# Supplementary material for: Gigaxonin, mutated in Giant Axonal Neuropathy, interacts with TDP-43 and other RNA binding proteins
Source: bioRxiv. 2024 Sep 5:2024.09.03.611033. Preprint. [Version 1] doi: 10.1101/2024.09.03.611033 (PMC11398400; doi:10.1101/2024.09.03.611033)
Supplement: Supplement 1 — • Supplemental Table 1: List of all soluble gigaxonin interactors [file media-1.xlsx]

## Sheet: Soluble Gig Interactors
						Log2 Fold Changes		P-values				Log2 Transformed Label Free Quantities
Majority protein IDs	Protein names	Fasta headers	Gene names	Razor + unique peptides	Potential contaminant	Student's T-test Difference GFP Gig_Lipo	Student's T-test Difference GFP Gig_GFP EV	Student's T-test p-value GFP Gig_Lipo	Student's T-test p-value GFP Gig_GFP EV	Student's T-test Significant GFP Gig_Lipo	Student's T-test Significant GFP Gig_GFP EV	LFQ intensity 1 Lipo 1	LFQ intensity 2 Lipo 2	LFQ intensity 3 Lipo 3	LFQ intensity 4 GFP EV 1	LFQ intensity 5 GFP EV 2	LFQ intensity 6 GFP EV 3	LFQ intensity 7 GFP Gig 1	LFQ intensity 8 GFP Gig 2	LFQ intensity 9 GFP Gig 3	LFQ intensity pool_r1	LFQ intensity pool_r2	Peptides	Unique peptides	Sequence coverage [%]	Summed LFQ Intensity	MS/MS count	MS/MS count 1	MS/MS count 2	MS/MS count 3	MS/MS count 4	MS/MS count 5	MS/MS count 6	MS/MS count 7	MS/MS count 8	MS/MS count 9	MS/MS count pool_r1	MS/MS count pool_r2
P31948	Stress-induced-phosphoprotein 1	Stress-induced-phosphoprotein 1 OS=Homo sapiens OX=9606 GN=STIP1 PE=1 SV=1	STIP1	19		9.77	8.98	0.00064179	0.00015316	+	+	15.73	16.34	13.24	15.69	15.07	16.9	25.54	24.72	24.34	24.24	24.58	19	19	33.5	530409590	94	0	0	0	0	0	0	9	5	8	6	7
O95816	BAG family molecular chaperone regulator 2	BAG family molecular chaperone regulator 2 OS=Homo sapiens OX=9606 GN=BAG2 PE=1 SV=1	BAG2	12		11.28	8.03	0.00010231	0.00010732	+	+	17.1	15.33	14.86	18.93	19.83	18.26	27.47	27.08	26.56	25.51	26.78	12	12	48.8	2737961270	149	0	0	0	0	1	0	13	14	10	8	10
P54652	Heat shock-related 70 kDa protein 2	Heat shock-related 70 kDa protein 2 OS=Homo sapiens OX=9606 GN=HSPA2 PE=1 SV=1	HSPA2	12		6.74	7.41	0.00035531	0.0006078	+	+	16.98	16.63	16.75	16.05	16.97	15.33	24.49	23.65	22.46	21.8	22.38	23	12	42.9	184248380	74	0	0	0	0	0	0	8	6	3	4	4
O14654	Insulin receptor substrate 4	Insulin receptor substrate 4 OS=Homo sapiens OX=9606 GN=IRS4 PE=1 SV=1	IRS4	21		5.01	6.9	5.184e-05	0.00201174	+	+	19.56	19.3	19.1	17.54	18.99	15.76	24.67	24.45	23.87	23.3	24.01	21	21	22	307668219	183	1	1	0	0	0	0	12	16	16	9	13
Q7Z6Z7	E3 ubiquitin-protein ligase HUWE1	E3 ubiquitin-protein ligase HUWE1 OS=Homo sapiens OX=9606 GN=HUWE1 PE=1 SV=3	HUWE1	33		6.91	6.66	6.788e-05	0.00032927	+	+	16.15	15.86	15.29	15.83	15.3	16.95	23.04	22.95	22.06	19.83	21.87	33	33	12	79247408	103	0	0	0	0	0	0	9	13	5	1	5
P67809	Nuclease-sensitive element-binding protein 1	Y-box-binding protein 1 OS=Homo sapiens OX=9606 GN=YBX1 PE=1 SV=3	YBX1	7		4.48	6.56	0.00357063	0.00411544	+	+	20.11	19.51	17.84	18.96	17.01	15.22	23.59	24.1	23.19	22.06	22.54	7	6	35.5	148775700	36	1	0	0	0	0	0	4	5	2	2	2
Q8IVD9	NudC domain-containing protein 3	NudC domain-containing protein 3 OS=Homo sapiens OX=9606 GN=NUDCD3 PE=1 SV=3	NUDCD3	5		6.43	6.51	0.00080886	0.00089163	+	+	16.9	16.46	15.96	17.02	16.13	15.93	23.93	22.99	21.68	17.41	20.76	5	5	28.3	32832653	13	0	0	0	0	0	0	6	4	2	0	1
Q9UNE7	E3 ubiquitin-protein ligase CHIP	E3 ubiquitin-protein ligase CHIP OS=Homo sapiens OX=9606 GN=STUB1 PE=1 SV=2	STUB1	11		5.38	6.5	0.0259522	1.318e-05	+	+	20.85	16.14	16.3	16.43	16.54	16.95	23.4	23.26	22.76	23.38	23.17	11	11	35	388560959	70	0	0	0	0	0	0	4	4	3	5	3
O00170	AH receptor-interacting protein	AH receptor-interacting protein OS=Homo sapiens OX=9606 GN=AIP PE=1 SV=3	AIP	5		6.66	6.33	0.00019449	6.783e-05	+	+	17.51	16.44	16.23	17.27	16.68	17.22	23.61	23.8	22.77	22.34	23.29	5	5	21.2	186129377	24	0	0	0	0	0	0	2	1	1	1	1
Q99471	Prefoldin subunit 5	Prefoldin subunit 5 OS=Homo sapiens OX=9606 GN=PFDN5 PE=1 SV=2	PFDN5	4		6.15	6.33	0.00062213	0.0006147	+	+	16.82	16.6	17.15	16.66	16.32	17.06	24.21	22.59	22.22	21.62	22.65	4	4	43.5	170976867	31	0	0	0	0	0	0	4	3	1	1	2
O60925	Prefoldin subunit 1	Prefoldin subunit 1 OS=Homo sapiens OX=9606 GN=PFDN1 PE=1 SV=2	PFDN1	2		6.17	6.28	3.551e-05	0.00100094	+	+	16.78	16.07	17.06	15.75	17.98	15.86	22.91	22.65	22.87	22.07	23.38	2	2	16.4	139727471	18	0	0	0	0	0	0	1	1	2	1	1
Q9UHV9	Prefoldin subunit 2	Prefoldin subunit 2 OS=Homo sapiens OX=9606 GN=PFDN2 PE=1 SV=1	PFDN2	4		4.74	6.17	2.95e-05	0.00919239	+	+	18.52	18.48	18.47	14.69	19.13	17.33	23.66	23.12	22.91	21.99	23.58	4	4	36.4	189443539	31	0	1	0	0	0	0	3	3	2	2	2
P17066	Heat shock 70 kDa protein 6	Heat shock 70 kDa protein 6 OS=Homo sapiens OX=9606 GN=HSPA6 PE=1 SV=2	HSPA6	10		4.04	6.03	9.166e-05	0.0236386	+	+	25.49	25.17	24.88	19.83	25.06	24.69	29.55	28.92	29.19	28.57	28.73	20	10	39.5	8747187306	87	2	0	1	0	1	1	8	7	7	6	8
Q16891	MICOS complex subunit MIC60	MICOS complex subunit MIC60 OS=Homo sapiens OX=9606 GN=IMMT PE=1 SV=1	IMMT	19		5.21	5.91	0.00020827	0.00094685	+	+	18.87	18.57	18.3	16.81	18.74	18.09	24.5	23.6	23.26	21.68	23.51	19	19	36.1	205019228	90	0	0	0	0	0	0	5	5	5	3	6
Q99615	DnaJ homolog subfamily C member 7	DnaJ homolog subfamily C member 7 OS=Homo sapiens OX=9606 GN=DNAJC7 PE=1 SV=2	DNAJC7	15		5.61	5.78	0.0002196	0.0016864	+	+	21.15	20.14	20.75	21.05	21.36	19.13	26.95	25.96	25.97	25.34	25.71	15	15	30	1276461970	105	0	0	0	0	1	0	8	8	8	7	8
P04792	Heat shock protein beta-1	Heat shock protein beta-1 OS=Homo sapiens OX=9606 GN=HSPB1 PE=1 SV=2	HSPB1	4		4.28	5.72	0.012241	0.00661215	+	+	17.68	17.94	17.85	16.28	17.3	15.56	23.75	22.21	20.35	18.66	19.92	4	4	25.9	64774592	19	0	0	0	0	0	0	2	3	1	0	2
Q9NQP4	Prefoldin subunit 4	Prefoldin subunit 4 OS=Homo sapiens OX=9606 GN=PFDN4 PE=1 SV=1	PFDN4	3		5.85	5.6	0.00038193	0.00012532	+	+	17.75	16.76	15.94	17.63	16.37	17.23	22.71	22.8	22.51	21.58	22.1	3	3	20.9	103488451	21	0	0	0	0	0	0	1	2	1	3	2
P17612	cAMP-dependent protein kinase catalytic subunit alpha	cAMP-dependent protein kinase catalytic subunit alpha OS=Homo sapiens OX=9606 GN=PRKACA PE=1 SV=2	PRKACA	4		2.71	5.57	0.00211241	0.00494067	+	+	20.04	19.49	19.55	15.35	16.6	18.55	22.89	22.57	21.75	21.35	22.18	4	3	10.8	83448182	21	0	0	0	0	0	0	2	2	1	1	2
Q96TA2	ATP-dependent zinc metalloprotease YME1L1	ATP-dependent zinc metalloprotease YME1L1 OS=Homo sapiens OX=9606 GN=YME1L1 PE=1 SV=2	YME1L1	16		4.55	5.57	0.00043907	0.00031376	+	+	19.34	18.47	18	16.77	17.64	18.33	23.48	23.03	22.94	22.1	22.57	16	16	23.5	197455454	77	0	0	0	0	0	0	5	7	5	3	4
P31689	DnaJ homolog subfamily A member 1	DnaJ homolog subfamily A member 1 OS=Homo sapiens OX=9606 GN=DNAJA1 PE=1 SV=2	DNAJA1	15		4.65	5.38	0.00686295	0.00014327	+	+	22.35	19.95	19.74	19.71	19.92	20.24	25.97	25.25	24.77	24.11	24.81	15	15	49.1	603997811	101	1	0	0	0	0	0	9	6	4	6	5
P55209	Nucleosome assembly protein 1-like 1	Nucleosome assembly protein 1-like 1 OS=Homo sapiens OX=9606 GN=NAP1L1 PE=1 SV=1	NAP1L1	4		4.52	5.37	0.0210148	0.0119491	+	+	16.07	19.93	18.97	17.23	19.6	15.6	23.64	22.58	22.33	22.05	22.35	4	3	14.3	105801677	34	0	0	0	0	0	0	3	3	3	1	3
P51648	Fatty aldehyde dehydrogenase	Aldehyde dehydrogenase family 3 member A2 OS=Homo sapiens OX=9606 GN=ALDH3A2 PE=1 SV=1	ALDH3A2	6		4.71	5.3	0.00223909	0.00015423	+	+	15.9	17.64	16.03	15.96	15.92	15.92	21.81	21.38	20.51	20.85	21.25	6	6	15.5	68975807	28	0	0	0	0	0	0	2	2	0	1	1
Q13263	Transcription intermediary factor 1-beta	Transcription intermediary factor 1-beta OS=Homo sapiens OX=9606 GN=TRIM28 PE=1 SV=5	TRIM28	25		3.75	5.22	0.00249451	0.00053436	+	+	22.11	21.64	20.58	19.48	20.77	19.67	25.77	25.16	24.65	24.2	24.83	25	25	43	657390430	227	2	1	0	0	0	0	21	19	13	12	16
P07900	Heat shock protein HSP 90-alpha	Heat shock protein HSP 90-alpha OS=Homo sapiens OX=9606 GN=HSP90AA1 PE=1 SV=5	HSP90AA1	15		4.27	5.21	0.0004565	0.00055209	+	+	21.33	21.29	20.4	19.51	20.94	19.74	25.79	25.12	24.91	24.63	24.89	32	12	37.2	749552156	131	0	1	1	0	2	0	11	11	11	8	9
Q9Y4X5	E3 ubiquitin-protein ligase ARIH1	E3 ubiquitin-protein ligase ARIH1 OS=Homo sapiens OX=9606 GN=ARIH1 PE=1 SV=2	ARIH1	2		4.74	5.2	2.866e-05	2.734e-05	+	+	16.48	16.72	16.07	16.32	15.98	15.6	21.22	20.93	21.33	20.29	22.32	2	2	4.5	40588988	12	0	0	0	0	0	0	1	1	2	0	1
P11142	Heat shock cognate 71 kDa protein	Heat shock cognate 71 kDa protein OS=Homo sapiens OX=9606 GN=HSPA8 PE=1 SV=1	HSPA8	36		4.93	5.17	0.00021558	0.00012141	+	+	25.79	25.31	24.78	24.91	25.52	24.73	30.7	30.12	29.84	29.18	30.19	36	24	60.2	25202550341	1284	16	16	10	8	13	11	86	84	77	75	86
P0DMV9;P0DMV8	Heat shock 70 kDa protein 1B;Heat shock 70 kDa protein 1A	Heat shock 70 kDa protein 1B OS=Homo sapiens OX=9606 GN=HSPA1B PE=1 SV=1;Heat shock 70 kDa protein 1A OS=Homo sapiens OX=9606 GN=HSPA1A PE=1 SV=1	HSPA1B;HSPA1A	31		5.07	5.15	0.00017301	0.00015958	+	+	24.94	24.61	24.06	24.34	24.95	24.1	30.13	29.52	29.19	28.73	29.2	35	16	53.7	14047136522	1330	12	10	7	10	14	7	96	101	69	70	95
O95470	Sphingosine-1-phosphate lyase 1	Sphingosine-1-phosphate lyase 1 OS=Homo sapiens OX=9606 GN=SGPL1 PE=1 SV=3	SGPL1	2		4.71	5.14	0.00022574	0.0003514	+	+	17.33	16.35	16.35	17.03	16.14	15.59	21.73	21.16	21.28	20.84	20.77	2	2	4.8	29063210	5	0	0	0	0	0	0	2	0	0	0	0
Q9NZL4	Hsp70-binding protein 1	Hsp70-binding protein 1 OS=Homo sapiens OX=9606 GN=HSPBP1 PE=1 SV=2	HSPBP1	4		5.66	5.12	0.00456987	0.00556445	+	+	17.19	16.45	15.62	17.63	16.79	16.46	23.79	21.56	20.89	20.22	20.82	4	4	16.4	47396213	8	0	0	0	0	0	0	1	1	1	1	1
Q8NEJ9	Neuroguidin	Neuroguidin OS=Homo sapiens OX=9606 GN=NGDN PE=1 SV=1	NGDN	2		4.24	5.05	0.00791622	0.00292646	+	+	17.32	16.04	16.53	15.88	15.73	15.86	20.68	19.63	22.3	16.83	17.81	2	2	10.2	23140325	7	0	0	0	0	0	0	0	0	1	0	0
P58107	Epiplakin	Epiplakin OS=Homo sapiens OX=9606 GN=EPPK1 PE=1 SV=3	EPPK1	17		3.41	5.03	0.00198655	0.00031822	+	+	19.62	19.04	18.79	17.21	17.72	17.64	23.33	22.37	21.97	20.52	21.44	17	14	25	68132193	58	0	0	0	0	0	0	13	6	2	2	2
Q53EZ4	Centrosomal protein of 55 kDa	Centrosomal protein of 55 kDa OS=Homo sapiens OX=9606 GN=CEP55 PE=1 SV=3	CEP55	5		2.12	5	0.0195427	0.0308459	+	+	20.53	19.62	19.34	15.71	19.88	15.26	22.71	21.22	21.93	20.91	20.54	5	5	14.4	49114673	19	0	0	0	0	0	0	2	1	4	1	0
Q8IXB1	DnaJ homolog subfamily C member 10	DnaJ homolog subfamily C member 10 OS=Homo sapiens OX=9606 GN=DNAJC10 PE=1 SV=2	DNAJC10	11		5.21	4.87	0.00203445	0.00764188	+	+	17.64	16.1	16.33	18.65	16.24	16.2	23	21.29	21.41	21.72	21.87	11	11	18.2	92174916	44	0	0	0	0	0	0	4	2	2	3	3
Q13011	Delta(3,5)-Delta(2,4)-dienoyl-CoA isomerase, mitochondrial	Delta(3,5)-Delta(2,4)-dienoyl-CoA isomerase, mitochondrial OS=Homo sapiens OX=9606 GN=ECH1 PE=1 SV=2	ECH1	2		3.81	4.87	0.0152179	0.00600419	+	+	17.23	17.14	16.32	15.45	16.19	15.87	22.47	19.65	19.99	19.52	17.67	2	2	7.9	14666799	3	0	0	0	0	0	0	1	0	0	0	0
Q9H936	Mitochondrial glutamate carrier 1	Mitochondrial glutamate carrier 1 OS=Homo sapiens OX=9606 GN=SLC25A22 PE=1 SV=1	SLC25A22	7		3.29	4.85	0.00043809	0.00392349	+	+	19.42	18.51	18.74	18.71	15.94	17.32	22.35	21.89	22.28	21.61	22.01	7	7	26.3	101289728	27	0	0	0	0	0	0	1	1	1	1	1
Q9NVN8	Guanine nucleotide-binding protein-like 3-like protein	Guanine nucleotide-binding protein-like 3-like protein OS=Homo sapiens OX=9606 GN=GNL3L PE=1 SV=1	GNL3L	3		3.7	4.84	0.0102657	0.00480566	+	+	16.68	16.56	16.91	16.15	15.17	15.41	21.95	20.08	19.23	20.18	19.34	3	3	10.1	26585039	4	0	0	0	0	0	0	2	0	0	0	0
Q9Y5V3	Melanoma-associated antigen D1	Melanoma-associated antigen D1 OS=Homo sapiens OX=9606 GN=MAGED1 PE=1 SV=3	MAGED1	3		3.92	4.82	0.00404711	0.00067838	+	+	17.53	16.63	15.36	15.07	16.54	15.22	20.55	20.69	20.04	19.47	20.46	3	3	6	21828888	3	0	0	0	0	0	0	0	0	0	0	0
Q9Y265	RuvB-like 1	RuvB-like 1 OS=Homo sapiens OX=9606 GN=RUVBL1 PE=1 SV=1	RUVBL1	9		4.27	4.81	0.00154352	0.00200513	+	+	18.46	18.21	17.9	16.84	18.07	18.06	23.49	22.2	21.7	21.65	21.51	9	9	27.9	85584545	47	0	0	0	0	0	0	2	3	1	3	2
Q07065	Cytoskeleton-associated protein 4	Cytoskeleton-associated protein 4 OS=Homo sapiens OX=9606 GN=CKAP4 PE=1 SV=2	CKAP4	13		4.13	4.78	0.00055352	0.00320924	+	+	17.25	18.07	17.07	16.36	18.2	15.9	21.92	21.05	21.82	19.94	21.16	13	13	30.2	51883296	63	0	0	0	0	0	0	3	4	4	1	4
O00635	E3 ubiquitin-protein ligase TRIM38	E3 ubiquitin-protein ligase TRIM38 OS=Homo sapiens OX=9606 GN=TRIM38 PE=1 SV=1	TRIM38	3		4.89	4.73	2.033e-05	8.03e-06	+	+	16.58	16.36	15.99	16.28	16.66	16.46	21.3	21.34	20.96	20.92	20.86	3	3	7.1	40677627	13	0	0	0	0	0	0	1	1	1	2	0
O96000	NADH dehydrogenase [ubiquinone] 1 beta subcomplex subunit 10	NADH dehydrogenase [ubiquinone] 1 beta subcomplex subunit 10 OS=Homo sapiens OX=9606 GN=NDUFB10 PE=1 SV=3	NDUFB10	2		1.57	4.72	0.0406919	0.00152964	+	+	19.41	19.55	19.17	16.56	16.55	15.55	21.66	21.22	19.95	20.38	20.11	2	2	14.5	23853877	14	0	0	0	0	0	0	1	1	1	0	2
P61758	Prefoldin subunit 3	Prefoldin subunit 3 OS=Homo sapiens OX=9606 GN=VBP1 PE=1 SV=4	VBP1	7		3.66	4.67	0.00038086	0.00246796	+	+	18.41	18.19	18.17	16.12	18.22	17.37	21.29	22.1	22.35	21.76	21.83	7	7	40.6	79715186	18	0	0	0	0	0	0	0	1	1	1	1
Q9UBX3	Mitochondrial dicarboxylate carrier	Mitochondrial dicarboxylate carrier OS=Homo sapiens OX=9606 GN=SLC25A10 PE=1 SV=2	SLC25A10	5		4.31	4.59	0.00727303	0.00277519	+	+	20.41	18.4	18.74	19.46	19.06	18.19	24.31	23.82	22.35	21.89	22.28	5	5	21.3	253147637	43	0	0	0	0	0	0	3	3	3	3	1
Q00610	Clathrin heavy chain 1	Clathrin heavy chain 1 OS=Homo sapiens OX=9606 GN=CLTC PE=1 SV=5	CLTC	18		3.57	4.53	0.00445743	0.00711245	+	+	19.07	18.75	17.83	18.42	18.25	16.11	23.11	21.74	21.53	20.23	22.27	18	18	16.3	75000367	74	0	0	0	0	0	0	12	6	3	2	4
Q8N3C0	Activating signal cointegrator 1 complex subunit 3	Activating signal cointegrator 1 complex subunit 3 OS=Homo sapiens OX=9606 GN=ASCC3 PE=1 SV=3	ASCC3	2		4.65	4.52	0.00182901	0.00082269	+	+	16.75	16.96	15.09	16.57	17.06	15.54	21.34	20.81	20.58	20.67	20.79	2	2	1.1	26835263	2	0	0	0	0	0	0	0	0	0	0	1
O00425	Insulin-like growth factor 2 mRNA-binding protein 3	Insulin-like growth factor 2 mRNA-binding protein 3 OS=Homo sapiens OX=9606 GN=IGF2BP3 PE=1 SV=2	IGF2BP3	3		3.78	4.49	0.0105973	0.00895476	+	+	16.82	16.52	15.88	14.66	16.14	16.29	21.1	20.84	18.62	20.59	19.08	5	3	12.1	21369651	9	0	0	0	0	0	0	2	1	0	0	0
O95182	NADH dehydrogenase [ubiquinone] 1 alpha subcomplex subunit 7	NADH dehydrogenase [ubiquinone] 1 alpha subcomplex subunit 7 OS=Homo sapiens OX=9606 GN=NDUFA7 PE=1 SV=3	NDUFA7	4		3.89	4.48	0.00408678	0.00427136	+	+	19.1	18.89	18.08	18.9	17.18	18.23	23.62	22.51	21.62	21.06	21.79	4	4	34.5	89797373	21	0	0	0	0	0	0	3	1	1	0	1
Q6NTF9	Rhomboid domain-containing protein 2	Rhomboid domain-containing protein 2 OS=Homo sapiens OX=9606 GN=RHBDD2 PE=1 SV=2	RHBDD2	2		4.54	4.48	0.0157147	0.0174905	+	+	16.98	17.44	17.05	17.24	17.66	16.77	23.13	22.47	19.5	19.27	19.55	2	2	6.9	58071424	10	0	0	0	0	0	0	1	1	0	0	0
Q96G03	Phosphoglucomutase-2	Phosphopentomutase OS=Homo sapiens OX=9606 GN=PGM2 PE=1 SV=4	PGM2	2		2.49	4.41	0.0269579	0.00655914	+	+	17.61	19.69	18.24	15.18	17.77	16.81	20.95	20.35	21.71	19.95	19.99	2	2	6.2	24349039	8	0	0	0	0	0	0	1	0	1	0	0
P42025	Beta-centractin	Beta-centractin OS=Homo sapiens OX=9606 GN=ACTR1B PE=1 SV=1	ACTR1B	2		2.38	4.39	0.0487612	0.0340528	+	+	20.98	20	19.75	15.92	19.56	19.21	24.04	22.42	21.42	20.22	20.77	3	2	18.6	70915661	10	1	0	0	0	0	0	1	1	1	0	0
P36578	60S ribosomal protein L4	60S ribosomal protein L4 OS=Homo sapiens OX=9606 GN=RPL4 PE=1 SV=5	RPL4	12		3.67	4.37	0.00752128	0.00101779	+	+	21.24	21.65	19.72	20.28	20.55	19.7	25.19	24.75	23.69	23.71	24.32	12	12	29.5	396390268	81	2	1	0	0	0	0	7	9	5	3	4
O15270	Serine palmitoyltransferase 2	Serine palmitoyltransferase 2 OS=Homo sapiens OX=9606 GN=SPTLC2 PE=1 SV=1	SPTLC2	4		3.22	4.37	0.0473732	0.0218213	+	+	18.1	16.8	17.49	15.43	17.26	16.26	22.69	20.35	19.02	17.12	18.87	4	4	11.9	23345272	12	0	0	0	0	0	0	1	2	1	0	0
Q9Y230	RuvB-like 2	RuvB-like 2 OS=Homo sapiens OX=9606 GN=RUVBL2 PE=1 SV=3	RUVBL2	9		4.05	4.36	0.00229033	0.00023673	+	+	20.08	18.71	18.32	18.56	19.22	18.38	23.41	23.22	22.61	21.97	22.79	9	9	24.4	143487117	55	0	0	0	0	0	0	3	4	2	3	5
P84085	ADP-ribosylation factor 5	ADP-ribosylation factor 5 OS=Homo sapiens OX=9606 GN=ARF5 PE=1 SV=2	ARF5	2		3.36	4.34	0.00896242	0.0350325	+	+	18.97	20.3	20.8	19.71	20.9	16.51	24.2	22.65	23.3	17.21	21.78	6	2	47.2	123554013	8	0	0	0	0	0	0	1	1	1	0	1
Q9UL15	BAG family molecular chaperone regulator 5	BAG family molecular chaperone regulator 5 OS=Homo sapiens OX=9606 GN=BAG5 PE=1 SV=1	BAG5	9		4.6	4.34	0.00427864	0.00310009	+	+	16.94	15.49	17.19	16.82	17.4	16.18	21.96	21.46	20.01	20.7	21.41	9	9	25.7	53893892	23	0	0	0	0	0	0	1	1	0	0	2
P20042	Eukaryotic translation initiation factor 2 subunit 2	Eukaryotic translation initiation factor 2 subunit 2 OS=Homo sapiens OX=9606 GN=EIF2S2 PE=1 SV=2	EIF2S2	3		4.74	4.34	0.0114413	0.0133066	+	+	17.39	15.82	16.37	17.6	16.68	16.48	23.19	20.24	20.35	20.02	20.2	3	3	14.1	24009392	2	0	0	0	0	0	0	2	0	0	0	0
Q9HB90;Q9NQL2	Ras-related GTP-binding protein C;Ras-related GTP-binding protein D	Ras-related GTP-binding protein C OS=Homo sapiens OX=9606 GN=RRAGC PE=1 SV=1;Ras-related GTP-binding protein D OS=Homo sapiens OX=9606 GN=RRAGD PE=1 SV=1	RRAGC;RRAGD	2		1.97	4.34	0.0352141	0.00369971	+	+	19.4	18.93	17.6	15.15	16.3	17.35	20.87	20.99	19.97	16.91	19.3	2	2	5.8	20769508	6	0	0	0	0	0	0	1	1	0	0	0
O60884	DnaJ homolog subfamily A member 2	DnaJ homolog subfamily A member 2 OS=Homo sapiens OX=9606 GN=DNAJA2 PE=1 SV=1	DNAJA2	10		4.64	4.31	0.00036211	0.00573121	+	+	19.07	19.14	19.39	18.53	20.85	19.21	24.55	23.82	23.15	22.77	23.11	10	10	37.1	292336014	93	0	0	1	0	1	0	6	9	6	4	6
P49821	NADH dehydrogenase [ubiquinone] flavoprotein 1, mitochondrial	NADH dehydrogenase [ubiquinone] flavoprotein 1, mitochondrial OS=Homo sapiens OX=9606 GN=NDUFV1 PE=1 SV=4	NDUFV1	8		4.07	4.31	0.00049979	0.00075465	+	+	19.55	18.8	18.78	18.36	19.5	18.54	23.68	23.01	22.65	21.46	22.56	8	8	20.9	132410044	52	0	0	0	0	0	0	7	4	3	2	4
Q96KN1	Protein FAM84B	Protein LRATD2 OS=Homo sapiens OX=9606 GN=LRATD2 PE=1 SV=1	FAM84B	2		2.62	4.3	0.00542852	0.00807041	+	+	17.81	18.41	18.34	15.19	16.49	17.82	21.4	21.06	19.95	19.3	19.42	2	2	11.3	18555439	4	0	0	0	0	0	0	0	1	0	0	0
Q03252	Lamin-B2	Lamin-B2 OS=Homo sapiens OX=9606 GN=LMNB2 PE=1 SV=4	LMNB2	13		1.44	4.3	0.0295515	0.00515832	+	+	22.38	21.91	21.28	19.11	20.17	17.69	23.82	22.81	23.25	22.39	23.17	15	13	24	130401003	88	5	4	4	0	0	0	9	6	6	6	7
Q93008	Probable ubiquitin carboxyl-terminal hydrolase FAF-X	Probable ubiquitin carboxyl-terminal hydrolase FAF-X OS=Homo sapiens OX=9606 GN=USP9X PE=1 SV=4	USP9X	11		2.59	4.24	0.00771021	0.00396486	+	+	19.26	19.57	18.43	16.88	18.61	16.8	22.46	21.38	21.19	20.73	20.49	11	11	6.9	42458085	34	0	1	0	0	0	0	4	4	1	1	1
P46379	Large proline-rich protein BAG6	Large proline-rich protein BAG6 OS=Homo sapiens OX=9606 GN=BAG6 PE=1 SV=2	BAG6	9		3.87	4.23	0.00296573	0.00180218	+	+	17.35	16.73	16.09	16.89	15.8	16.4	20.9	21.23	19.66	19.76	20.15	9	9	13.8	56515306	34	0	0	0	0	0	0	1	2	1	1	2
Q9Y285	Phenylalanine--tRNA ligase alpha subunit	Phenylalanine--tRNA ligase alpha subunit OS=Homo sapiens OX=9606 GN=FARSA PE=1 SV=3	FARSA	15		2.89	4.23	0.0222445	0.0197697	+	+	23.68	22.24	21.87	19.7	23.03	21.05	26.38	25.65	24.42	24.08	25	15	15	35.2	830135078	86	1	0	0	0	1	0	11	7	2	2	7
P78371	T-complex protein 1 subunit beta	T-complex protein 1 subunit beta OS=Homo sapiens OX=9606 GN=CCT2 PE=1 SV=4	CCT2	17		3.98	4.22	0.00610556	0.02918	+	+	20.8	20.05	20.26	19	22.22	19.17	25.22	24.9	22.93	22.36	23.5	17	17	46.7	231285186	65	0	0	1	0	1	0	5	12	2	3	4
P33121	Long-chain-fatty-acid--CoA ligase 1	Long-chain-fatty-acid--CoA ligase 1 OS=Homo sapiens OX=9606 GN=ACSL1 PE=1 SV=1	ACSL1	2		4.39	4.21	0.00983574	0.017574	+	+	16.94	16.24	15.95	16.46	17.63	15.58	22.47	20.44	19.39	17.89	19.21	2	2	3.4	18896409	3	0	0	0	0	0	0	1	0	0	0	0
Q96GA7	Serine dehydratase-like	Serine dehydratase-like OS=Homo sapiens OX=9606 GN=SDSL PE=1 SV=1	SDSL	3		2.11	4.21	0.0386017	0.00474645	+	+	18.18	17.91	17.58	15.3	16.37	15.72	20.5	20.84	18.67	17.96	18.84	3	3	14	16013106	9	0	0	0	0	0	0	1	1	0	0	0
P07814	Bifunctional glutamate/proline--tRNA ligase;Glutamate--tRNA ligase;Proline--tRNA ligase	Bifunctional glutamate/proline--tRNA ligase OS=Homo sapiens OX=9606 GN=EPRS1 PE=1 SV=5	EPRS	15		2.44	4.19	0.00795929	0.00052066	+	+	20.48	19.44	19.02	18.06	18.38	17.26	22.5	22.09	21.67	20.72	21.29	15	15	15.1	68275996	55	1	0	0	0	0	0	4	4	3	1	4
Q9NZI8	Insulin-like growth factor 2 mRNA-binding protein 1	Insulin-like growth factor 2 mRNA-binding protein 1 OS=Homo sapiens OX=9606 GN=IGF2BP1 PE=1 SV=2	IGF2BP1	7		4.47	4.19	0.00676191	0.0192292	+	+	17.78	18.46	16.38	19.01	18.42	16.01	22.9	22.3	20.82	20.18	21.47	7	5	15.9	57637712	41	0	0	0	0	0	0	2	6	2	1	4
P19404	NADH dehydrogenase [ubiquinone] flavoprotein 2, mitochondrial	NADH dehydrogenase [ubiquinone] flavoprotein 2, mitochondrial OS=Homo sapiens OX=9606 GN=NDUFV2 PE=1 SV=2	NDUFV2	4		3.84	4.18	0.00115978	0.00260892	+	+	19.01	18.77	18.54	18.07	19.31	17.92	23.3	22.76	21.78	21.92	22.74	4	4	17.7	115727201	33	0	0	0	0	0	0	3	3	2	1	3
P62841	40S ribosomal protein S15	40S ribosomal protein S15 OS=Homo sapiens OX=9606 GN=RPS15 PE=1 SV=2	RPS15	4		5.17	4.18	0.00089045	0.00220459	+	+	18.9	19.71	18.11	19.14	20.79	19.75	24.77	23.58	23.89	20.61	22.91	4	4	38.6	147094680	13	0	0	0	0	0	0	2	1	1	0	1
P20700	Lamin-B1	Lamin-B1 OS=Homo sapiens OX=9606 GN=LMNB1 PE=1 SV=2	LMNB1	25		1.71	4.15	0.0173552	0.00211314	+	+	23.26	23.2	22.85	20.21	21.49	20.31	25.58	24.14	24.73	23.52	24.1	25	23	47.8	362786725	145	7	6	3	1	1	1	17	9	11	9	8
P62873;Q9HAV0;P62879;P16520	Guanine nucleotide-binding protein G(I)/G(S)/G(T) subunit beta-1;Guanine nucleotide-binding protein subunit beta-4;Guanine nucleotide-binding protein G(I)/G(S)/G(T) subunit beta-2;Guanine nucleotide-binding protein G(I)/G(S)/G(T) subunit beta-3	Guanine nucleotide-binding protein G(I)/G(S)/G(T) subunit beta-1 OS=Homo sapiens OX=9606 GN=GNB1 PE=1 SV=3;Guanine nucleotide-binding protein subunit beta-4 OS=Homo sapiens OX=9606 GN=GNB4 PE=1 SV=3;Guanine nucleotide-binding protein G(I)/G(S)/G(T) subunit	GNB1;GNB4;GNB2;GNB3	2		4.45	4.14	0.0146018	0.0219448	+	+	15.83	16.1	18.34	16.29	18.8	16.09	22.33	21.46	19.83	19.05	19.96	2	2	7.1	22859591	4	0	0	0	0	0	0	1	1	1	0	0
Q92974	Rho guanine nucleotide exchange factor 2	Rho guanine nucleotide exchange factor 2 OS=Homo sapiens OX=9606 GN=ARHGEF2 PE=1 SV=4	ARHGEF2	2		3.56	4.12	0.0207734	0.00138677	+	+	17.84	16.99	15.1	16.16	15.94	16.14	21.22	19.86	19.53	18.53	20.84	2	2	3.5	16857664	4	0	0	0	0	0	0	1	0	0	0	1
Q9BRR8	G patch domain-containing protein 1	G patch domain-containing protein 1 OS=Homo sapiens OX=9606 GN=GPATCH1 PE=1 SV=1	GPATCH1	17		4.61	4.11	0.00978877	0.00822243	+	+	19.79	19.24	17.16	18.1	20.17	19.42	24.49	22.97	22.56	21.45	22.24	17	17	28.4	114569930	72	0	0	0	0	0	0	10	6	9	2	2
P17980	26S protease regulatory subunit 6A	26S proteasome regulatory subunit 6A OS=Homo sapiens OX=9606 GN=PSMC3 PE=1 SV=3	PSMC3	8		3.52	4.11	0.00706909	0.0106132	+	+	19.61	18.67	18.69	19.08	19.05	17.07	23.63	22.41	21.49	21.57	20.18	8	8	24.8	75104237	26	0	0	0	0	0	0	3	2	2	1	0
Q10570	Cleavage and polyadenylation specificity factor subunit 1	Cleavage and polyadenylation specificity factor subunit 1 OS=Homo sapiens OX=9606 GN=CPSF1 PE=1 SV=2	CPSF1	8		3.43	4.1	0.0151045	0.0373558	+	+	18.93	19.21	16.84	15.13	19.25	18.6	22.5	21.19	21.58	19.78	21.72	8	8	7.8	41263633	26	0	0	0	0	0	0	6	4	3	0	1
Q9ULX6	A-kinase anchor protein 8-like	A-kinase anchor protein 8-like OS=Homo sapiens OX=9606 GN=AKAP8L PE=1 SV=4	AKAP8L	2		3.93	4.09	0.0302581	0.00225142	+	+	15.57	19.26	16.32	17.19	16.06	17.43	21.76	20.83	20.36	20.08	21.39	2	2	4.3	36735160	4	0	0	0	0	0	0	0	0	0	0	1
Q14204	Cytoplasmic dynein 1 heavy chain 1	Cytoplasmic dynein 1 heavy chain 1 OS=Homo sapiens OX=9606 GN=DYNC1H1 PE=1 SV=5	DYNC1H1	68		3.22	4.08	0.0104091	0.00076735	+	+	20.99	19.38	18.96	18.66	19.47	18.63	23.68	22.78	22.54	21.63	22.54	68	68	19.8	127205045	212	1	0	0	0	0	0	16	12	13	5	6
Q15003	Condensin complex subunit 2	Condensin complex subunit 2 OS=Homo sapiens OX=9606 GN=NCAPH PE=1 SV=3	NCAPH	6		2.46	4.07	0.00055944	0.00025804	+	+	19.07	19.53	18.79	16.92	17.69	17.95	21.82	21.45	21.51	20.67	20.41	6	6	13.4	40398502	17	0	0	0	0	0	0	1	2	1	0	0
Q9UPT8	Zinc finger CCCH domain-containing protein 4	Zinc finger CCCH domain-containing protein 4 OS=Homo sapiens OX=9606 GN=ZC3H4 PE=1 SV=3	ZC3H4	9		4.81	4.07	0.00525873	0.0197547	+	+	18.16	18.95	16.59	16.82	19.98	19.12	23.75	22.36	22.03	21.39	20	9	9	14.1	68073364	31	0	0	0	0	0	0	7	3	1	2	0
Q15750	TGF-beta-activated kinase 1 and MAP3K7-binding protein 1	TGF-beta-activated kinase 1 and MAP3K7-binding protein 1 OS=Homo sapiens OX=9606 GN=TAB1 PE=1 SV=1	TAB1	2		3.06	4.06	0.0470206	0.0150564	+	+	16.93	15.98	17.58	15.94	15.44	16.11	21.49	20.05	18.13	18.47	18.93	2	2	7.1	13306178	4	0	0	0	0	0	0	1	1	0	0	0
Q9NRK6	ATP-binding cassette sub-family B member 10, mitochondrial	ATP-binding cassette sub-family B member 10, mitochondrial OS=Homo sapiens OX=9606 GN=ABCB10 PE=1 SV=2	ABCB10	5		2.03	4.04	0.01046	0.0105307	+	+	19.66	18.72	18.79	15.54	17.2	18.4	21.43	21.39	20.43	19.51	21.24	5	5	8	39408785	26	0	0	0	0	0	0	1	2	1	1	3
P62424	60S ribosomal protein L7a	60S ribosomal protein L7a OS=Homo sapiens OX=9606 GN=RPL7A PE=1 SV=2	RPL7A	9		3.35	4.04	0.0113366	0.00055725	+	+	22.03	21.29	19.64	20.62	19.7	20.59	24.87	24.12	24.04	22.66	23.59	9	9	29.3	255297245	43	1	0	0	0	0	0	6	5	3	2	1
O00203	AP-3 complex subunit beta-1	AP-3 complex subunit beta-1 OS=Homo sapiens OX=9606 GN=AP3B1 PE=1 SV=3	AP3B1	20		3.09	4.03	0.00210728	0.00015715	+	+	21.2	20.23	19.84	19.27	19.96	19.21	23.82	23.45	23.27	22.2	23.32	20	20	22.7	196492554	82	2	0	0	0	0	0	7	6	5	4	5
P42704	Leucine-rich PPR motif-containing protein, mitochondrial	Leucine-rich PPR motif-containing protein, mitochondrial OS=Homo sapiens OX=9606 GN=LRPPRC PE=1 SV=3	LRPPRC	9		2.62	4.03	0.0197736	0.0109676	+	+	18.99	18.6	18.37	16.26	18.31	17.18	22.52	21.12	20.2	19.31	18.78	9	9	8.5	47124837	24	0	0	0	0	0	0	3	1	1	0	0
P46781	40S ribosomal protein S9	40S ribosomal protein S9 OS=Homo sapiens OX=9606 GN=RPS9 PE=1 SV=3	RPS9	10		3.71	4.03	0.00462103	0.00219721	+	+	21.69	22.68	20.85	20.91	22.29	21.06	26.11	25.42	24.81	24.07	24.75	10	10	43.8	565105917	63	0	1	0	0	1	0	5	5	2	5	4
O14980	Exportin-1	Exportin-1 OS=Homo sapiens OX=9606 GN=XPO1 PE=1 SV=1	XPO1	8		2.77	4.02	0.0273305	0.00891928	+	+	19.35	19.31	19.17	18.27	17.57	18.24	23.65	21.47	21.02	18.23	20.04	8	8	10.5	54902655	24	0	0	0	0	0	0	5	1	1	0	0
Q07021	Complement component 1 Q subcomponent-binding protein, mitochondrial	Complement component 1 Q subcomponent-binding protein, mitochondrial OS=Homo sapiens OX=9606 GN=C1QBP PE=1 SV=1	C1QBP	7		3.87	4.01	0.00447685	0.00602423	+	+	22.2	21.96	21.6	22.38	21.9	21.06	26.98	25.63	24.75	23.79	24.89	7	7	33	887814886	88	1	1	1	4	2	2	5	8	5	6	5
Q8IY21	Probable ATP-dependent RNA helicase DDX60	Probable ATP-dependent RNA helicase DDX60 OS=Homo sapiens OX=9606 GN=DDX60 PE=1 SV=3	DDX60	2		3.99	4	0.013826	0.0117061	+	+	16.26	16.64	15.66	16.2	16.23	16.09	21.96	19.57	19	17.76	19.4	2	2	1.6	13939250	4	0	0	0	0	0	0	1	0	0	0	0
P52597	Heterogeneous nuclear ribonucleoprotein F;Heterogeneous nuclear ribonucleoprotein F, N-terminally processed	Heterogeneous nuclear ribonucleoprotein F OS=Homo sapiens OX=9606 GN=HNRNPF PE=1 SV=3	HNRNPF	6		3.61	4	9.637e-05	3.772e-05	+	+	19.58	19.68	18.98	19.1	19.32	18.68	23.06	23.13	22.89	21.88	21.23	8	6	32.3	116167097	30	0	0	0	1	0	0	3	3	2	1	0
O43181	NADH dehydrogenase [ubiquinone] iron-sulfur protein 4, mitochondrial	NADH dehydrogenase [ubiquinone] iron-sulfur protein 4, mitochondrial OS=Homo sapiens OX=9606 GN=NDUFS4 PE=1 SV=1	NDUFS4	2		2.83	4	0.029621	0.0192958	+	+	19.62	19.3	19.12	18.95	16.91	18.67	23.35	22.64	20.55	21.15	22.39	2	2	14.3	110471209	15	0	0	0	0	0	0	1	1	0	1	2
Q02878	60S ribosomal protein L6	60S ribosomal protein L6 OS=Homo sapiens OX=9606 GN=RPL6 PE=1 SV=3	RPL6	11		3.58	4	0.00722761	0.0002789	+	+	20.79	22.38	20.26	20.97	20.66	20.58	25.35	24.49	24.35	23.79	23.92	11	11	34	312004347	66	0	1	0	0	0	0	5	6	5	4	6
Q99832	T-complex protein 1 subunit eta	T-complex protein 1 subunit eta OS=Homo sapiens OX=9606 GN=CCT7 PE=1 SV=2	CCT7	14		3.42	3.99	0.0128963	0.00308998	+	+	21.05	19.43	19.36	19.78	19.38	18.94	23.3	24.39	22.39	21.96	22.49	14	14	31.7	136654937	71	2	0	0	0	0	0	6	8	3	1	4
Q96QK1	Vacuolar protein sorting-associated protein 35	Vacuolar protein sorting-associated protein 35 OS=Homo sapiens OX=9606 GN=VPS35 PE=1 SV=2	VPS35	5		2.56	3.99	0.0453282	0.00181707	+	+	20.6	18.25	18.2	18.22	17.54	17	22.22	21.7	20.81	19.63	20.77	5	5	9.8	45918526	35	1	0	0	0	0	0	4	3	2	1	1
P25685	DnaJ homolog subfamily B member 1	DnaJ homolog subfamily B member 1 OS=Homo sapiens OX=9606 GN=DNAJB1 PE=1 SV=4	DNAJB1	5		3.25	3.97	0.0113982	0.0036737	+	+	17.87	15.71	15.66	15.32	14.83	16.96	19.71	19.5	19.8	20.06	21.6	5	5	15.9	28520211	11	0	0	0	0	0	0	0	0	0	0	1
Q92598	Heat shock protein 105 kDa	Heat shock protein 105 kDa OS=Homo sapiens OX=9606 GN=HSPH1 PE=1 SV=1	HSPH1	4		4.01	3.97	0.0141525	0.00337527	+	+	16.13	19.11	18.24	17.39	18.89	17.32	22.57	21.3	21.63	20.17	21.22	4	3	6.2	63115714	25	0	0	0	0	0	0	2	2	2	1	1
P16989	Y-box-binding protein 3	Y-box-binding protein 3 OS=Homo sapiens OX=9606 GN=YBX3 PE=1 SV=4	YBX3	5		3.41	3.96	0.0214916	0.00982406	+	+	18.29	18.6	15.86	15.56	18.27	17.25	21.65	20.74	20.58	20.03	20.51	6	5	39.2	45460932	18	0	0	0	0	0	0	1	0	0	0	1
Q9Y4W2	Ribosomal biogenesis protein LAS1L	Ribosomal biogenesis protein LAS1L OS=Homo sapiens OX=9606 GN=LAS1L PE=1 SV=2	LAS1L	5		3.27	3.95	0.0220747	0.00993499	+	+	17.72	17.88	16.89	16.66	16.7	17.09	22.01	21.13	19.15	18.58	20.43	5	5	11.6	34901744	23	0	0	0	0	0	0	4	2	0	0	2
Q14692	Ribosome biogenesis protein BMS1 homolog	Ribosome biogenesis protein BMS1 homolog OS=Homo sapiens OX=9606 GN=BMS1 PE=1 SV=1	BMS1	6		4.04	3.94	0.00476288	0.042605	+	+	17.98	18.08	16.67	15.29	19.34	18.4	22.63	20.74	21.47	19.13	19.23	6	6	6.8	33183556	16	0	0	0	0	0	0	3	1	1	0	0
Q9HCC0	Methylcrotonoyl-CoA carboxylase beta chain, mitochondrial	Methylcrotonoyl-CoA carboxylase beta chain, mitochondrial OS=Homo sapiens OX=9606 GN=MCCC2 PE=1 SV=1	MCCC2	3		5.6	3.94	0.00723261	0.0433867	+	+	16.22	15.22	16.67	17.56	19.29	16.24	23.62	20.2	21.1	18.31	19.42	3	3	7.8	37926158	5	0	0	0	0	0	0	2	0	1	0	0
P18124	60S ribosomal protein L7	60S ribosomal protein L7 OS=Homo sapiens OX=9606 GN=RPL7 PE=1 SV=1	RPL7	7		3.28	3.92	0.011777	7.166e-05	+	+	22.29	20.93	19.73	20.5	20.6	19.92	24.36	24.35	24.07	23.46	24.04	7	7	29	332596065	62	2	0	0	0	0	0	6	6	5	4	4
P10321	HLA class I histocompatibility antigen, Cw-7 alpha chain	HLA class I histocompatibility antigen, C alpha chain OS=Homo sapiens OX=9606 GN=HLA-C PE=1 SV=3	HLA-C	7		3.97	3.9	5.495e-05	0.0166076	+	+	19.3	18.7	18.7	17.03	20.23	19.62	23.04	22.76	22.8	21.31	22.51	7	4	28.7	104777098	59	0	0	0	0	1	0	8	6	5	2	4
Q8NBU5	ATPase family AAA domain-containing protein 1	Outer mitochondrial transmembrane helix translocase OS=Homo sapiens OX=9606 GN=ATAD1 PE=1 SV=1	ATAD1	2		4.23	3.89	0.0272107	0.0313141	+	+	17.05	18.72	16.05	17.27	18.96	16.6	23.43	20.37	20.71	18.84	20.98	2	2	12.7	31404259	5	0	0	0	0	0	0	1	0	1	0	0
Q9NX63	MICOS complex subunit MIC19	MICOS complex subunit MIC19 OS=Homo sapiens OX=9606 GN=CHCHD3 PE=1 SV=1	CHCHD3	6		3.32	3.89	0.00033039	0.00034859	+	+	19.9	19.36	19.13	18.64	19.49	18.58	23.13	22.52	22.72	22.2	22.56	6	6	29.1	117582979	26	0	0	0	0	0	0	1	2	2	1	2
Q9UDY4	DnaJ homolog subfamily B member 4	DnaJ homolog subfamily B member 4 OS=Homo sapiens OX=9606 GN=DNAJB4 PE=1 SV=1	DNAJB4	3		3.23	3.88	0.00202991	0.00051491	+	+	17.17	17.16	15.98	15.88	16.74	15.75	20.44	19.77	19.8	19.71	19.62	3	3	11.6	29816768	11	0	0	0	0	0	0	0	0	0	0	0
O43678	NADH dehydrogenase [ubiquinone] 1 alpha subcomplex subunit 2	NADH dehydrogenase [ubiquinone] 1 alpha subcomplex subunit 2 OS=Homo sapiens OX=9606 GN=NDUFA2 PE=1 SV=3	NDUFA2	5		3.34	3.85	0.00830284	0.0115225	+	+	19.57	19.63	18.72	17.58	19.51	19.29	23.77	22.54	21.62	20.03	22.34	5	5	49.5	109574093	20	1	0	0	0	0	0	4	2	0	0	1
P62333	26S protease regulatory subunit 10B	26S proteasome regulatory subunit 10B OS=Homo sapiens OX=9606 GN=PSMC6 PE=1 SV=1	PSMC6	5		3.22	3.85	0.00979472	0.00290859	+	+	20.17	18.82	18.78	18.91	18.9	18.07	23.38	22.51	21.56	21.25	21.71	5	5	20.3	80768830	33	0	0	0	0	0	0	2	2	2	1	4
P51970	NADH dehydrogenase [ubiquinone] 1 alpha subcomplex subunit 8	NADH dehydrogenase [ubiquinone] 1 alpha subcomplex subunit 8 OS=Homo sapiens OX=9606 GN=NDUFA8 PE=1 SV=3	NDUFA8	4		4.16	3.84	0.00549889	0.00909944	+	+	18.7	19.07	18.9	19.09	19.77	18.75	24.53	22.57	22.04	20.59	21.88	4	4	30.2	99615662	27	0	0	0	0	0	0	3	2	1	0	2
P35250	Replication factor C subunit 2	Replication factor C subunit 2 OS=Homo sapiens OX=9606 GN=RFC2 PE=1 SV=3	RFC2	3		3.17	3.84	0.0184363	0.0175165	+	+	17.57	20.23	18.58	19.79	16.54	18.06	22.39	21.41	22.09	21.1	20.87	3	3	11	46663206	13	0	0	0	0	0	0	2	1	1	1	1
Q9Y2X3	Nucleolar protein 58	Nucleolar protein 58 OS=Homo sapiens OX=9606 GN=NOP58 PE=1 SV=1	NOP58	10		4.83	3.83	0.010931	0.00117451	+	+	19.09	19.08	16.05	18.58	19.08	19.56	23.51	22.24	22.95	21.44	21.71	10	10	25	87363803	42	0	0	0	0	0	0	7	3	5	1	3
O95429	BAG family molecular chaperone regulator 4	BAG family molecular chaperone regulator 4 OS=Homo sapiens OX=9606 GN=BAG4 PE=1 SV=1	BAG4	3		3.73	3.82	0.0230996	0.00378631	+	+	17.56	14.89	17.47	16.65	16.99	15.99	21.39	20.27	19.45	19.23	20.67	3	3	9.6	22333172	12	0	0	0	0	0	0	1	1	0	0	1
Q9NNW5	WD repeat-containing protein 6	WD repeat-containing protein 6 OS=Homo sapiens OX=9606 GN=WDR6 PE=1 SV=1	WDR6	3		3.85	3.81	0.0211286	0.00971051	+	+	17.61	16.57	15.22	16.99	16.29	16.23	21.88	19.67	19.4	18.95	19.48	3	3	6.5	21265680	7	0	0	0	0	0	0	2	0	0	0	0
Q15637	Splicing factor 1	Splicing factor 1 OS=Homo sapiens OX=9606 GN=SF1 PE=1 SV=4	SF1	5		3.22	3.8	0.00034604	4.124e-05	+	+	19.45	18.88	18.56	18.63	18.09	18.43	22.08	22.06	22.41	20.63	21.57	5	5	12.2	42700275	19	0	0	0	0	0	0	1	3	3	1	2
Q8IXI2	Mitochondrial Rho GTPase 1	Mitochondrial Rho GTPase 1 OS=Homo sapiens OX=9606 GN=RHOT1 PE=1 SV=2	RHOT1	6		2.87	3.79	0.00245168	0.00487833	+	+	18.47	18.37	18.01	16.32	18.15	17.6	21.83	20.45	21.17	19.22	19.49	6	5	10.8	42608200	36	0	0	0	0	0	0	4	2	3	0	0
Q8N5P1	Zinc finger CCCH domain-containing protein 8	Zinc finger CCCH domain-containing protein 8 OS=Homo sapiens OX=9606 GN=ZC3H8 PE=1 SV=2	ZC3H8	3		6.08	3.79	0.00425419	0.00148395	+	+	19.16	15.96	16.31	18.62	20.06	19.64	23.62	22.81	23.24	20.27	21.12	3	3	13.4	59724316	5	0	0	0	0	0	0	2	1	1	0	0
O14880	Microsomal glutathione S-transferase 3	Microsomal glutathione S-transferase 3 OS=Homo sapiens OX=9606 GN=MGST3 PE=1 SV=1	MGST3	3		2.31	3.77	0.0209279	0.00080071	+	+	21.15	19.44	19.39	17.95	19.13	18.51	22.72	22.3	21.9	21.54	22.27	3	3	18.4	124486572	32	1	0	0	0	0	0	3	3	2	3	3
P45974	Ubiquitin carboxyl-terminal hydrolase 5	Ubiquitin carboxyl-terminal hydrolase 5 OS=Homo sapiens OX=9606 GN=USP5 PE=1 SV=2	USP5	5		2.26	3.77	0.00414552	0.00181212	+	+	19.86	18.87	18.91	16.82	18.42	17.86	21.89	21.25	21.29	20.44	20.05	5	5	10.1	34653641	22	1	0	0	0	0	0	1	1	2	2	1
O95163	Elongator complex protein 1	Elongator complex protein 1 OS=Homo sapiens OX=9606 GN=ELP1 PE=1 SV=3	IKBKAP	6		1.97	3.76	0.0309114	0.0213702	+	+	19.62	19.55	18.14	19.2	16.11	16.63	21.59	20.38	21.25	19.66	21.77	6	6	7.9	40076506	17	0	0	0	0	0	0	3	0	1	0	1
Q8IY17	Neuropathy target esterase	Patatin-like phospholipase domain-containing protein 6 OS=Homo sapiens OX=9606 GN=PNPLA6 PE=1 SV=3	PNPLA6	2		3.46	3.73	0.00178268	0.00529013	+	+	16.86	15.54	16.66	15.24	17.33	15.67	20.23	19.74	19.47	16.38	17.93	2	2	3.9	15331211	2	0	0	0	0	0	0	0	0	0	0	0
Q08211	ATP-dependent RNA helicase A	ATP-dependent RNA helicase A OS=Homo sapiens OX=9606 GN=DHX9 PE=1 SV=4	DHX9	14		3.06	3.72	0.00319988	0.0113019	+	+	19.56	19.24	19.1	18.1	20.03	17.81	23.27	22.1	21.72	20.93	21.52	14	14	16.6	71999940	58	0	0	0	0	1	0	5	4	2	3	6
O43390	Heterogeneous nuclear ribonucleoprotein R	Heterogeneous nuclear ribonucleoprotein R OS=Homo sapiens OX=9606 GN=HNRNPR PE=1 SV=1	HNRNPR	2		3.75	3.72	0.0193131	0.0193485	+	+	16.93	17.83	16.21	17.85	16.3	16.92	22.05	21.08	19.09	18.54	17.81	3	2	6.6	20326183	6	0	0	0	0	0	0	1	1	0	0	0
O43823	A-kinase anchor protein 8	A-kinase anchor protein 8 OS=Homo sapiens OX=9606 GN=AKAP8 PE=1 SV=1	AKAP8	2		3.05	3.7	9.931e-05	0.00312675	+	+	16.93	17.18	17.18	15.38	16.73	17.23	20.23	20.41	19.81	19.6	19.63	2	2	5.8	14956882	6	0	0	0	0	0	0	0	1	0	0	0
Q9NWW5	Ceroid-lipofuscinosis neuronal protein 6	Ceroid-lipofuscinosis neuronal protein 6 OS=Homo sapiens OX=9606 GN=CLN6 PE=1 SV=1	CLN6	3		2.26	3.7	0.040574	0.0227923	+	+	19.33	18.48	18.75	18.85	17	16.39	22.27	21.26	19.81	20.02	19.79	3	3	14.5	34955032	5	0	0	0	0	0	0	1	1	0	0	0
Q12905	Interleukin enhancer-binding factor 2	Interleukin enhancer-binding factor 2 OS=Homo sapiens OX=9606 GN=ILF2 PE=1 SV=2	ILF2	7		4.02	3.69	0.00489488	0.00783639	+	+	18.34	18.92	17.99	19.28	18.87	18.09	23.11	23.08	21.11	21.52	21.69	7	7	28.5	85588246	40	0	0	0	0	0	0	4	5	1	3	2
Q96P70	Importin-9	Importin-9 OS=Homo sapiens OX=9606 GN=IPO9 PE=1 SV=3	IPO9	3		2.04	3.69	0.0127489	0.0395259	+	+	19.12	19.23	19.11	19.16	15.34	18.01	22.12	20.56	20.9	18.96	19.77	3	3	4.8	29856345	21	0	1	0	0	1	0	3	2	2	1	1
P02794	Ferritin heavy chain;Ferritin heavy chain, N-terminally processed	Ferritin heavy chain OS=Homo sapiens OX=9606 GN=FTH1 PE=1 SV=2	FTH1	3		1.22	3.68	0.0210503	0.0169594	+	+	20.31	20.93	20.08	17.75	19.66	16.54	21.96	21.25	21.76	20.81	21.61	3	3	18.6	41482048	12	0	1	0	0	0	0	2	1	1	1	1
Q8NI27	THO complex subunit 2	THO complex subunit 2 OS=Homo sapiens OX=9606 GN=THOC2 PE=1 SV=2	THOC2	14		3.27	3.68	0.0472834	0.0080375	+	+	20.68	22.27	18.53	18.82	20.88	20.55	24.55	23.37	23.35	22.77	22.49	14	14	10.5	142353722	57	0	2	0	0	0	0	8	6	5	4	2
P40692	DNA mismatch repair protein Mlh1	DNA mismatch repair protein Mlh1 OS=Homo sapiens OX=9606 GN=MLH1 PE=1 SV=1	MLH1	2		3.84	3.67	0.00015611	0.00480323	+	+	16.89	16.59	16.13	16.43	17.91	15.8	20.69	20.13	20.31	18.78	19.82	2	2	4.1	16156969	2	0	0	0	0	0	0	0	0	0	0	0
O75380	NADH dehydrogenase [ubiquinone] iron-sulfur protein 6, mitochondrial	NADH dehydrogenase [ubiquinone] iron-sulfur protein 6, mitochondrial OS=Homo sapiens OX=9606 GN=NDUFS6 PE=1 SV=1	NDUFS6	3		3.43	3.65	0.0009335	0.00057259	+	+	19.54	18.56	18.73	18.42	19.26	18.49	21.92	22.78	22.42	21.65	20.52	3	3	38.7	83639532	22	0	0	0	0	0	0	0	3	1	1	0
Q99570	Phosphoinositide 3-kinase regulatory subunit 4	Phosphoinositide 3-kinase regulatory subunit 4 OS=Homo sapiens OX=9606 GN=PIK3R4 PE=1 SV=3	PIK3R4	4		4.07	3.64	0.00107226	0.00318114	+	+	15.2	15.82	15.72	16.06	16.62	15.34	20.47	19.52	18.96	19.55	19.38	4	4	4.3	14250005	7	0	0	0	0	0	0	1	0	0	0	0
P43686	26S protease regulatory subunit 6B	26S proteasome regulatory subunit 6B OS=Homo sapiens OX=9606 GN=PSMC4 PE=1 SV=2	PSMC4	12		2.86	3.64	0.00691693	0.00673768	+	+	20.75	20.19	20.07	19.17	20.51	18.99	24.16	22.38	23.05	21.43	21.63	12	12	42.6	107763473	35	0	0	0	0	0	0	4	2	2	2	2
Q6P1M0	Long-chain fatty acid transport protein 4	Long-chain fatty acid transport protein 4 OS=Homo sapiens OX=9606 GN=SLC27A4 PE=1 SV=1	SLC27A4	7		3.13	3.64	0.0173146	0.0151512	+	+	17.61	17.62	17.99	17.84	16.43	17.42	21.8	21.51	19.3	18.81	19.49	7	7	16.3	41333003	17	0	0	0	0	0	0	1	1	0	0	0
O95071	E3 ubiquitin-protein ligase UBR5	E3 ubiquitin-protein ligase UBR5 OS=Homo sapiens OX=9606 GN=UBR5 PE=1 SV=2	UBR5	2		3.61	3.63	0.0148774	0.0182688	+	+	17.23	15.38	16.24	15.83	17.5	15.44	21.05	19.99	18.63	17.41	18.35	2	2	1.1	10552588	5	0	0	0	0	0	0	1	1	0	0	0
O60683	Peroxisome biogenesis factor 10	Peroxisome biogenesis factor 10 OS=Homo sapiens OX=9606 GN=PEX10 PE=1 SV=1	PEX10	3		3.8	3.62	0.00016368	0.0128228	+	+	16.46	16.51	15.87	17.65	16.86	14.87	19.81	20	20.44	19.46	19.7	3	3	13.8	27996241	6	0	0	0	0	0	0	0	0	0	0	0
P57737	Coronin-7	Coronin-7 OS=Homo sapiens OX=9606 GN=CORO7 PE=1 SV=2	CORO7	6		3.71	3.61	0.0235989	0.0321995	+	+	17.55	18.15	17.82	17.24	18.77	17.79	22.84	22.27	19.52	19.63	19.47	6	6	13	43055067	12	0	0	0	0	0	0	1	2	0	1	0
P30520	Adenylosuccinate synthetase isozyme 2	Adenylosuccinate synthetase isozyme 2 OS=Homo sapiens OX=9606 GN=ADSS2 PE=1 SV=3	ADSS	2		3.95	3.6	0.00470501	0.011484	+	+	16.24	16.27	15.65	15.5	17.05	16.68	21.05	20.2	18.77	17.88	18.75	2	2	8.8	14179096	3	0	0	0	0	0	0	1	1	0	0	0
P55072	Transitional endoplasmic reticulum ATPase	Transitional endoplasmic reticulum ATPase OS=Homo sapiens OX=9606 GN=VCP PE=1 SV=4	VCP	4		3.67	3.6	7.262e-05	0.00027434	+	+	17.77	17.86	17.57	17.83	18.18	17.41	21.8	21.24	21.17	19.17	20.16	4	4	6.9	38336881	21	0	0	0	0	0	0	3	1	2	0	1
P24539	ATP synthase F(0) complex subunit B1, mitochondrial	ATP synthase F(0) complex subunit B1, mitochondrial OS=Homo sapiens OX=9606 GN=ATP5PB PE=1 SV=2	ATP5F1	4		1.9	3.59	0.0476765	0.0354812	+	+	21.48	20.51	19.8	16.83	20.22	19.68	23.34	22.42	21.73	20.73	22.22	4	4	18	75678581	19	1	0	0	0	0	0	2	2	2	0	2
Q14318	Peptidyl-prolyl cis-trans isomerase FKBP8	Peptidyl-prolyl cis-trans isomerase FKBP8 OS=Homo sapiens OX=9606 GN=FKBP8 PE=1 SV=2	FKBP8	4		3.81	3.59	0.00474901	0.00960755	+	+	18.56	18.49	17.75	19.17	18.68	17.62	23.15	22.07	21.01	20.04	21.28	4	4	13.3	69918393	30	0	0	0	0	0	0	3	2	2	0	2
Q8WUM4	Programmed cell death 6-interacting protein	Programmed cell death 6-interacting protein OS=Homo sapiens OX=9606 GN=PDCD6IP PE=1 SV=1	PDCD6IP	4		2.2	3.59	0.0409543	0.0210998	+	+	20.51	19.82	19.36	17.57	19.91	18.02	23.36	21.8	21.13	20.28	20.48	4	4	6	55460668	23	1	0	0	0	1	0	2	3	0	1	1
P34932	Heat shock 70 kDa protein 4	Heat shock 70 kDa protein 4 OS=Homo sapiens OX=9606 GN=HSPA4 PE=1 SV=4	HSPA4	3		2.95	3.58	0.0239574	0.00269079	+	+	16.59	19.21	17.76	17.23	16.48	17.92	21.13	21.15	20.11	19.71	21.04	3	3	5.1	37919352	13	0	0	0	0	0	0	0	1	0	0	1
Q9HBG6	Intraflagellar transport protein 122 homolog	Intraflagellar transport protein 122 homolog OS=Homo sapiens OX=9606 GN=IFT122 PE=1 SV=2	IFT122	3		2.11	3.58	0.0211548	0.00992311	+	+	18.94	18.53	18.15	16.18	18.13	16.9	21.12	21.23	19.6	18.37	19.16	3	3	4.1	23631072	11	0	0	0	0	0	0	1	2	0	0	0
Q14257	Reticulocalbin-2	Reticulocalbin-2 OS=Homo sapiens OX=9606 GN=RCN2 PE=1 SV=1	RCN2	7		2.64	3.58	0.0134812	0.0211189	+	+	21.17	21.49	21.09	20.78	21.32	18.84	25.11	23.4	23.16	22.3	23.14	7	7	27.4	210751256	56	1	1	0	0	0	0	6	5	4	3	3
Q9UNQ2	Probable dimethyladenosine transferase	Probable dimethyladenosine transferase OS=Homo sapiens OX=9606 GN=DIMT1 PE=1 SV=1	DIMT1	3		2.75	3.56	0.0312619	0.0190977	+	+	17.85	18.25	17.2	15.97	17.61	17.3	22.1	19.76	19.7	18.06	18.94	3	3	11.8	26881582	12	0	0	0	0	0	0	2	1	1	0	0
P41252	Isoleucine--tRNA ligase, cytoplasmic	Isoleucine--tRNA ligase, cytoplasmic OS=Homo sapiens OX=9606 GN=IARS1 PE=1 SV=2	IARS	21		2.64	3.56	0.0160727	0.00112487	+	+	20.68	19.41	18.87	18.97	18.85	18.37	23.05	22.06	21.78	21.28	22.43	21	21	22.7	83616485	74	1	0	0	0	0	0	7	6	2	3	3
P54136	Arginine--tRNA ligase, cytoplasmic	Arginine--tRNA ligase, cytoplasmic OS=Homo sapiens OX=9606 GN=RARS1 PE=1 SV=2	RARS	13		2.9	3.56	0.00182178	0.00214132	+	+	19.91	19.62	19.24	18.34	19.61	18.84	23.17	22.26	22.05	19.91	21.23	13	13	25.3	86049154	49	1	0	0	0	0	0	7	3	3	0	2
Q13144	Translation initiation factor eIF-2B subunit epsilon	Translation initiation factor eIF-2B subunit epsilon OS=Homo sapiens OX=9606 GN=EIF2B5 PE=1 SV=3	EIF2B5	4		2.94	3.55	0.0044637	0.00266619	+	+	19.16	19	18.68	18.51	18.59	17.91	22.86	21.36	21.43	19.39	20.51	4	4	8.3	44469445	18	0	0	0	0	0	0	3	2	1	0	1
Q9UKN8	General transcription factor 3C polypeptide 4	General transcription factor 3C polypeptide 4 OS=Homo sapiens OX=9606 GN=GTF3C4 PE=1 SV=2	GTF3C4	4		0.74	3.55	0.0222327	0.0431572	+	+	20.14	19.67	20.13	15.65	19.55	16.31	20.85	20.86	20.45	19.68	21.08	4	4	6.7	34023970	11	0	0	0	0	0	0	0	1	1	0	2
P08238	Heat shock protein HSP 90-beta	Heat shock protein HSP 90-beta OS=Homo sapiens OX=9606 GN=HSP90AB1 PE=1 SV=4	HSP90AB1	37		3.04	3.55	0.00181195	0.00042855	+	+	25.87	25.16	24.61	24.52	25.24	24.36	28.65	28.07	28.06	26.94	27.98	37	16	46.3	5270773496	411	17	9	8	8	10	7	23	23	25	17	29
Q9Y281	Cofilin-2	Cofilin-2 OS=Homo sapiens OX=9606 GN=CFL2 PE=1 SV=1	CFL2	2		3.85	3.53	0.00114604	0.00491135	+	+	16.22	16.29	16.56	16.09	17.53	16.43	20.99	19.43	20.21	17.63	19.67	5	2	38	16022659	4	0	0	0	0	0	0	0	0	0	0	0
Q9UNN5	FAS-associated factor 1	FAS-associated factor 1 OS=Homo sapiens OX=9606 GN=FAF1 PE=1 SV=2	FAF1	2		3.56	3.53	0.00060603	0.00033079	+	+	15.86	16.46	16.56	16.53	16.17	16.29	20.39	19.79	19.39	18.59	20.2	2	2	4.2	22848186	7	0	0	0	0	0	0	0	0	0	0	1
Q7Z2T5	TRMT1-like protein	TRMT1-like protein OS=Homo sapiens OX=9606 GN=TRMT1L PE=1 SV=2	TRMT1L	2		4.07	3.51	0.0196373	0.031098	+	+	16.16	16.43	15.65	16.26	16.64	17.01	21.71	20.59	18.14	20.02	19.38	2	2	4.5	15696647	4	0	0	0	0	0	0	1	0	0	0	0
P04406	Glyceraldehyde-3-phosphate dehydrogenase	Glyceraldehyde-3-phosphate dehydrogenase OS=Homo sapiens OX=9606 GN=GAPDH PE=1 SV=3	GAPDH	15		4.24	3.5	0.00145383	0.00219398	+	+	22.93	22.39	22.03	23.32	23.38	22.89	27.64	26.31	26.13	25.22	25.57	15	15	58.8	1481789114	166	2	3	4	1	2	2	20	16	11	8	7
P13667	Protein disulfide-isomerase A4	Protein disulfide-isomerase A4 OS=Homo sapiens OX=9606 GN=PDIA4 PE=1 SV=2	PDIA4	2		3.71	3.49	0.0104075	0.00404583	+	+	17.85	16.73	15.41	16.07	17.5	17.06	21.11	19.7	20.32	18.16	17.99	2	2	4.5	12461305	9	0	0	0	0	0	0	2	1	1	0	0
P35998	26S protease regulatory subunit 7	26S proteasome regulatory subunit 7 OS=Homo sapiens OX=9606 GN=PSMC2 PE=1 SV=3	PSMC2	13		3.03	3.49	0.00191015	0.00259559	+	+	19.49	19.18	18.98	18.47	19.45	18.37	23.03	21.92	21.8	21.15	21.4	13	13	32.3	65887656	42	0	0	0	0	0	0	6	3	2	2	1
Q13200	26S proteasome non-ATPase regulatory subunit 2	26S proteasome non-ATPase regulatory subunit 2 OS=Homo sapiens OX=9606 GN=PSMD2 PE=1 SV=3	PSMD2	13		2.51	3.49	0.00146318	0.0031727	+	+	20.44	20.23	20.27	19.33	20.11	18.55	23.44	22.42	22.6	22	22.4	13	13	19.7	96494358	52	0	0	1	0	0	0	7	3	4	2	3
O43324	Eukaryotic translation elongation factor 1 epsilon-1	Eukaryotic translation elongation factor 1 epsilon-1 OS=Homo sapiens OX=9606 GN=EEF1E1 PE=1 SV=1	EEF1E1	5		2.87	3.47	0.00896164	0.0039936	+	+	20.86	20.35	19.95	20.17	19.73	19.44	24.22	23.19	22.34	21.55	22.86	5	5	29.3	153503003	9	0	0	0	0	0	0	2	2	0	0	1
P28331	NADH-ubiquinone oxidoreductase 75 kDa subunit, mitochondrial	NADH-ubiquinone oxidoreductase 75 kDa subunit, mitochondrial OS=Homo sapiens OX=9606 GN=NDUFS1 PE=1 SV=3	NDUFS1	18		2.95	3.47	0.005845	0.00613647	+	+	21.26	21.08	20.37	19.84	21.27	20.03	24.56	24.05	22.94	22.95	23.39	18	18	36.2	261851659	89	0	1	0	0	1	0	5	4	4	5	6
Q9P035	Very-long-chain (3R)-3-hydroxyacyl-CoA dehydratase 3	Very-long-chain (3R)-3-hydroxyacyl-CoA dehydratase 3 OS=Homo sapiens OX=9606 GN=HACD3 PE=1 SV=2	HACD3	4		1.86	3.45	0.0422285	0.0374635	+	+	21.76	21.55	21	17.98	21.14	20.42	24.42	22.42	23.05	22.46	23.81	4	4	12.7	221077800	28	0	1	1	0	1	0	3	1	1	1	1
P50336	Protoporphyrinogen oxidase	Protoporphyrinogen oxidase OS=Homo sapiens OX=9606 GN=PPOX PE=1 SV=1	PPOX	5		3.04	3.44	0.00586872	0.00065019	+	+	19.57	18.33	18.16	18.42	18.19	18.24	22.24	21.89	21.06	20.17	20.84	5	5	16.4	41301617	14	0	0	0	0	0	0	2	1	1	1	1
O75746	Calcium-binding mitochondrial carrier protein Aralar1	Electrogenic aspartate/glutamate antiporter SLC25A12, mitochondrial OS=Homo sapiens OX=9606 GN=SLC25A12 PE=1 SV=2	SLC25A12	9		3.17	3.42	0.00345389	0.00298797	+	+	19.28	19.03	18.33	18.04	19.12	18.74	22.84	21.95	21.37	20.93	21.86	12	9	23.5	71583525	53	0	0	0	0	0	0	5	4	5	3	4
Q5SY16	Polynucleotide 5-hydroxyl-kinase NOL9	Polynucleotide 5-hydroxyl-kinase NOL9 OS=Homo sapiens OX=9606 GN=NOL9 PE=1 SV=1	NOL9	2		3.13	3.41	0.0255983	0.0139072	+	+	18.42	17.87	15.9	16.12	18.37	16.87	21.32	20.59	19.67	19.66	19.72	2	2	5.8	24239909	4	0	0	0	0	0	0	0	0	0	0	0
Q9Y5M8	Signal recognition particle receptor subunit beta	Signal recognition particle receptor subunit beta OS=Homo sapiens OX=9606 GN=SRPRB PE=1 SV=3	SRPRB	3		2.37	3.41	0.00892663	0.0269858	+	+	19.02	18.38	17.99	15.92	19.08	17.26	21.61	20.32	20.56	19.58	20.91	3	3	18.8	31482559	15	1	0	0	0	0	0	1	0	1	0	1
Q9BRX9	WD repeat domain-containing protein 83	WD repeat domain-containing protein 83 OS=Homo sapiens OX=9606 GN=WDR83 PE=1 SV=1	WDR83	4		4.06	3.41	0.00838085	0.00576223	+	+	19.17	18.89	17.12	18.57	19.69	18.87	23.25	21.42	22.68	19.66	21.13	4	4	16.8	56773679	19	0	0	0	0	0	0	3	2	3	0	1
Q08380	Galectin-3-binding protein	Galectin-3-binding protein OS=Homo sapiens OX=9606 GN=LGALS3BP PE=1 SV=1	LGALS3BP	9		3.33	3.4	0.00369626	0.00910513	+	+	22.01	21.55	20.65	20.16	22.22	21.63	25.13	25.1	23.98	23.53	23.73	9	9	22.1	262740305	69	2	2	1	1	3	1	6	4	4	4	4
O75643	U5 small nuclear ribonucleoprotein 200 kDa helicase	U5 small nuclear ribonucleoprotein 200 kDa helicase OS=Homo sapiens OX=9606 GN=SNRNP200 PE=1 SV=2	SNRNP200	42		2.1	3.4	0.00684254	0.00499679	+	+	22.01	21.59	21.08	19.38	21.19	20.23	24.23	23.6	23.16	22.19	23.02	42	42	24.9	170187157	176	3	2	3	1	2	0	24	13	12	5	9
P47897	Glutamine--tRNA ligase	Glutamine--tRNA ligase OS=Homo sapiens OX=9606 GN=QARS1 PE=1 SV=1	QARS	12		2.37	3.39	0.0270313	0.00032545	+	+	21.07	19.26	18.83	18.67	19.19	18.22	22.05	21.95	22.26	20.11	21.57	12	12	20.3	71967902	38	1	0	0	0	0	0	2	2	1	1	1
P61313	60S ribosomal protein L15	60S ribosomal protein L15 OS=Homo sapiens OX=9606 GN=RPL15 PE=1 SV=2	RPL15	3		3.14	3.39	0.00034165	0.00010917	+	+	20.83	20.09	19.95	19.83	20.48	19.81	23.44	23.36	23.48	22.64	23.01	3	3	14.7	167210640	24	1	0	0	0	1	0	2	2	2	1	2
Q7Z7A3	Cytoplasmic tRNA 2-thiolation protein 1	Cytoplasmic tRNA 2-thiolation protein 1 OS=Homo sapiens OX=9606 GN=CTU1 PE=1 SV=1	CTU1	4		3.53	3.38	0.00188596	0.0103742	+	+	16.32	17.86	16.8	16.59	18.58	16.27	20.55	20.8	20.22	20.1	21.35	4	4	16.4	30122364	9	0	0	0	0	0	0	0	1	0	0	2
P62805	Histone H4	Histone H4 OS=Homo sapiens OX=9606 GN=H4C16 PE=1 SV=2	HIST1H4A	7		3.6	3.38	0.00440383	0.00278378	+	+	22.49	21.92	20.52	21.44	22.8	21.34	25.6	25.27	24.86	24.18	24.11	7	7	52.4	387020377	62	1	1	0	1	1	1	7	7	5	2	3
Q14974	Importin subunit beta-1	Importin subunit beta-1 OS=Homo sapiens OX=9606 GN=KPNB1 PE=1 SV=2	KPNB1	6		3.16	3.38	0.00650854	0.00478363	+	+	19.55	18.99	18.63	18.6	19.32	18.6	23.29	21.83	21.52	20.5	21.58	6	6	10.2	53909863	20	0	0	0	0	0	0	3	1	1	0	1
Q8IWS0	PHD finger protein 6	PHD finger protein 6 OS=Homo sapiens OX=9606 GN=PHF6 PE=1 SV=1	PHF6	3		3.54	3.38	0.0011747	0.00135249	+	+	19.22	19.46	18.53	18.74	19.68	19.27	23.26	22.34	22.24	20.36	20.51	3	3	11	60906320	7	0	0	0	0	0	0	1	1	1	0	0
P62191	26S protease regulatory subunit 4	26S proteasome regulatory subunit 4 OS=Homo sapiens OX=9606 GN=PSMC1 PE=1 SV=1	PSMC1	8		2.19	3.38	0.0437192	0.0101505	+	+	22.12	20.78	20.54	19.4	20.88	19.57	24.45	22.59	22.96	21.73	22.69	8	8	28	148827834	59	3	0	1	0	1	0	5	3	5	2	3
Q92878	DNA repair protein RAD50	DNA repair protein RAD50 OS=Homo sapiens OX=9606 GN=RAD50 PE=1 SV=1	RAD50	3		2.18	3.38	0.0110235	0.00591273	+	+	17.13	18.67	18.33	16.11	18.07	16.35	20.11	20.5	20.05	19.37	19.46	3	3	2.6	15656024	8	0	0	0	0	0	0	0	1	1	0	0
Q15029	116 kDa U5 small nuclear ribonucleoprotein component	116 kDa U5 small nuclear ribonucleoprotein component OS=Homo sapiens OX=9606 GN=EFTUD2 PE=1 SV=1	EFTUD2	21		1.95	3.37	0.0324935	0.00664831	+	+	22.37	21.43	20.64	19.3	21.14	19.74	24.11	23.18	23.01	22.04	22.87	21	21	32.8	147286434	141	4	4	0	0	2	0	13	11	7	4	7
O60678	Protein arginine N-methyltransferase 3	Protein arginine N-methyltransferase 3 OS=Homo sapiens OX=9606 GN=PRMT3 PE=1 SV=4	PRMT3	2		3.77	3.37	0.00102105	0.00094318	+	+	16.87	16.02	15.42	15.77	16.85	16.89	19.96	20.03	19.63	17.31	18.28	2	2	4.3	14634200	2	0	0	0	0	0	0	0	0	0	0	0
Q07020	60S ribosomal protein L18	60S ribosomal protein L18 OS=Homo sapiens OX=9606 GN=RPL18 PE=1 SV=2	RPL18	4		3.24	3.37	0.00310687	0.00125087	+	+	22.05	22.17	20.87	21.96	21.73	20.98	25	25.4	24.4	24.01	24.3	4	4	23.4	547829373	46	1	3	2	1	2	2	4	2	4	3	2
Q13049	E3 ubiquitin-protein ligase TRIM32	E3 ubiquitin-protein ligase TRIM32 OS=Homo sapiens OX=9606 GN=TRIM32 PE=1 SV=2	TRIM32	3		1.95	3.37	0.0112658	0.0132801	+	+	19.92	19.41	19.42	16.81	18.7	18.99	22.17	21.65	20.78	20	20.93	3	3	6	41003153	10	0	0	0	0	0	0	0	1	0	1	1
P27708	CAD protein;Glutamine-dependent carbamoyl-phosphate synthase;Aspartate carbamoyltransferase;Dihydroorotase	CAD protein OS=Homo sapiens OX=9606 GN=CAD PE=1 SV=3	CAD	43		1.97	3.36	0.0135356	0.00184893	+	+	22.47	21.83	21.6	20.5	21.03	20.19	24.67	23.8	23.34	22.64	23.09	43	43	29.5	220253198	238	8	5	3	0	4	1	22	16	16	10	10
Q8IWX8	Calcium homeostasis endoplasmic reticulum protein	Calcium homeostasis endoplasmic reticulum protein OS=Homo sapiens OX=9606 GN=CHERP PE=1 SV=3	CHERP	11		2.93	3.36	0.0479734	0.0444613	+	+	23.15	22.59	20.03	19.35	22.96	22.14	25.42	24.08	25.05	22.89	24.05	11	11	17	330244914	61	1	1	0	0	3	1	12	3	7	3	5
P22087	rRNA 2-O-methyltransferase fibrillarin	rRNA 2-O-methyltransferase fibrillarin OS=Homo sapiens OX=9606 GN=FBL PE=1 SV=2	FBL	4		3.85	3.36	0.00832466	0.0127795	+	+	16.82	18.01	16.26	16.51	18.04	18	22.04	20.57	20.03	18.62	19.8	4	3	19.3	45122977	26	0	0	0	0	0	0	2	2	1	0	0
O43824	Putative GTP-binding protein 6	Putative GTP-binding protein 6 OS=Homo sapiens OX=9606 GN=GTPBP6 PE=1 SV=4	GTPBP6	2		1.83	3.36	0.0138715	0.00749855	+	+	18.26	17.41	17.48	16.36	15.11	17.09	20.14	18.96	19.54	17.11	18.46	2	2	7.8	10819360	7	0	0	0	0	0	0	2	0	0	0	0
Q08J23	tRNA (cytosine(34)-C(5))-methyltransferase	RNA cytosine C(5)-methyltransferase NSUN2 OS=Homo sapiens OX=9606 GN=NSUN2 PE=1 SV=2	NSUN2	11		3.51	3.35	0.00403238	0.00484909	+	+	19.29	18.85	18.42	18.65	19.51	18.87	23.43	21.77	21.9	21.34	21.74	11	11	21.5	73939832	44	1	0	0	0	0	0	5	1	1	3	3
Q8TAD8	Smad nuclear-interacting protein 1	Smad nuclear-interacting protein 1 OS=Homo sapiens OX=9606 GN=SNIP1 PE=1 SV=1	SNIP1	2		3.99	3.35	0.00074116	0.00398	+	+	18.17	18.12	17.76	18.01	19.34	18.61	22.74	21.33	21.93	20.51	20.58	2	2	8.3	37094726	13	0	0	0	0	0	0	2	2	2	1	1
Q9NVI7	ATPase family AAA domain-containing protein 3A	ATPase family AAA domain-containing protein 3A OS=Homo sapiens OX=9606 GN=ATAD3A PE=1 SV=2	ATAD3A	19		3.33	3.33	0.00286738	0.00306056	+	+	22.56	22.49	21.9	22.02	22.77	22.15	26.57	25.11	25.25	24.32	25.04	19	7	35	733303650	122	2	2	1	0	2	2	8	8	9	5	7
Q9UI09	NADH dehydrogenase [ubiquinone] 1 alpha subcomplex subunit 12	NADH dehydrogenase [ubiquinone] 1 alpha subcomplex subunit 12 OS=Homo sapiens OX=9606 GN=NDUFA12 PE=1 SV=1	NDUFA12	3		3.05	3.33	0.00465173	0.00118892	+	+	19.72	18.71	18.51	18.65	18.96	18.49	21.27	22.45	22.37	20.11	23.47	3	3	26.2	104182335	13	0	0	0	0	0	0	0	1	1	0	1
P21333	Filamin-A	Filamin-A OS=Homo sapiens OX=9606 GN=FLNA PE=1 SV=4	FLNA	19		2.66	3.32	0.00037641	0.0160159	+	+	19.56	19.48	19	17.1	19.77	19.19	22.33	21.86	21.83	20.44	21.36	19	19	13.3	58530049	63	0	0	0	0	0	0	5	4	5	1	4
Q9Y450	HBS1-like protein	HBS1-like protein OS=Homo sapiens OX=9606 GN=HBS1L PE=1 SV=1	HBS1L	2		3.55	3.32	0.00214837	0.00473467	+	+	16.85	17.45	16.8	17.73	16.55	17.5	21.5	20.12	20.12	20.5	20.25	2	2	5.6	21753564	4	0	0	0	0	0	0	1	0	0	0	0
O95347	Structural maintenance of chromosomes protein 2	Structural maintenance of chromosomes protein 2 OS=Homo sapiens OX=9606 GN=SMC2 PE=1 SV=2	SMC2	10		3	3.32	0.00024612	0.00036234	+	+	19.91	19.88	19.92	19.84	19.64	19.25	23.37	22.75	22.57	21.46	22.14	10	10	11.4	110356334	34	0	0	0	0	0	0	4	3	2	1	2
P78318	Immunoglobulin-binding protein 1	Immunoglobulin-binding protein 1 OS=Homo sapiens OX=9606 GN=IGBP1 PE=1 SV=1	IGBP1	3		2.25	3.31	0.0172829	0.0198858	+	+	19.25	18.54	17.29	16.37	19.06	16.46	20.61	20.51	20.7	19.88	19.92	3	3	13.9	19369262	11	0	0	0	0	0	0	1	1	2	0	1
Q9UBT2	SUMO-activating enzyme subunit 2	SUMO-activating enzyme subunit 2 OS=Homo sapiens OX=9606 GN=UBA2 PE=1 SV=2	UBA2	8		2.68	3.29	0.0251986	0.0175065	+	+	18.71	18.03	18.89	17.84	18.73	17.23	22.67	20.45	20.56	19.83	22.23	8	8	15.5	71301584	30	0	0	0	0	0	0	6	0	0	1	1
Q16531	DNA damage-binding protein 1	DNA damage-binding protein 1 OS=Homo sapiens OX=9606 GN=DDB1 PE=1 SV=1	DDB1	8		1.89	3.28	0.00769483	0.00016993	+	+	19.9	19.55	18.69	17.59	18.23	18.17	21.25	21.06	21.51	20.3	20.06	8	8	10.3	47185406	24	0	0	0	0	0	0	2	2	2	1	0
O00567	Nucleolar protein 56	Nucleolar protein 56 OS=Homo sapiens OX=9606 GN=NOP56 PE=1 SV=4	NOP56	3		2.54	3.28	0.00217443	0.0002688	+	+	17.95	18.64	17.39	17.01	16.97	17.8	20.46	20.56	20.58	20.13	20.18	3	3	6.4	29180795	9	0	0	0	0	0	0	0	1	0	1	0
P83731	60S ribosomal protein L24	60S ribosomal protein L24 OS=Homo sapiens OX=9606 GN=RPL24 PE=1 SV=1	RPL24	5		2.99	3.28	0.00739995	0.00252294	+	+	21.95	22.4	21	21.32	21.94	21.22	25.39	24.98	23.94	23.31	23.63	5	5	24.8	431205615	32	1	2	0	0	1	0	4	3	1	1	2
Q05086	Ubiquitin-protein ligase E3A	Ubiquitin-protein ligase E3A OS=Homo sapiens OX=9606 GN=UBE3A PE=1 SV=4	UBE3A	2		4.16	3.28	0.00029796	0.0489184	+	+	16.75	15.64	16.33	19.45	15.98	15.92	20.53	20.12	20.56	19.62	21.08	2	2	3.1	19723711	5	0	0	0	0	0	0	0	0	1	0	1
P36404	ADP-ribosylation factor-like protein 2	ADP-ribosylation factor-like protein 2 OS=Homo sapiens OX=9606 GN=ARL2 PE=1 SV=4	ARL2	4		2.76	3.27	0.0212952	0.0137629	+	+	18.33	18.44	17.25	17.65	16.68	18.16	21.86	19.62	20.82	17.02	19.19	4	4	27.2	22967115	10	0	0	0	0	0	0	2	0	1	0	0
P36915	Guanine nucleotide-binding protein-like 1	Guanine nucleotide-binding protein-like 1 OS=Homo sapiens OX=9606 GN=GNL1 PE=1 SV=2	GNL1	7		3.38	3.27	0.00365994	0.00385599	+	+	17.88	18.65	18.63	18.05	18.79	18.65	22.75	21.18	21.38	19.12	19.82	7	7	16.3	42821848	18	0	0	0	0	0	0	3	1	2	0	0
Q16795	NADH dehydrogenase [ubiquinone] 1 alpha subcomplex subunit 9, mitochondrial	NADH dehydrogenase [ubiquinone] 1 alpha subcomplex subunit 9, mitochondrial OS=Homo sapiens OX=9606 GN=NDUFA9 PE=1 SV=2	NDUFA9	11		3.37	3.27	0.0187848	0.0038368	+	+	21.32	18.94	18.76	20.41	19.99	18.91	23.54	23.12	22.47	21.6	21.36	11	11	39.3	117573922	46	1	0	0	1	0	0	7	5	3	1	2
Q96EY4	Translation machinery-associated protein 16	Translation machinery-associated protein 16 OS=Homo sapiens OX=9606 GN=TMA16 PE=1 SV=2	TMA16	5		3.16	3.27	0.0479736	0.0481584	+	+	23.46	23.78	20.39	22.06	24.54	20.7	26.27	25.3	25.53	24.3	25.5	5	5	27.6	611522931	64	2	3	0	0	2	0	5	7	6	4	4
P50402	Emerin	Emerin OS=Homo sapiens OX=9606 GN=EMD PE=1 SV=1	EMD	7		1.82	3.25	0.00683631	0.00127334	+	+	21.11	20.53	20.59	18.94	19.83	19.16	23.16	22.22	22.29	21.82	21.91	7	7	38.6	88278261	49	1	0	1	0	0	0	3	4	3	3	4
O94905	Erlin-2	Erlin-2 OS=Homo sapiens OX=9606 GN=ERLIN2 PE=1 SV=1	ERLIN2	6		1.26	3.24	0.0392385	0.0136503	+	+	21.65	20.39	20.63	19.22	20.03	17.48	22.44	21.88	22.14	21.35	21.53	6	6	26	70521587	30	1	1	1	0	0	0	3	2	1	2	1
Q16718	NADH dehydrogenase [ubiquinone] 1 alpha subcomplex subunit 5	NADH dehydrogenase [ubiquinone] 1 alpha subcomplex subunit 5 OS=Homo sapiens OX=9606 GN=NDUFA5 PE=1 SV=3	NDUFA5	4		3.04	3.24	0.0321287	0.0247912	+	+	21.3	20.82	20.35	20.77	20.87	20.2	25.06	24.42	22.09	23.04	22.16	4	4	51.7	197665456	21	0	0	0	0	0	0	2	2	0	3	0
Q9H7Z3	Protein NRDE2 homolog	Nuclear exosome regulator NRDE2 OS=Homo sapiens OX=9606 GN=NRDE2 PE=1 SV=3	NRDE2	8		3.8	3.24	0.00177804	0.0446762	+	+	19.17	20.12	18.43	17.79	21.61	20.01	23.36	22.85	22.91	21.55	22.32	8	8	10.3	81749857	37	0	0	0	0	2	0	4	4	4	2	3
O75694	Nuclear pore complex protein Nup155	Nuclear pore complex protein Nup155 OS=Homo sapiens OX=9606 GN=NUP155 PE=1 SV=1	NUP155	2		1.85	3.23	0.0363017	0.00311697	+	+	18.76	17.78	17.63	16.87	16.81	16.34	20.79	19.14	19.78	18.52	20.97	2	2	2.5	15158410	5	0	0	0	0	0	0	1	0	1	0	1
Q9H2H8	Peptidyl-prolyl cis-trans isomerase-like 3	Peptidyl-prolyl cis-trans isomerase-like 3 OS=Homo sapiens OX=9606 GN=PPIL3 PE=1 SV=1	PPIL3	2		3.51	3.23	0.0191005	0.0377012	+	+	19.64	19.32	17.2	17.2	20.25	19.54	23.19	22.11	21.4	20.27	20.12	2	2	18.6	50178968	9	0	0	0	0	0	0	1	1	1	0	0
P00492	Hypoxanthine-guanine phosphoribosyltransferase	Hypoxanthine-guanine phosphoribosyltransferase OS=Homo sapiens OX=9606 GN=HPRT1 PE=1 SV=2	HPRT1	2		1.67	3.22	0.00359822	0.0160665	+	+	19.02	18.28	18.51	15.63	17.19	18.35	20.16	20.07	20.59	19.67	19.08	2	2	11.9	13596669	5	0	0	0	0	0	0	0	1	1	0	0
O00159	Unconventional myosin-Ic	Unconventional myosin-Ic OS=Homo sapiens OX=9606 GN=MYO1C PE=1 SV=4	MYO1C	5		2.03	3.21	0.00170962	0.0117239	+	+	18.34	18.63	17.85	16.86	18.43	15.98	20.57	20.27	20.07	19.28	21.57	5	5	6.3	32485178	12	0	0	0	0	0	0	0	1	1	0	1
P62070;P10301	Ras-related protein R-Ras2;Ras-related protein R-Ras	Ras-related protein R-Ras2 OS=Homo sapiens OX=9606 GN=RRAS2 PE=1 SV=1;Ras-related protein R-Ras OS=Homo sapiens OX=9606 GN=RRAS PE=1 SV=1	RRAS2;RRAS	4		1.56	3.21	0.0200008	0.0396417	+	+	19.68	19.23	18.69	16.42	19.59	16.63	20.64	20.3	21.33	20.22	20.07	4	4	25	25666596	14	0	0	0	0	0	0	3	1	1	1	0
Q9Y3B4	Splicing factor 3B subunit 6	Splicing factor 3B subunit 6 OS=Homo sapiens OX=9606 GN=SF3B6 PE=1 SV=1	SF3B6	2		2.88	3.21	0.00622373	0.0150338	+	+	22.25	21.05	20.59	20.04	22.46	20.42	24.59	24.16	23.79	21.5	22.58	2	2	20	190156220	24	1	0	0	0	1	0	1	3	2	0	1
Q9Y619	Mitochondrial ornithine transporter 1	Mitochondrial ornithine transporter 1 OS=Homo sapiens OX=9606 GN=SLC25A15 PE=1 SV=1	SLC25A15	2		1.93	3.2	0.0192517	0.0448514	+	+	19.15	19.16	18.78	15.78	18.73	18.78	21.7	21.15	20.03	21.91	19.8	2	2	11	27884752	11	0	0	0	0	0	0	1	2	1	0	0
Q9NYV4	Cyclin-dependent kinase 12	Cyclin-dependent kinase 12 OS=Homo sapiens OX=9606 GN=CDK12 PE=1 SV=2	CDK12	8		4.48	3.18	0.0277874	0.0164378	+	+	19.78	20.01	16.08	18.52	20.85	20.37	23.81	22.58	22.91	22.11	22.44	8	8	10.3	98231605	33	0	0	0	0	0	0	5	3	3	1	3
Q9UBM7	7-dehydrocholesterol reductase	7-dehydrocholesterol reductase OS=Homo sapiens OX=9606 GN=DHCR7 PE=1 SV=1	DHCR7	2		3.94	3.18	0.00056429	0.00467265	+	+	16.35	15.7	15.84	16.52	17.58	16.09	20.55	19.81	19.37	19.83	19.73	2	2	6.9	14412486	3	0	0	0	0	0	0	0	0	0	0	0
Q9BQ67	Glutamate-rich WD repeat-containing protein 1	Glutamate-rich WD repeat-containing protein 1 OS=Homo sapiens OX=9606 GN=GRWD1 PE=1 SV=1	GRWD1	4		4.78	3.17	0.0245713	0.0232838	+	+	19.2	15.37	15.34	16.83	19.45	18.47	22.23	20.69	21.32	19.99	20.05	4	4	12.6	36298591	18	0	0	0	0	0	0	2	0	2	1	0
O43242	26S proteasome non-ATPase regulatory subunit 3	26S proteasome non-ATPase regulatory subunit 3 OS=Homo sapiens OX=9606 GN=PSMD3 PE=1 SV=2	PSMD3	28		2.67	3.17	0.00229503	0.00102204	+	+	24.21	23.64	23.14	22.91	23.74	22.84	26.79	26.16	26.05	25.36	25.87	28	28	53.7	1358257294	225	5	4	3	1	3	1	19	14	16	13	15
Q7Z2W4	Zinc finger CCCH-type antiviral protein 1	Zinc finger CCCH-type antiviral protein 1 OS=Homo sapiens OX=9606 GN=ZC3HAV1 PE=1 SV=3	ZC3HAV1	9		3.46	3.17	0.00104242	0.00015975	+	+	19.24	19.2	18.17	19.09	19.37	19.03	22.74	22.11	22.14	21.33	21.56	9	9	14.9	83831899	45	0	0	0	0	0	0	5	3	3	2	3
Q96CS3	FAS-associated factor 2	FAS-associated factor 2 OS=Homo sapiens OX=9606 GN=FAF2 PE=1 SV=2	FAF2	7		2.5	3.16	0.0102821	0.0017985	+	+	21.42	19.88	19.76	19.13	20.5	19.48	23.1	22.76	22.72	21.76	22.97	7	7	25.4	117833453	30	1	0	0	0	1	0	3	2	1	1	2
Q9H0A0	N-acetyltransferase 10	RNA cytidine acetyltransferase OS=Homo sapiens OX=9606 GN=NAT10 PE=1 SV=2	NAT10	12		3.13	3.16	0.0281288	0.0135304	+	+	19.89	20.34	18.29	18.98	20	19.43	23.93	21.58	22.39	20.46	21.02	12	12	16.6	79112164	27	0	0	0	0	0	0	4	1	1	0	0
Q6P2Q9	Pre-mRNA-processing-splicing factor 8	Pre-mRNA-processing-splicing factor 8 OS=Homo sapiens OX=9606 GN=PRPF8 PE=1 SV=2	PRPF8	39		1.94	3.16	0.0186636	0.00709241	+	+	22.87	22.29	21.64	20.4	22.05	20.69	24.92	23.74	23.97	22.83	23.53	39	39	22.6	230005079	191	7	5	1	0	3	0	26	16	19	4	11
Q9UM54	Unconventional myosin-VI	Unconventional myosin-VI OS=Homo sapiens OX=9606 GN=MYO6 PE=1 SV=4	MYO6	19		2.97	3.15	0.00436747	0.00843291	+	+	20.77	20.32	19.66	19.95	21.02	19.25	24	22.97	22.7	21.77	22.16	19	19	19.7	121181964	75	1	0	0	0	1	0	10	7	5	3	2
P31946	14-3-3 protein beta/alpha;14-3-3 protein beta/alpha, N-terminally processed	14-3-3 protein beta/alpha OS=Homo sapiens OX=9606 GN=YWHAB PE=1 SV=3	YWHAB	2		2.55	3.15	0.00195141	0.00090208	+	+	18.79	19.23	18.52	18.4	18.51	17.83	21.97	21.13	21.09	20.1	19.74	4	2	17.1	23415179	4	0	0	0	0	0	0	1	1	1	0	0
O75306	NADH dehydrogenase [ubiquinone] iron-sulfur protein 2, mitochondrial	NADH dehydrogenase [ubiquinone] iron-sulfur protein 2, mitochondrial OS=Homo sapiens OX=9606 GN=NDUFS2 PE=1 SV=2	NDUFS2	9		2.48	3.14	0.00464071	0.0009205	+	+	21.49	20.77	20.28	20.07	20.68	19.84	23.81	23.25	22.94	21.73	22.78	9	9	23.5	143558709	68	1	1	1	0	0	0	6	6	6	3	5
Q53GS9	U4/U6.U5 tri-snRNP-associated protein 2	U4/U6.U5 tri-snRNP-associated protein 2 OS=Homo sapiens OX=9606 GN=USP39 PE=1 SV=2	USP39	2		3.45	3.14	0.0225926	0.0476021	+	+	16.18	17.87	17.34	17.55	18.69	16.09	22.17	20.12	19.46	19.23	19.44	2	2	5.5	24114805	8	0	0	0	0	0	0	0	1	0	0	0
Q14232	Translation initiation factor eIF-2B subunit alpha	Translation initiation factor eIF-2B subunit alpha OS=Homo sapiens OX=9606 GN=EIF2B1 PE=1 SV=1	EIF2B1	4		3.06	3.13	0.0313792	0.0188035	+	+	19.05	16.63	18.97	17.04	19.27	18.14	22.2	21.2	20.44	19.1	20.21	4	4	21	39205382	13	0	0	0	0	0	0	2	1	1	0	0
Q9H9T3	Elongator complex protein 3	Elongator complex protein 3 OS=Homo sapiens OX=9606 GN=ELP3 PE=1 SV=2	ELP3	3		3.64	3.13	0.0251126	0.0174724	+	+	17.38	16.47	14.98	16.45	16.7	17.19	21.35	19.69	18.7	19.31	20.65	3	3	6.8	22727262	5	0	0	0	0	0	0	1	0	0	0	0
Q9UGU5	HMG domain-containing protein 4	HMG domain-containing protein 4 OS=Homo sapiens OX=9606 GN=HMGXB4 PE=1 SV=2	HMGXB4	3		2.58	3.13	0.0244544	0.0182149	+	+	21.09	19.99	19.39	19.77	20.57	18.48	23.81	22.18	22.21	20.15	23.01	3	3	6.5	67932300	18	1	0	0	0	0	0	2	2	2	0	1
P40429;Q6NVV1	60S ribosomal protein L13a;Putative 60S ribosomal protein L13a protein RPL13AP3	60S ribosomal protein L13a OS=Homo sapiens OX=9606 GN=RPL13A PE=1 SV=2;Putative 60S ribosomal protein L13a protein RPL13AP3 OS=Homo sapiens OX=9606 GN=RPL13AP3 PE=5 SV=1	RPL13A;RPL13AP3	2		3	3.13	0.0248666	0.00294285	+	+	22.09	21.57	19.68	20.65	21.31	20.98	24.24	24.81	23.28	23.53	22.49	2	2	10.8	258922093	26	0	1	0	1	1	1	2	2	2	2	2
P07910;P0DMR1;O60812;B7ZW38;B2RXH8	Heterogeneous nuclear ribonucleoproteins C1/C2;Heterogeneous nuclear ribonucleoprotein C-like 4;Heterogeneous nuclear ribonucleoprotein C-like 1;Heterogeneous nuclear ribonucleoprotein C-like 3;Heterogeneous nuclear ribonucleoprotein C-like 2	Heterogeneous nuclear ribonucleoproteins C1/C2 OS=Homo sapiens OX=9606 GN=HNRNPC PE=1 SV=4;Heterogeneous nuclear ribonucleoprotein C-like 4 OS=Homo sapiens OX=9606 GN=HNRNPCL4 PE=3 SV=1;Heterogeneous nuclear ribonucleoprotein C-like 1 OS=Homo sapiens OX=96	HNRNPC;HNRNPCL4;HNRNPCL1;HNRNPCL3;HNRNPCL2	7		3.27	3.11	0.00369635	0.00723889	+	+	19.54	19.7	18.93	19.68	20.14	18.84	23.21	23.08	21.7	20.99	21.18	7	7	27.5	78697853	25	0	0	0	0	0	0	3	2	3	1	0
P51843	Nuclear receptor subfamily 0 group B member 1	Nuclear receptor subfamily 0 group B member 1 OS=Homo sapiens OX=9606 GN=NR0B1 PE=1 SV=2	NR0B1	6		3.01	3.11	0.0026232	0.00069705	+	+	18.9	18.19	17.76	18.1	18.42	18.01	21.89	21.09	20.9	19.43	21.12	6	6	20.6	42868571	25	0	0	0	0	0	0	1	1	2	0	1
P11940	Polyadenylate-binding protein 1	Polyadenylate-binding protein 1 OS=Homo sapiens OX=9606 GN=PABPC1 PE=1 SV=2	PABPC1	8		3.04	3.11	0.00016042	0.00023763	+	+	18.81	19.2	18.54	18.8	19.15	18.38	22.1	21.84	21.72	20.3	22.32	8	7	14	66804333	45	0	0	0	0	0	0	6	3	3	1	2
Q9UHB9	Signal recognition particle subunit SRP68	Signal recognition particle subunit SRP68 OS=Homo sapiens OX=9606 GN=SRP68 PE=1 SV=2	SRP68	3		3.55	3.11	0.0019679	0.00272046	+	+	17.53	17.31	16.87	17.47	17.91	17.66	21.46	19.92	20.98	19.06	19.15	3	3	7.3	21978609	12	0	0	0	0	0	0	1	0	1	0	0
Q5JTZ9	Alanine--tRNA ligase, mitochondrial	Alanine--tRNA ligase, mitochondrial OS=Homo sapiens OX=9606 GN=AARS2 PE=1 SV=1	AARS2	8		1.62	3.1	0.0244991	0.00418412	+	+	21.18	20.07	19.91	18.35	19.85	18.52	22.42	21.65	21.93	20.96	21.8	8	8	11.1	52728207	47	2	0	1	0	0	0	5	3	5	2	4
Q969V3	Nicalin	Nicalin OS=Homo sapiens OX=9606 GN=NCLN PE=1 SV=2	NCLN	11		2.7	3.1	0.00454312	0.00370328	+	+	19.78	19.21	19.06	19.03	19.41	18.39	22.86	21.78	21.5	20.26	21.57	11	11	26.8	55903333	48	0	0	0	0	0	0	2	4	4	2	3
Q96K37	Solute carrier family 35 member E1	Solute carrier family 35 member E1 OS=Homo sapiens OX=9606 GN=SLC35E1 PE=1 SV=2	SLC35E1	4		1.85	3.1	0.0261323	0.00698025	+	+	19.21	18.29	17.97	17.32	16.4	18.01	20.17	19.77	21.09	20.3	19.44	4	4	17.6	39703970	18	0	0	0	0	0	0	0	0	2	2	0
Q04323	UBX domain-containing protein 1	UBX domain-containing protein 1 OS=Homo sapiens OX=9606 GN=UBXN1 PE=1 SV=2	UBXN1	2		2.86	3.1	0.0162668	0.0204806	+	+	18.27	17.63	17.59	16.85	18.49	17.42	21.95	20.51	19.61	20.07	19.92	2	2	16.8	23284494	17	0	0	0	0	0	0	3	1	1	2	1
P22570	NADPH:adrenodoxin oxidoreductase, mitochondrial	NADPH:adrenodoxin oxidoreductase, mitochondrial OS=Homo sapiens OX=9606 GN=FDXR PE=1 SV=3	FDXR	12		2.85	3.09	0.0142248	0.0114912	+	+	20.34	19.36	18.97	19.54	19.91	18.48	23.5	21.77	21.94	20.56	22.01	12	12	28.3	75145339	34	0	0	0	0	0	0	7	1	2	0	3
Q9H4A4	Aminopeptidase B	Aminopeptidase B OS=Homo sapiens OX=9606 GN=RNPEP PE=1 SV=2	RNPEP	10		3.25	3.09	0.0179467	0.0193089	+	+	19.84	19.09	18.95	19.76	19.5	19.1	24.12	21.95	21.57	20.77	20.59	10	10	20	74080365	19	0	0	0	0	0	0	6	1	1	1	0
O76094	Signal recognition particle subunit SRP72	Signal recognition particle subunit SRP72 OS=Homo sapiens OX=9606 GN=SRP72 PE=1 SV=3	SRP72	6		3.99	3.09	0.00360637	0.00333235	+	+	17.6	18.25	16.69	18.36	18.71	18.18	22.43	20.91	21.17	19.29	19.53	6	6	11.8	26276974	17	0	0	0	0	0	0	3	2	2	0	0
Q9UDW1	Cytochrome b-c1 complex subunit 9	Cytochrome b-c1 complex subunit 9 OS=Homo sapiens OX=9606 GN=UQCR10 PE=1 SV=3	UQCR10	3		2.77	3.07	0.00541003	0.00427029	+	+	20.59	20.02	19.59	19.43	20.41	19.45	22.95	22.06	23.49	21.41	23.25	3	3	50.8	249411054	13	0	0	0	0	0	0	1	0	1	0	1
A1L0T0	Acetolactate synthase-like protein	2-hydroxyacyl-CoA lyase 2 OS=Homo sapiens OX=9606 GN=ILVBL PE=1 SV=2	ILVBL	7		3.16	3.06	0.0130247	0.0155502	+	+	18.61	19.54	19.6	19.49	19.89	18.68	23.58	22.38	21.27	21.21	21.56	7	7	17.1	105096313	32	0	0	0	0	0	0	6	2	1	1	1
Q13148	TAR DNA-binding protein 43	TAR DNA-binding protein 43 OS=Homo sapiens OX=9606 GN=TARDBP PE=1 SV=1	TARDBP	2		3.57	3.06	0.00201106	0.0236704	+	+	16.86	16.79	16.36	16.55	18.61	16.37	21.12	20.08	19.51	17.67	19.45	2	2	7.2	22278342	6	0	0	0	0	0	0	0	0	0	0	0
P22314	Ubiquitin-like modifier-activating enzyme 1	Ubiquitin-like modifier-activating enzyme 1 OS=Homo sapiens OX=9606 GN=UBA1 PE=1 SV=3	UBA1	6		3.12	3.06	0.0111718	0.00943695	+	+	17.91	18.61	19.01	18.83	18.7	18.15	22.59	21.82	20.47	18.7	20.51	6	6	8.4	28935788	15	0	0	0	0	0	0	2	3	1	0	1
O14949	Cytochrome b-c1 complex subunit 8	Cytochrome b-c1 complex subunit 8 OS=Homo sapiens OX=9606 GN=UQCRQ PE=1 SV=4	UQCRQ	2		2.35	3.06	0.0271909	0.00046366	+	+	20.74	18.8	18.6	18.45	19.2	18.34	21.9	21.73	21.54	20.31	20.92	2	2	26.8	54784360	23	1	0	0	0	0	0	2	1	1	1	1
P53396	ATP-citrate synthase	ATP-citrate synthase OS=Homo sapiens OX=9606 GN=ACLY PE=1 SV=3	ACLY	15		2.82	3.05	0.0023608	0.00035542	+	+	19.61	18.69	18.49	18.71	18.97	18.44	22.19	21.45	21.63	19.51	20.75	15	15	20.5	44648473	44	0	0	0	0	0	0	5	5	3	0	3
P08574	Cytochrome c1, heme protein, mitochondrial	Cytochrome c1, heme protein, mitochondrial OS=Homo sapiens OX=9606 GN=CYC1 PE=1 SV=3	CYC1	4		3.76	3.03	0.0101137	0.00360954	+	+	19.19	17.18	19.37	18.97	19.83	19.14	22.09	23.16	21.78	21.38	22.91	4	4	19.1	104101064	26	0	0	0	0	0	0	1	3	2	3	1
O43143	Pre-mRNA-splicing factor ATP-dependent RNA helicase DHX15	ATP-dependent RNA helicase DHX15 OS=Homo sapiens OX=9606 GN=DHX15 PE=1 SV=2	DHX15	13		3.34	3.03	0.00996008	0.0273088	+	+	20.03	20.57	18.84	19.26	21.57	19.53	24.18	22.7	22.58	21.22	22.87	13	13	20	141838159	56	0	0	0	0	1	0	10	4	4	1	3
P19474	E3 ubiquitin-protein ligase TRIM21	E3 ubiquitin-protein ligase TRIM21 OS=Homo sapiens OX=9606 GN=TRIM21 PE=1 SV=1	TRIM21	2		3.79	3.03	0.0019578	0.00893889	+	+	16.34	16.67	16.96	18.18	17.27	16.81	21.43	19.86	20.06	16.48	18.09	2	2	5.9	13687858	7	0	0	0	0	0	0	2	0	1	0	0
P56385	ATP synthase subunit e, mitochondrial	ATP synthase subunit e, mitochondrial OS=Homo sapiens OX=9606 GN=ATP5ME PE=1 SV=2	ATP5I	2		2.27	3.02	0.040366	0.0128985	+	+	20.64	19.5	19.53	19.31	19.46	18.66	23.18	22.39	20.92	21.05	19.87	2	2	34.8	63121486	10	1	0	0	0	0	0	1	1	1	1	0
O75947	ATP synthase subunit d, mitochondrial	ATP synthase subunit d, mitochondrial OS=Homo sapiens OX=9606 GN=ATP5PD PE=1 SV=3	ATP5H	3		2.74	3.01	0.0447763	0.0458025	+	+	17.19	17.29	16.91	16.42	16.37	17.79	20.18	21.32	18.1	20.52	20.5	3	3	24.8	24484081	4	0	0	0	0	0	0	1	0	0	0	0
Q8WXX5	DnaJ homolog subfamily C member 9	DnaJ homolog subfamily C member 9 OS=Homo sapiens OX=9606 GN=DNAJC9 PE=1 SV=1	DNAJC9	3		3.3	3.01	0.00420542	0.00511462	+	+	18.68	18.4	17.11	17.64	19.22	18.19	21.93	21.01	21.16	19.73	20.24	3	3	13.1	30299451	12	0	0	0	0	0	0	2	1	2	1	1
Q9BQG0	Myb-binding protein 1A	Myb-binding protein 1A OS=Homo sapiens OX=9606 GN=MYBBP1A PE=1 SV=2	MYBBP1A	9		3.67	3.01	0.0435839	0.0297605	+	+	24.53	24.46	20.76	22.81	25.68	23.23	27.25	26.64	26.87	24.96	26.92	9	9	8	1414756825	35	0	0	0	0	1	0	6	4	2	0	1
Q9BQT8	Mitochondrial 2-oxodicarboxylate carrier	Mitochondrial 2-oxodicarboxylate carrier OS=Homo sapiens OX=9606 GN=SLC25A21 PE=1 SV=1	SLC25A21	2		2.8	3.01	0.0371819	0.0426414	+	+	18.72	18.11	17.61	17.52	19.07	17.23	22.38	21.02	19.44	19.35	19.49	2	2	8.7	29181730	11	0	0	0	0	0	0	2	1	1	0	0
P26639	Threonine--tRNA ligase, cytoplasmic	Threonine--tRNA ligase 1, cytoplasmic OS=Homo sapiens OX=9606 GN=TARS1 PE=1 SV=3	TARS	6		2.35	3.01	0.00841008	0.00647206	+	+	19.4	19	18.16	17.24	18.53	18.8	21.48	21.55	20.56	19.52	20.24	6	6	9.8	42848807	20	0	0	0	0	0	0	2	1	1	0	0
P48643	T-complex protein 1 subunit epsilon	T-complex protein 1 subunit epsilon OS=Homo sapiens OX=9606 GN=CCT5 PE=1 SV=1	CCT5	14		3.37	2.99	0.0310644	0.00131517	+	+	22.32	20.68	18.88	21.49	20.81	20.72	24.17	24.37	23.44	22.7	24.37	14	14	30.1	246231484	86	0	0	0	2	1	2	8	8	7	4	9
P55884	Eukaryotic translation initiation factor 3 subunit B	Eukaryotic translation initiation factor 3 subunit B OS=Homo sapiens OX=9606 GN=EIF3B PE=1 SV=3	EIF3B	5		2.38	2.99	0.0020912	9.418e-05	+	+	19.25	19.68	18.65	18.51	18.8	18.45	21.87	21.54	21.33	20.63	20.68	5	5	9.3	38919831	19	0	1	0	0	0	0	1	1	1	1	1
Q15118	[Pyruvate dehydrogenase (acetyl-transferring)] kinase isozyme 1, mitochondrial	[Pyruvate dehydrogenase (acetyl-transferring)] kinase isozyme 1, mitochondrial OS=Homo sapiens OX=9606 GN=PDK1 PE=1 SV=1	PDK1	4		2.55	2.99	0.00628352	0.00405794	+	+	18.81	18.11	18.43	17.78	18.5	17.76	21.75	21.04	20.22	19.11	19.25	4	4	12.8	25828497	20	0	0	0	0	0	0	4	3	1	0	0
P62277	40S ribosomal protein S13	40S ribosomal protein S13 OS=Homo sapiens OX=9606 GN=RPS13 PE=1 SV=2	RPS13	5		2.47	2.98	0.0335224	0.0327493	+	+	22.75	22.3	20.67	21.98	22.42	19.8	25	24.64	23.49	22.91	22.68	5	5	31.1	302305491	37	2	1	0	1	2	0	4	3	2	3	2
Q12931	Heat shock protein 75 kDa, mitochondrial	Heat shock protein 75 kDa, mitochondrial OS=Homo sapiens OX=9606 GN=TRAP1 PE=1 SV=3	TRAP1	5		2.78	2.98	0.00058187	0.00053728	+	+	19.26	19.56	18.86	18.82	19.47	18.78	22.31	22.07	21.64	21.1	20.41	5	5	9.9	60534425	15	0	0	0	0	0	0	1	1	2	1	0
Q6L8Q7	2,5-phosphodiesterase 12	2,5-phosphodiesterase 12 OS=Homo sapiens OX=9606 GN=PDE12 PE=1 SV=2	PDE12	3		2.51	2.97	0.0105006	7.978e-05	+	+	17.57	18.45	16.62	16.99	17.24	17.01	20.3	19.75	20.1	18.05	21.58	3	3	6.9	25324355	8	0	0	0	0	0	0	1	0	1	0	1
Q9UK58	Cyclin-L1	Cyclin-L1 OS=Homo sapiens OX=9606 GN=CCNL1 PE=1 SV=1	CCNL1	8		3.24	2.96	0.00556966	0.0031873	+	+	21.7	21.18	19.93	20.8	21.96	20.89	24.68	23.7	24.15	21.84	23.82	8	8	25.1	231471119	52	1	0	0	0	0	0	9	3	3	1	5
Q9BXS5	AP-1 complex subunit mu-1	AP-1 complex subunit mu-1 OS=Homo sapiens OX=9606 GN=AP1M1 PE=1 SV=3	AP1M1	12		2.54	2.95	0.00650117	0.00072773	+	+	21.58	20.75	20.03	19.92	20.77	20.42	23.72	23.14	23.11	21.81	21.2	12	12	37.8	151614392	42	0	1	0	0	0	1	4	1	4	2	1
Q9Y2L1	Exosome complex exonuclease RRP44	Exosome complex exonuclease RRP44 OS=Homo sapiens OX=9606 GN=DIS3 PE=1 SV=2	DIS3	9		2.68	2.95	0.0133488	0.0108461	+	+	18.46	18.32	17.88	17.45	18.11	18.27	21.9	19.8	20.99	19.55	21.07	9	9	12.6	48114373	23	0	0	0	0	0	0	2	1	1	0	1
Q8TBB5	Kelch domain-containing protein 4	Kelch domain-containing protein 4 OS=Homo sapiens OX=9606 GN=KLHDC4 PE=1 SV=1	KLHDC4	7		4.81	2.95	0.011322	0.022109	+	+	17.02	19.72	17.36	19.06	20.62	20	24.17	21.98	22.38	20.74	22.01	7	7	15.6	86923421	29	0	0	0	0	0	0	5	2	3	1	1
P28074	Proteasome subunit beta type-5	Proteasome subunit beta type-5 OS=Homo sapiens OX=9606 GN=PSMB5 PE=1 SV=3	PSMB5	5		3.27	2.95	0.0114734	0.0158008	+	+	17.79	18.04	17.72	18.07	18.23	18.19	22.56	20.18	20.61	19.44	19.4	5	5	24.7	20876932	14	0	0	0	0	0	0	1	1	1	0	0
Q9BXJ9	N-alpha-acetyltransferase 15, NatA auxiliary subunit	N-alpha-acetyltransferase 15, NatA auxiliary subunit OS=Homo sapiens OX=9606 GN=NAA15 PE=1 SV=1	NAA15	5		3.34	2.94	0.00344887	0.00856807	+	+	18.68	18.63	17.78	17.97	19.37	18.92	22.52	21.61	20.96	20.08	20.97	5	5	8.4	54814939	22	0	0	0	0	0	0	2	2	1	1	1
P27635	60S ribosomal protein L10	60S ribosomal protein L10 OS=Homo sapiens OX=9606 GN=RPL10 PE=1 SV=5	RPL10	5		3.21	2.94	0.00158563	0.00095462	+	+	20.9	21.49	20.35	21.07	21.6	20.89	24.65	23.87	23.86	22.61	23.51	5	5	21	256110384	38	1	1	1	1	1	1	2	2	3	2	4
P49207	60S ribosomal protein L34	60S ribosomal protein L34 OS=Homo sapiens OX=9606 GN=RPL34 PE=1 SV=3	RPL34	4		2.96	2.94	0.00443293	0.00234243	+	+	24.74	24.64	23.2	23.47	24.89	24.28	27.37	27.14	26.97	25.52	27.83	4	4	21.4	2272639074	30	1	1	0	2	1	2	2	2	2	2	2
Q9P2R3	Rabankyrin-5	Rabankyrin-5 OS=Homo sapiens OX=9606 GN=ANKFY1 PE=1 SV=2	ANKFY1	12		2.6	2.93	0.021937	0.00238138	+	+	20.85	20.4	18.55	19.01	20.39	19.42	22.79	22.39	22.43	21.65	21.86	12	12	16.7	85471847	55	1	0	0	0	1	0	5	5	5	2	4
P46939	Utrophin	Utrophin OS=Homo sapiens OX=9606 GN=UTRN PE=1 SV=2	UTRN	16		1.29	2.93	0.00228828	0.00114248	+	+	21.42	21.3	20.95	19.03	20.18	19.55	22.75	22.42	22.37	20.88	22.31	16	16	6.2	77292043	45	0	2	1	0	0	0	5	3	5	1	2
Q6UN15	Pre-mRNA 3-end-processing factor FIP1	Pre-mRNA 3-end-processing factor FIP1 OS=Homo sapiens OX=9606 GN=FIP1L1 PE=1 SV=1	FIP1L1	7		4.05	2.92	0.0349226	0.0137434	+	+	20.03	21.35	17.09	19.46	21.67	20.72	24.07	23.15	23.39	21.96	23.08	7	7	17.5	144343475	59	2	3	0	0	4	1	5	5	5	4	4
Q99460	26S proteasome non-ATPase regulatory subunit 1	26S proteasome non-ATPase regulatory subunit 1 OS=Homo sapiens OX=9606 GN=PSMD1 PE=1 SV=2	PSMD1	3		3.46	2.92	0.00708472	0.00836421	+	+	17.63	16.42	18.39	17.1	18.66	18.34	21.68	20.67	20.49	18.08	20.05	3	3	4.5	34608624	13	0	0	0	0	0	0	1	1	0	0	2
P12268	Inosine-5-monophosphate dehydrogenase 2	Inosine-5-monophosphate dehydrogenase 2 OS=Homo sapiens OX=9606 GN=IMPDH2 PE=1 SV=2	IMPDH2	5		3.34	2.91	0.0268047	0.0219571	+	+	20.25	18.47	18.53	19.71	19.63	19.19	23.99	21.68	21.6	19.26	21.15	5	5	15.2	63288745	16	0	0	0	0	0	0	3	1	2	0	1
P05198	Eukaryotic translation initiation factor 2 subunit 1	Eukaryotic translation initiation factor 2 subunit 1 OS=Homo sapiens OX=9606 GN=EIF2S1 PE=1 SV=3	EIF2S1	3		3.72	2.89	0.0394563	0.00757668	+	+	19.11	20.28	16.53	19.31	19.85	19.25	23.42	21.58	22.08	20.9	20.58	3	3	17.5	55815878	12	0	0	0	0	0	0	3	1	1	0	0
P07203	Glutathione peroxidase 1	Glutathione peroxidase 1 OS=Homo sapiens OX=9606 GN=GPX1 PE=1 SV=4	GPX1	3		2.19	2.89	0.00169407	0.0211744	+	+	18.51	18.75	17.81	18.32	16.1	18.55	20.68	20.57	20.4	18.97	19.8	3	3	21.7	26560343	14	0	0	0	0	0	0	1	2	1	0	1
Q9BYK8	Helicase with zinc finger domain 2	Helicase with zinc finger domain 2 OS=Homo sapiens OX=9606 GN=HELZ2 PE=1 SV=6	HELZ2	4		4.21	2.89	0.00123042	0.00969221	+	+	16.91	16	16.96	17.37	18.87	17.57	21.6	20.68	20.21	19.56	21.13	4	4	2.5	25260268	16	0	0	0	0	0	0	3	1	0	0	1
Q86UE4	Protein LYRIC	Protein LYRIC OS=Homo sapiens OX=9606 GN=MTDH PE=1 SV=2	MTDH	11		3.97	2.88	0.0273863	0.0182382	+	+	18.54	19.7	15.94	17.86	20	19.58	22.55	21.33	22.2	19.99	21.09	11	11	22	39859393	27	0	0	0	0	0	0	5	2	4	0	1
Q9NVE7	Pantothenate kinase 4	4-phosphopantetheine phosphatase OS=Homo sapiens OX=9606 GN=PANK4 PE=1 SV=1	PANK4	5		1.85	2.88	0.0278195	0.00801209	+	+	20.41	19.91	19.51	18.49	19.57	18.68	22.69	21.66	21.03	20.73	21.14	5	5	8.4	41123931	27	1	0	0	0	1	0	3	2	2	1	2
Q9Y277	Voltage-dependent anion-selective channel protein 3	Voltage-dependent anion-selective channel protein 3 OS=Homo sapiens OX=9606 GN=VDAC3 PE=1 SV=1	VDAC3	4		2.67	2.88	0.0106033	0.00996856	+	+	20.19	19.63	19.45	20.1	19.49	19.06	23.52	21.93	21.83	20.53	20.71	4	4	17.7	72975600	21	0	0	0	0	0	0	4	2	2	0	0
Q9BSF4	Uncharacterized protein C19orf52	Mitochondrial import inner membrane translocase subunit Tim29 OS=Homo sapiens OX=9606 GN=TIMM29 PE=1 SV=2	C19orf52	5		2.02	2.87	0.0407453	0.0035919	+	+	22.1	20.78	20.37	20.2	20.55	19.94	23.86	23.08	22.36	21.19	21.71	5	5	26.9	97922164	16	1	0	0	0	0	0	2	1	3	0	1
Q3ZCQ8	Mitochondrial import inner membrane translocase subunit TIM50	Mitochondrial import inner membrane translocase subunit TIM50 OS=Homo sapiens OX=9606 GN=TIMM50 PE=1 SV=2	TIMM50	7		2.64	2.87	0.013002	0.024994	+	+	21.5	21.44	21.2	21.98	21.35	20.11	25.16	23.83	23.07	22.91	22.62	7	7	24.1	184343395	50	1	2	2	2	0	1	5	3	4	3	3
Q9NS69	Mitochondrial import receptor subunit TOM22 homolog	Mitochondrial import receptor subunit TOM22 homolog OS=Homo sapiens OX=9606 GN=TOMM22 PE=1 SV=3	TOMM22	6		2.69	2.87	0.00951935	0.0444239	+	+	20.57	20.67	20.29	21.56	20.65	18.78	24.22	23.11	22.27	20.9	21.86	6	6	66.2	113730993	36	1	1	1	2	1	0	5	3	2	1	1
P06737	Glycogen phosphorylase, liver form	Glycogen phosphorylase, liver form OS=Homo sapiens OX=9606 GN=PYGL PE=1 SV=4	PYGL	17		2.48	2.86	0.0294535	0.0266095	+	+	21.07	20.63	20.2	19.86	21.15	19.74	24.24	23.27	21.82	20.95	22.73	17	14	24.4	123072455	46	1	0	0	0	1	0	7	4	1	1	1
P50990	T-complex protein 1 subunit theta	T-complex protein 1 subunit theta OS=Homo sapiens OX=9606 GN=CCT8 PE=1 SV=4	CCT8	18		2.55	2.85	0.0259127	0.0129583	+	+	21.42	20.41	20.28	20.59	20.56	20.05	22.86	24.51	22.38	22.1	22.77	18	18	36.3	112161596	67	1	2	0	1	2	1	5	13	4	3	6
Q8N1G4	Leucine-rich repeat-containing protein 47	Leucine-rich repeat-containing protein 47 OS=Homo sapiens OX=9606 GN=LRRC47 PE=1 SV=1	LRRC47	10		3.4	2.84	0.0178123	0.0428006	+	+	19.66	18.62	18.67	19.97	20.2	18.49	23.96	21.94	21.27	20.5	20.81	10	10	23	65654429	43	1	0	0	0	1	0	9	3	2	1	1
P05388;Q8NHW5	60S acidic ribosomal protein P0;60S acidic ribosomal protein P0-like	60S acidic ribosomal protein P0 OS=Homo sapiens OX=9606 GN=RPLP0 PE=1 SV=1;60S acidic ribosomal protein P0-like OS=Homo sapiens OX=9606 GN=RPLP0P6 PE=5 SV=1	RPLP0;RPLP0P6	7		2.68	2.84	0.00837125	0.00469834	+	+	21.81	21.68	20.95	21.38	21.49	21.08	25.04	24.08	23.37	23.11	23.34	7	7	32.5	271467698	64	0	1	0	0	3	1	8	6	3	4	4
P23258;Q9NRH3	Tubulin gamma-1 chain;Tubulin gamma-2 chain	Tubulin gamma-1 chain OS=Homo sapiens OX=9606 GN=TUBG1 PE=1 SV=2;Tubulin gamma-2 chain OS=Homo sapiens OX=9606 GN=TUBG2 PE=2 SV=1	TUBG1;TUBG2	6		2.97	2.83	0.00575131	0.00825349	+	+	20.79	20.19	19.86	21.01	20.37	19.88	24.2	22.8	22.73	21.39	22.93	6	6	14.4	141099508	41	0	0	0	1	0	0	3	3	3	0	2
P19338	Nucleolin	Nucleolin OS=Homo sapiens OX=9606 GN=NCL PE=1 SV=3	NCL	12		2.75	2.82	0.00306668	0.00243842	+	+	21.26	21.55	20.52	21.35	21.3	20.48	24.42	23.81	23.37	22.37	23	12	12	21.5	246751385	77	1	1	0	1	1	0	6	7	2	2	4
P62906	60S ribosomal protein L10a	60S ribosomal protein L10a OS=Homo sapiens OX=9606 GN=RPL10A PE=1 SV=2	RPL10A	10		4.21	2.82	0.0123615	0.00351223	+	+	24.64	24.71	21.86	24.69	25.87	24.8	28.47	27.66	27.7	25.77	27.07	10	10	36.9	2817656094	105	2	1	1	1	4	4	8	8	7	6	9
Q9NX47	E3 ubiquitin-protein ligase MARCH5	E3 ubiquitin-protein ligase MARCHF5 OS=Homo sapiens OX=9606 GN=MARCHF5 PE=1 SV=1	MARCH5	2		2.49	2.81	0.00348454	7.074e-05	+	+	16.84	15.54	15.94	15.56	15.86	15.93	18.56	18.41	18.82	17.54	17.06	2	2	10.4	4488953	3	0	0	0	0	0	0	0	0	0	0	0
O75439	Mitochondrial-processing peptidase subunit beta	Mitochondrial-processing peptidase subunit beta OS=Homo sapiens OX=9606 GN=PMPCB PE=1 SV=2	PMPCB	3		2.05	2.81	0.00967928	0.00019705	+	+	19.67	18.59	18.19	17.79	18.48	17.94	20.79	20.88	20.94	19.32	20.96	3	3	8.2	26916826	16	0	0	0	0	0	0	1	2	2	1	1
Q9NP97;Q8TF09	Dynein light chain roadblock-type 1;Dynein light chain roadblock-type 2	Dynein light chain roadblock-type 1 OS=Homo sapiens OX=9606 GN=DYNLRB1 PE=1 SV=3;Dynein light chain roadblock-type 2 OS=Homo sapiens OX=9606 GN=DYNLRB2 PE=1 SV=1	DYNLRB1;DYNLRB2	4		2.67	2.8	0.0216603	0.011075	+	+	21.15	20.19	19.83	20.36	20.41	20.03	24.17	23	22.04	20.96	22.62	4	4	60.4	120184018	23	1	0	1	0	1	0	3	2	1	0	1
Q5JPH6	Probable glutamate--tRNA ligase, mitochondrial	Probable glutamate--tRNA ligase, mitochondrial OS=Homo sapiens OX=9606 GN=EARS2 PE=1 SV=2	EARS2	5		3.76	2.8	0.00833266	0.0188174	+	+	18.61	18.32	17.57	18.93	19.49	18.97	22.9	22.33	20.54	21.13	20.11	5	5	10.5	53801725	13	0	0	0	0	0	0	1	1	0	1	0
P46779	60S ribosomal protein L28	60S ribosomal protein L28 OS=Homo sapiens OX=9606 GN=RPL28 PE=1 SV=3	RPL28	5		2.92	2.8	0.00496318	0.00211012	+	+	21.11	21.63	20.34	20.93	21.46	21.05	24.53	24.04	23.28	24.17	24.09	5	5	33.6	366376973	20	0	0	0	0	0	0	1	2	0	1	1
P39023	60S ribosomal protein L3	60S ribosomal protein L3 OS=Homo sapiens OX=9606 GN=RPL3 PE=1 SV=2	RPL3	6		3.26	2.8	0.013077	0.00305213	+	+	19.72	22.35	21.09	22	20.67	21.88	24.52	24.25	24.18	23.77	20.07	6	6	18.4	241292244	32	1	1	1	1	0	1	2	4	2	1	1
Q00839	Heterogeneous nuclear ribonucleoprotein U	Heterogeneous nuclear ribonucleoprotein U OS=Homo sapiens OX=9606 GN=HNRNPU PE=1 SV=6	HNRNPU	11		2.81	2.79	0.00277298	0.0030741	+	+	23.06	22.15	21.83	22.7	22.79	21.62	25.28	25.46	24.73	23.6	25.17	11	11	17.8	546665563	75	4	0	2	2	2	1	4	6	3	3	2
Q99733	Nucleosome assembly protein 1-like 4	Nucleosome assembly protein 1-like 4 OS=Homo sapiens OX=9606 GN=NAP1L4 PE=1 SV=1	NAP1L4	2		1.92	2.79	0.02941	0.00163661	+	+	18.48	18.21	16.63	17.6	16.73	16.38	19.75	19.78	19.56	18.95	19.16	3	2	12	25417129	7	0	0	0	0	0	0	0	0	0	0	1
P28340	DNA polymerase delta catalytic subunit	DNA polymerase delta catalytic subunit OS=Homo sapiens OX=9606 GN=POLD1 PE=1 SV=2	POLD1	13		2.13	2.79	0.0346191	0.00441921	+	+	21.15	19.62	19.53	19.32	19.87	19.1	23.06	21.94	21.67	20.88	22.95	13	13	14.6	85580360	40	1	0	0	0	0	0	7	1	1	1	3
P67775;P62714	Serine/threonine-protein phosphatase 2A catalytic subunit alpha isoform;Serine/threonine-protein phosphatase 2A catalytic subunit beta isoform	Serine/threonine-protein phosphatase 2A catalytic subunit alpha isoform OS=Homo sapiens OX=9606 GN=PPP2CA PE=1 SV=1;Serine/threonine-protein phosphatase 2A catalytic subunit beta isoform OS=Homo sapiens OX=9606 GN=PPP2CB PE=1 SV=1	PPP2CA;PPP2CB	5		1.98	2.79	0.0187668	0.00847743	+	+	23.36	23.19	22.45	22.84	21.52	22.21	25.71	25.03	24.21	23.89	23.69	5	5	21.7	397686357	37	1	1	0	1	0	0	5	4	2	1	1
P84098	60S ribosomal protein L19	60S ribosomal protein L19 OS=Homo sapiens OX=9606 GN=RPL19 PE=1 SV=1	RPL19	3		3.08	2.79	0.0152303	0.00185817	+	+	21.81	21.5	19.42	20.68	21.91	21.01	24.17	23.87	23.93	22.94	22.94	3	3	18.4	213718458	26	1	0	0	0	2	0	2	2	2	1	2
Q3YEC7	Rab-like protein 6	Rab-like protein 6 OS=Homo sapiens OX=9606 GN=RABL6 PE=1 SV=2	RABL6	29		2.78	2.78	0.0181369	0.00744691	+	+	25.89	25.05	23.81	24.3	25.64	24.81	28.47	27.22	27.39	25.86	26.51	29	29	39.6	2259496078	376	15	11	8	9	17	8	32	31	30	19	22
P62258	14-3-3 protein epsilon	14-3-3 protein epsilon OS=Homo sapiens OX=9606 GN=YWHAE PE=1 SV=1	YWHAE	5		2.18	2.78	0.00053758	0.002371	+	+	20.46	20.63	20.24	19.34	20.54	19.62	22.98	22.47	22.4	21.66	21.91	7	5	34.5	75503820	20	0	0	1	0	1	0	1	1	1	1	1
Q13509	Tubulin beta-3 chain	Tubulin beta-3 chain OS=Homo sapiens OX=9606 GN=TUBB3 PE=1 SV=2	TUBB3	4		2.69	2.77	0.010917	0.00464965	+	+	19.66	19.88	18.65	19.6	19.15	19.21	23	21.47	21.8	19.08	22.35	15	2	37.8	84371232	17	0	0	0	0	0	0	2	1	1	0	2
Q05048	Cleavage stimulation factor subunit 1	Cleavage stimulation factor subunit 1 OS=Homo sapiens OX=9606 GN=CSTF1 PE=1 SV=1	CSTF1	2		2.94	2.76	0.00215482	0.00384194	+	+	17.29	16.78	16.01	16.39	16.53	17.7	20.02	19.48	19.4	17.63	19.28	2	2	8.6	11909286	3	0	0	0	0	0	0	1	0	0	0	0
Q13564	NEDD8-activating enzyme E1 regulatory subunit	NEDD8-activating enzyme E1 regulatory subunit OS=Homo sapiens OX=9606 GN=NAE1 PE=1 SV=1	NAE1	4		2.11	2.76	0.0273568	0.0107003	+	+	19.24	19.49	18.68	18.14	18.88	18.44	22.08	20.15	21.5	19.19	20.97	4	4	12.2	36628047	14	0	0	0	0	0	0	2	0	1	0	1
O94906	Pre-mRNA-processing factor 6	Pre-mRNA-processing factor 6 OS=Homo sapiens OX=9606 GN=PRPF6 PE=1 SV=1	PRPF6	22		1.75	2.76	0.00730289	0.00555566	+	+	25.67	25.45	25.09	23.78	25.16	24.23	27.75	26.75	26.96	25.95	26.18	22	22	24	1549615338	87	5	3	1	0	2	0	9	6	7	2	6
P43487	Ran-specific GTPase-activating protein	Ran-specific GTPase-activating protein OS=Homo sapiens OX=9606 GN=RANBP1 PE=1 SV=1	RANBP1	4		2.87	2.76	0.00100487	0.00055078	+	+	20.43	20.39	19.71	20.55	20.08	20.25	23	22.66	23.48	22.18	23.03	4	4	20.9	102128902	25	0	0	0	0	0	0	4	1	4	1	2
Q12904	Aminoacyl tRNA synthase complex-interacting multifunctional protein 1;Endothelial monocyte-activating polypeptide 2	Aminoacyl tRNA synthase complex-interacting multifunctional protein 1 OS=Homo sapiens OX=9606 GN=AIMP1 PE=1 SV=2	AIMP1	5		2.71	2.74	0.0293669	0.0266978	+	+	17.85	18.86	18.42	18.46	18.7	17.87	22.56	20.71	20	19.42	21.33	5	5	31.7	68453909	22	0	0	0	0	0	0	2	0	0	0	1
Q9Y6K5	2-5-oligoadenylate synthase 3	2-5-oligoadenylate synthase 3 OS=Homo sapiens OX=9606 GN=OAS3 PE=1 SV=3	OAS3	3		4.15	2.74	0.00094015	0.00902346	+	+	16.44	16.49	16.92	18.57	18.17	17.33	21.15	21.26	19.87	20.13	19.64	3	3	5.1	19473919	11	0	0	0	0	0	0	1	1	0	0	0
Q7L4I2	Arginine/serine-rich coiled-coil protein 2	Arginine/serine-rich coiled-coil protein 2 OS=Homo sapiens OX=9606 GN=RSRC2 PE=1 SV=1	RSRC2	7		4.39	2.74	0.0388628	0.0290118	+	+	19.63	20.71	16.12	19.11	21.44	20.88	24.05	22.68	22.9	21.53	22.06	7	7	19.4	101624603	51	1	1	0	0	3	2	7	4	3	2	4
P62195	26S protease regulatory subunit 8	26S proteasome regulatory subunit 8 OS=Homo sapiens OX=9606 GN=PSMC5 PE=1 SV=1	PSMC5	12		1.86	2.73	0.0346979	0.0102334	+	+	22.36	21.33	21.05	20.89	21.32	19.94	24.3	23.19	22.85	22.24	22.97	12	11	41.4	156311187	87	2	1	2	1	1	0	9	5	6	4	6
P42167;P42166	Lamina-associated polypeptide 2, isoforms beta/gamma;Thymopoietin;Thymopentin;Lamina-associated polypeptide 2, isoform alpha;Thymopoietin;Thymopentin	Lamina-associated polypeptide 2, isoforms beta/gamma OS=Homo sapiens OX=9606 GN=TMPO PE=1 SV=2;Lamina-associated polypeptide 2, isoform alpha OS=Homo sapiens OX=9606 GN=TMPO PE=1 SV=2	TMPO	8		2.06	2.72	0.0378021	0.00176499	+	+	21.76	20.28	19.8	19.82	20.28	19.74	23.19	22.76	22.07	21.2	21.82	8	8	27.8	97394694	39	1	1	0	1	0	0	3	4	1	1	1
P68371	Tubulin beta-4B chain	Tubulin beta-4B chain OS=Homo sapiens OX=9606 GN=TUBB4B PE=1 SV=1	TUBB4B	5		2.23	2.72	0.0217631	0.0127213	+	+	25.68	24.88	25.06	24.78	25.2	24.18	28.53	27.13	26.66	25.84	26.15	20	1	52.1	2570887811	189	5	4	4	3	5	2	23	12	10	5	9
P14868	Aspartate--tRNA ligase, cytoplasmic	Aspartate--tRNA ligase, cytoplasmic OS=Homo sapiens OX=9606 GN=DARS1 PE=1 SV=2	DARS	15		2.07	2.71	0.0117101	0.00277648	+	+	21.85	21.33	20.64	20.35	21.17	20.38	23.94	23.22	22.88	21.96	23.45	15	15	37.7	153434761	103	4	2	2	0	3	0	9	7	6	5	9
Q9Y678	Coatomer subunit gamma-1	Coatomer subunit gamma-1 OS=Homo sapiens OX=9606 GN=COPG1 PE=1 SV=1	COPG1	10		2.31	2.7	0.00882896	0.012763	+	+	20.08	20.46	19.58	19.75	20.42	18.77	23.15	22.12	21.78	20.74	21.89	10	8	14.5	70533234	45	0	1	0	0	1	0	3	5	5	2	4
Q00325	Phosphate carrier protein, mitochondrial	Phosphate carrier protein, mitochondrial OS=Homo sapiens OX=9606 GN=SLC25A3 PE=1 SV=2	SLC25A3	6		2.45	2.7	0.0156544	0.00815576	+	+	24.86	25.12	23.96	24.07	24.88	24.26	28.08	26.76	26.46	25.82	26.84	6	6	19.3	2465300624	60	1	2	0	1	2	1	6	3	4	1	5
P0DP25;P0DP24;P0DP23		Calmodulin-3 OS=Homo sapiens OX=9606 GN=CALM3 PE=1 SV=1;Calmodulin-2 OS=Homo sapiens OX=9606 GN=CALM2 PE=1 SV=1;Calmodulin-1 OS=Homo sapiens OX=9606 GN=CALM1 PE=1 SV=1		2		2.28	2.7	0.0116798	0.00119291	+	+	19.49	20.38	18.82	19.42	19.27	18.73	22.26	21.88	21.38	19.64	22.6	2	2	20.1	57931126	14	0	1	0	0	0	0	1	2	1	0	1
P53618	Coatomer subunit beta	Coatomer subunit beta OS=Homo sapiens OX=9606 GN=COPB1 PE=1 SV=3	COPB1	17		2.17	2.69	0.0281561	0.0151676	+	+	20.9	20.84	20.13	20.66	19.71	19.94	23.91	22.59	21.87	21.08	22.51	17	17	25.4	108036500	78	2	2	1	0	0	1	9	4	3	1	5
Q14739	Lamin-B receptor	Delta(14)-sterol reductase LBR OS=Homo sapiens OX=9606 GN=LBR PE=1 SV=2	LBR	10		2.09	2.69	0.00714599	0.00241315	+	+	22.94	22.05	21.74	22.14	21.79	20.99	24.72	24.19	24.07	23.89	24.35	10	10	16.9	347098158	75	2	2	1	1	1	0	5	3	4	4	4
Q07864	DNA polymerase epsilon catalytic subunit A	DNA polymerase epsilon catalytic subunit A OS=Homo sapiens OX=9606 GN=POLE PE=1 SV=5	POLE	4		3.36	2.69	0.00017273	0.00099446	+	+	16.96	16.32	16.39	17.78	16.88	17.04	20.17	19.92	19.67	17.66	19.31	4	4	2.4	17417058	10	0	0	0	0	0	0	0	0	0	0	0
P62753	40S ribosomal protein S6	40S ribosomal protein S6 OS=Homo sapiens OX=9606 GN=RPS6 PE=1 SV=1	RPS6	3		2.44	2.69	0.0164995	0.0004544	+	+	22.16	21.9	20.22	20.75	21.58	21.19	23.99	23.7	23.89	22.69	23.07	3	3	14.9	262246099	35	1	1	1	1	1	1	3	2	3	1	1
Q92900	Regulator of nonsense transcripts 1	Regulator of nonsense transcripts 1 OS=Homo sapiens OX=9606 GN=UPF1 PE=1 SV=2	UPF1	10		2.26	2.69	0.0106901	0.0003162	+	+	19.88	18.78	18.32	18.45	18.83	18.39	21.58	20.93	21.24	20.2	21.85	10	10	12.8	44672655	28	0	0	0	0	0	0	1	2	2	1	1
Q9H4M9	EH domain-containing protein 1	EH domain-containing protein 1 OS=Homo sapiens OX=9606 GN=EHD1 PE=1 SV=2	EHD1	2		1.09	2.68	0.0470111	0.0485128	+	+	19.72	19.27	19.08	16.51	17.28	19.5	21.1	19.99	20.25	19.7	21.32	2	2	4.7	21551536	3	0	0	0	0	0	0	1	0	0	0	1
P35232	Prohibitin	Prohibitin 1 OS=Homo sapiens OX=9606 GN=PHB1 PE=1 SV=1	PHB	16		2.81	2.68	0.01046	0.00079196	+	+	25.12	23.02	23.87	24.29	24.51	23.6	26.87	26.95	26.62	25.81	26.39	16	16	72.8	1763816040	221	9	4	6	4	6	4	13	21	13	12	14
P52434	DNA-directed RNA polymerases I, II, and III subunit RPABC3	DNA-directed RNA polymerases I, II, and III subunit RPABC3 OS=Homo sapiens OX=9606 GN=POLR2H PE=1 SV=4	POLR2H	2		2.05	2.68	0.00134207	0.00197315	+	+	19.75	20.2	19.59	18.73	19.83	19.08	22.25	21.77	21.66	21.25	20.47	2	2	26.7	43302153	16	1	1	1	0	0	1	2	1	1	1	0
Q9UHX1	Poly(U)-binding-splicing factor PUF60	Poly(U)-binding-splicing factor PUF60 OS=Homo sapiens OX=9606 GN=PUF60 PE=1 SV=1	PUF60	21		3.61	2.68	0.0328103	0.0257253	+	+	25.2	25.43	22.34	24.24	26.19	25.33	29	27.41	27.4	26.02	26.48	21	21	48.1	2485037376	338	6	12	1	7	19	11	37	29	27	12	18
Q2NL82	Pre-rRNA-processing protein TSR1 homolog	Pre-rRNA-processing protein TSR1 homolog OS=Homo sapiens OX=9606 GN=TSR1 PE=1 SV=1	TSR1	16		4.24	2.67	0.0298386	0.0187402	+	+	22.23	23.49	19.43	22.23	23.99	23.62	26.77	25.21	25.88	24.56	24.98	16	16	25.2	706685519	77	0	1	0	0	1	1	11	6	9	4	4
P36542	ATP synthase subunit gamma, mitochondrial	ATP synthase subunit gamma, mitochondrial OS=Homo sapiens OX=9606 GN=ATP5F1C PE=1 SV=1	ATP5C1	8		2.56	2.66	0.0188266	0.00126499	+	+	24.26	22.98	22.08	22.91	23.47	22.63	26.1	25.51	25.39	24.09	25.05	8	8	27.5	780665437	101	2	2	0	1	3	0	10	7	10	4	6
P51617	Interleukin-1 receptor-associated kinase 1	Interleukin-1 receptor-associated kinase 1 OS=Homo sapiens OX=9606 GN=IRAK1 PE=1 SV=2	IRAK1	2		2.72	2.66	0.0355974	0.0448422	+	+	18	17.81	15.41	16.57	18.86	15.96	19.61	19.45	20.3	18.07	21.37	2	2	6.6	24564651	8	0	0	0	0	0	0	1	0	0	0	1
Q8N1F7	Nuclear pore complex protein Nup93	Nuclear pore complex protein Nup93 OS=Homo sapiens OX=9606 GN=NUP93 PE=1 SV=2	NUP93	10		1.47	2.66	0.0184473	0.00109292	+	+	21.23	20.53	20.13	19.12	19.9	19.28	22.48	21.76	22.05	20.96	22.05	10	10	17.6	57106628	35	2	0	1	0	0	0	4	3	2	1	2
P62847	40S ribosomal protein S24	40S ribosomal protein S24 OS=Homo sapiens OX=9606 GN=RPS24 PE=1 SV=1	RPS24	5		3.17	2.66	0.0101158	0.00637885	+	+	22.44	22.26	20.77	22.54	22.63	21.83	25.87	24.6	24.5	23.2	23.87	5	5	35.3	409061805	101	1	2	1	3	3	2	10	7	9	3	5
Q6P158	Putative ATP-dependent RNA helicase DHX57	Putative ATP-dependent RNA helicase DHX57 OS=Homo sapiens OX=9606 GN=DHX57 PE=1 SV=2	DHX57	2		3.08	2.65	0.00577468	0.00422217	+	+	17.53	15.75	16.52	17.72	16.43	16.92	19.91	19.95	19.18	17.39	19.41	2	2	1.9	10119321	2	0	0	0	0	0	0	0	0	0	0	0
Q9UBF2	Coatomer subunit gamma-2	Coatomer subunit gamma-2 OS=Homo sapiens OX=9606 GN=COPG2 PE=1 SV=1	COPG2	4		1.92	2.64	0.00200965	0.00072626	+	+	19.56	19.64	19.26	18.58	18.66	19.05	21.77	20.95	21.5	20.52	19.97	6	4	7.5	39997394	23	0	0	0	0	0	0	2	1	3	0	0
P05387	60S acidic ribosomal protein P2	60S acidic ribosomal protein P2 OS=Homo sapiens OX=9606 GN=RPLP2 PE=1 SV=1	RPLP2	6		2.19	2.64	0.0104951	0.00277936	+	+	22.73	22.57	21.8	21.94	22.08	21.72	25.21	24.6	23.86	23.3	23.69	6	6	70.4	388206716	71	2	3	2	2	2	1	4	5	4	3	5
Q7Z478	ATP-dependent RNA helicase DHX29	ATP-dependent RNA helicase DHX29 OS=Homo sapiens OX=9606 GN=DHX29 PE=1 SV=2	DHX29	5		2.87	2.63	0.0126401	0.00407857	+	+	18.11	18.97	16.91	17.69	18.83	18.2	21.27	20.29	21.03	19.94	20.3	5	5	5.6	22422776	23	0	0	0	0	0	0	3	1	1	1	1
P42771;P42772	Cyclin-dependent kinase inhibitor 2A;Cyclin-dependent kinase 4 inhibitor B	Cyclin-dependent kinase inhibitor 2A OS=Homo sapiens OX=9606 GN=CDKN2A PE=1 SV=2;Cyclin-dependent kinase 4 inhibitor B OS=Homo sapiens OX=9606 GN=CDKN2B PE=1 SV=1	CDKN2A;CDKN2B	2		2.95	2.62	0.00596339	0.0205905	+	+	18.41	18.71	18.48	18.54	19.75	18.31	22.58	21.03	20.86	19.37	19.07	2	2	18.6	33188516	7	0	0	0	0	1	0	1	1	1	0	0
Q96EY1	DnaJ homolog subfamily A member 3, mitochondrial	DnaJ homolog subfamily A member 3, mitochondrial OS=Homo sapiens OX=9606 GN=DNAJA3 PE=1 SV=2	DNAJA3	4		3.33	2.62	0.0233356	0.048444	+	+	19	18.6	18.19	19.74	19.24	18.93	23.5	21.9	20.37	19.45	19.92	4	4	9.4	57083819	19	0	0	0	0	0	0	2	1	0	0	0
Q9NVV4	Poly(A) RNA polymerase, mitochondrial	Poly(A) RNA polymerase, mitochondrial OS=Homo sapiens OX=9606 GN=MTPAP PE=1 SV=1	MTPAP	2		2.36	2.62	0.0348658	0.0143589	+	+	20.64	19.42	18.97	19.41	19.93	18.9	23.1	21.78	21.21	19.83	21.31	2	2	6.2	49881753	11	1	0	0	0	0	0	1	2	1	0	1
Q96AC1	Fermitin family homolog 2	Fermitin family homolog 2 OS=Homo sapiens OX=9606 GN=FERMT2 PE=1 SV=1	FERMT2	3		2.53	2.61	0.0309342	0.0245001	+	+	16.61	15.87	16.69	16.31	16.54	16.09	19.43	19.86	17.48	17.28	18.5	3	3	6.8	17852314	5	0	0	0	0	0	0	0	0	0	0	0
O75489	NADH dehydrogenase [ubiquinone] iron-sulfur protein 3, mitochondrial	NADH dehydrogenase [ubiquinone] iron-sulfur protein 3, mitochondrial OS=Homo sapiens OX=9606 GN=NDUFS3 PE=1 SV=1	NDUFS3	12		2.75	2.61	0.00226621	0.00324854	+	+	21.13	21.34	21.15	21.29	21.61	21.15	24.71	23.77	23.4	22.59	22.86	12	12	53.4	214843329	77	1	1	1	2	2	2	9	5	5	2	3
Q15758	Neutral amino acid transporter B(0)	Neutral amino acid transporter B(0) OS=Homo sapiens OX=9606 GN=SLC1A5 PE=1 SV=2	SLC1A5	6		1.59	2.61	0.0290339	0.00596242	+	+	21.05	20.13	20.47	19.02	20.03	19.54	22.93	21.74	21.76	21.37	21.3	6	6	13.9	62085343	25	2	0	1	0	0	0	3	1	2	3	1
P17655	Calpain-2 catalytic subunit	Calpain-2 catalytic subunit OS=Homo sapiens OX=9606 GN=CAPN2 PE=1 SV=6	CAPN2	4		1.92	2.6	0.0166709	0.00605701	+	+	19.13	19	18.67	18.04	18.56	18.13	21.39	19.92	21.23	19.22	22.64	4	4	7.7	47116846	10	0	0	0	0	0	0	1	0	1	0	2
Q969N2	GPI transamidase component PIG-T	GPI transamidase component PIG-T OS=Homo sapiens OX=9606 GN=PIGT PE=1 SV=1	PIGT	2		3.09	2.6	0.00165018	0.0060804	+	+	18.39	18.26	18.08	18.69	19.26	18.27	22.12	20.82	21.07	18.99	21.66	2	2	5.4	39205221	10	0	0	0	0	0	0	2	1	1	0	1
P18077	60S ribosomal protein L35a	60S ribosomal protein L35a OS=Homo sapiens OX=9606 GN=RPL35A PE=1 SV=2	RPL35A	2		2.46	2.6	0.0116269	0.00175024	+	+	20.56	21.6	19.72	20.25	21.13	20.08	23.34	23.04	22.88	22.46	22.56	2	2	19.1	110983332	16	0	1	0	0	1	0	1	1	2	2	2
Q8TCB0	Interferon-induced protein 44	Interferon-induced protein 44 OS=Homo sapiens OX=9606 GN=IFI44 PE=1 SV=2	IFI44	4		4.54	2.59	0.00025063	1.175e-05	+	+	17.32	16.53	16.08	18.58	18.7	18.49	21.23	21.03	21.28	18.56	19.76	4	4	11	35223299	26	0	0	0	0	0	0	2	2	3	0	1
Q9UGI8	Testin	Testin OS=Homo sapiens OX=9606 GN=TES PE=1 SV=1	TES	8		1.98	2.59	0.021213	0.00469082	+	+	19.95	20.84	19.62	19.2	19.96	19.42	22.75	21.39	22.22	20.62	22.09	8	8	19	74984380	32	0	1	0	0	0	0	3	0	4	1	3
Q96I25	Splicing factor 45	Splicing factor 45 OS=Homo sapiens OX=9606 GN=RBM17 PE=1 SV=1	RBM17	11		2.89	2.58	0.0272728	0.0174512	+	+	22.22	22.25	19.75	20.54	22.71	21.89	24.55	23.92	24.41	22.85	23.81	11	11	28.9	219539801	60	2	1	0	0	1	1	7	4	6	2	4
Q12872	Splicing factor, suppressor of white-apricot homolog	Splicing factor, suppressor of white-apricot homolog OS=Homo sapiens OX=9606 GN=SFSWAP PE=1 SV=3	SFSWAP	14		2.58	2.58	0.0461032	0.0393787	+	+	21.93	22.12	19.42	19.56	22.24	21.69	24.16	23.3	23.75	22.19	23.2	14	14	21.6	164928299	79	1	3	0	0	3	2	10	7	8	2	4
Q08945	FACT complex subunit SSRP1	FACT complex subunit SSRP1 OS=Homo sapiens OX=9606 GN=SSRP1 PE=1 SV=1	SSRP1	7		3.23	2.58	0.0216717	0.00845957	+	+	21.43	21.23	18.98	20.83	21.89	20.89	24.55	23.16	23.63	22.53	23.66	7	7	10.7	202432232	37	0	1	0	0	1	0	4	2	3	2	3
Q96BW9	Phosphatidate cytidylyltransferase, mitochondrial	Phosphatidate cytidylyltransferase, mitochondrial OS=Homo sapiens OX=9606 GN=TAMM41 PE=1 SV=2	TAMM41	4		2.21	2.58	0.0276558	0.0114341	+	+	20.13	18.99	19.14	19.43	18.98	18.73	22.71	21.02	21.14	18.67	19.64	4	4	11.7	43659033	18	1	0	0	0	0	0	2	1	2	0	0
P63104	14-3-3 protein zeta/delta	14-3-3 protein zeta/delta OS=Homo sapiens OX=9606 GN=YWHAZ PE=1 SV=1	YWHAZ	4		2.71	2.58	0.00317588	0.00881139	+	+	19.63	19.99	19.58	19.18	20.36	20.06	23.24	22.18	21.9	20.97	21.6	6	4	32.7	73958316	23	0	0	0	0	1	0	2	2	2	1	1
Q9Y305	Acyl-coenzyme A thioesterase 9, mitochondrial	Acyl-coenzyme A thioesterase 9, mitochondrial OS=Homo sapiens OX=9606 GN=ACOT9 PE=1 SV=2	ACOT9	11		2.46	2.57	0.0349159	0.0259259	+	+	22.52	20.15	20.47	19.97	22.29	20.56	24.02	23.21	23.3	22.64	23.37	11	11	29.4	152736845	50	2	0	0	0	2	1	4	4	3	1	4
P21127;Q9UQ88	Cyclin-dependent kinase 11B;Cyclin-dependent kinase 11A	Cyclin-dependent kinase 11B OS=Homo sapiens OX=9606 GN=CDK11B PE=1 SV=4;Cyclin-dependent kinase 11A OS=Homo sapiens OX=9606 GN=CDK11A PE=1 SV=4	CDK11B;CDK11A	22		2.53	2.57	0.0364498	0.0184316	+	+	23.33	23.03	20.89	21.26	23.35	22.5	25.38	24.41	25.04	23.43	24.95	22	22	26.8	395980732	132	3	4	1	2	4	3	16	9	10	7	8
Q9BUQ8	Probable ATP-dependent RNA helicase DDX23	Probable ATP-dependent RNA helicase DDX23 OS=Homo sapiens OX=9606 GN=DDX23 PE=1 SV=3	DDX23	12		1.56	2.57	0.0180211	0.00318372	+	+	22.32	22.18	21.31	20.3	21.33	21.17	23.9	23.03	23.57	22.27	23.07	12	12	17.1	141603688	53	0	1	1	0	1	1	6	4	4	3	4
P62917	60S ribosomal protein L8	60S ribosomal protein L8 OS=Homo sapiens OX=9606 GN=RPL8 PE=1 SV=2	RPL8	2		2.39	2.57	0.00404122	0.00061869	+	+	21.55	22.75	21.57	21.44	22.28	21.63	24.47	24.31	24.26	23.49	23.72	2	2	10.5	241743371	29	1	2	0	1	2	1	1	2	2	2	2
O75533	Splicing factor 3B subunit 1	Splicing factor 3B subunit 1 OS=Homo sapiens OX=9606 GN=SF3B1 PE=1 SV=3	SF3B1	44		2.94	2.57	0.0182303	0.0149521	+	+	22.9	23.09	20.85	21.6	23.57	22.77	25.7	24.81	25.15	23.91	24.5	44	44	45.9	418203031	285	5	8	0	1	10	4	35	20	21	12	20
P36507	Dual specificity mitogen-activated protein kinase kinase 2	Dual specificity mitogen-activated protein kinase kinase 2 OS=Homo sapiens OX=9606 GN=MAP2K2 PE=1 SV=1	MAP2K2	5		2.65	2.56	0.00972345	0.022568	+	+	21.11	20.62	20.32	20.4	21.73	20.22	24.38	22.86	22.77	21.35	22.84	5	4	21.2	115472067	28	0	0	0	0	1	0	3	1	4	0	2
P52701	DNA mismatch repair protein Msh6	DNA mismatch repair protein Msh6 OS=Homo sapiens OX=9606 GN=MSH6 PE=1 SV=2	MSH6	10		2.09	2.56	0.00402375	0.00054328	+	+	19.25	19.84	18.75	18.9	19.12	18.44	21.66	21.13	21.34	19.65	21.16	10	10	10.7	43472188	35	0	1	0	0	0	0	3	4	4	0	1
P84095	Rho-related GTP-binding protein RhoG	Rho-related GTP-binding protein RhoG OS=Homo sapiens OX=9606 GN=RHOG PE=1 SV=1	RHOG	2		2.73	2.55	0.00244114	0.00356414	+	+	18.26	17.96	18.19	18.56	18.31	18.09	21.35	21.16	20.09	19.56	20.19	2	2	18.8	33578259	19	0	0	0	0	0	0	2	2	1	1	1
P26373	60S ribosomal protein L13	60S ribosomal protein L13 OS=Homo sapiens OX=9606 GN=RPL13 PE=1 SV=4	RPL13	10		2.84	2.55	0.0100112	0.00359475	+	+	21.78	22.88	20.86	21.7	22.85	21.83	25.08	24.55	24.41	23.57	24.01	10	10	39.8	308600417	83	0	2	1	1	4	3	11	7	6	2	6
P36873	Serine/threonine-protein phosphatase PP1-gamma catalytic subunit	Serine/threonine-protein phosphatase PP1-gamma catalytic subunit OS=Homo sapiens OX=9606 GN=PPP1CC PE=1 SV=1	PPP1CC	2		1.85	2.54	0.0174102	0.0180334	+	+	20.31	19.36	19.12	17.78	19.74	19.18	21.82	21.67	20.84	21.04	20.42	5	2	20.4	45480025	19	0	0	0	0	0	0	1	2	1	2	1
P30153;P30154	Serine/threonine-protein phosphatase 2A 65 kDa regulatory subunit A alpha isoform;Serine/threonine-protein phosphatase 2A 65 kDa regulatory subunit A beta isoform	Serine/threonine-protein phosphatase 2A 65 kDa regulatory subunit A alpha isoform OS=Homo sapiens OX=9606 GN=PPP2R1A PE=1 SV=4;Serine/threonine-protein phosphatase 2A 65 kDa regulatory subunit A beta isoform OS=Homo sapiens OX=9606 GN=PPP2R1B PE=1 SV=3	PPP2R1A;PPP2R1B	2		2.38	2.54	0.0258637	0.031857	+	+	19.16	19.14	19.27	19.66	19.08	18.35	21.87	22.58	20.26	19.82	19.89	2	2	5.4	50551178	6	0	0	0	0	0	0	0	1	0	0	0
P15880	40S ribosomal protein S2	40S ribosomal protein S2 OS=Homo sapiens OX=9606 GN=RPS2 PE=1 SV=2	RPS2	9		2.56	2.54	0.00239863	0.00566987	+	+	22.23	21.98	21.54	21.75	22.6	21.44	24.81	24.76	23.84	23.22	24	9	9	35.8	414568847	67	2	2	2	0	2	1	5	5	4	2	3
P07437	Tubulin beta chain	Tubulin beta chain OS=Homo sapiens OX=9606 GN=TUBB PE=1 SV=2	TUBB	20		2.08	2.54	0.0195902	0.0107768	+	+	27.35	26.62	26.39	26.52	26.75	25.72	29.74	28.76	28.12	27.13	27.83	20	4	52.3	6524375933	1005	48	35	29	28	28	25	87	76	59	50	52
P52272	Heterogeneous nuclear ribonucleoprotein M	Heterogeneous nuclear ribonucleoprotein M OS=Homo sapiens OX=9606 GN=HNRNPM PE=1 SV=3	HNRNPM	9		2.04	2.53	0.0375642	0.00587366	+	+	21.05	21.84	20.13	20.52	20.79	20.24	23.48	23.5	22.16	21.95	21.98	9	9	15.5	124269572	35	1	2	1	0	0	0	3	4	0	1	0
P49756	RNA-binding protein 25	RNA-binding protein 25 OS=Homo sapiens OX=9606 GN=RBM25 PE=1 SV=3	RBM25	17		3.03	2.53	0.0307304	0.0388371	+	+	23.33	23.78	21.03	21.81	24.37	23.49	26.38	25.11	25.75	24.66	25.15	17	17	21	550017485	94	1	2	1	0	4	2	11	4	11	7	4
Q92552	28S ribosomal protein S27, mitochondrial	28S ribosomal protein S27, mitochondrial OS=Homo sapiens OX=9606 GN=MRPS27 PE=1 SV=3	MRPS27	5		2.3	2.52	0.0057259	0.0209547	+	+	17.19	18.06	17.44	16.19	18.17	17.67	20.47	19.85	19.29	17.91	19.03	5	5	14.7	28946570	7	0	0	0	0	0	0	0	0	0	0	0
Q567U6	Coiled-coil domain-containing protein 93	Coiled-coil domain-containing protein 93 OS=Homo sapiens OX=9606 GN=CCDC93 PE=1 SV=2	CCDC93	2		2.65	2.51	0.00602688	0.00443608	+	+	17.32	16.74	16.16	17.34	16.72	16.59	20.08	18.82	19.27	17.89	19.23	2	2	3.5	9547187	4	0	0	0	0	0	0	0	0	0	0	0
Q15334	Lethal(2) giant larvae protein homolog 1	Lethal(2) giant larvae protein homolog 1 OS=Homo sapiens OX=9606 GN=LLGL1 PE=1 SV=3	LLGL1	5		1.59	2.51	0.0364475	0.0373008	+	+	19.24	18.26	17.51	17.88	18.53	15.85	20.17	19.74	19.88	18.52	19.45	5	5	6.9	17682723	6	0	0	0	0	0	0	0	0	0	0	0
P62491;Q15907	Ras-related protein Rab-11A;Ras-related protein Rab-11B	Ras-related protein Rab-11A OS=Homo sapiens OX=9606 GN=RAB11A PE=1 SV=3;Ras-related protein Rab-11B OS=Homo sapiens OX=9606 GN=RAB11B PE=1 SV=4	RAB11A;RAB11B	5		2.46	2.51	0.00228021	0.00530664	+	+	19.57	19.98	19.59	19.77	20.16	19.08	22.75	21.61	22.18	21.63	22.33	5	5	25.9	79549717	28	0	1	0	0	0	0	5	2	2	2	1
Q9BVV7	Mitochondrial import inner membrane translocase subunit Tim21	Mitochondrial import inner membrane translocase subunit Tim21 OS=Homo sapiens OX=9606 GN=TIMM21 PE=1 SV=1	TIMM21	3		2.6	2.51	0.00196694	0.00175255	+	+	19.87	19.27	18.63	19.21	19.98	18.85	21.83	21.95	21.78	19.92	22.32	3	3	14.1	69816474	13	0	0	0	0	0	0	0	2	2	0	1
Q53GQ0	Very-long-chain 3-oxoacyl-CoA reductase	Very-long-chain 3-oxoacyl-CoA reductase OS=Homo sapiens OX=9606 GN=HSD17B12 PE=1 SV=2	HSD17B12	6		2.36	2.5	0.03071	0.0436473	+	+	20.42	18.81	20.05	18.31	20.57	19.97	22.99	22.19	21.16	20.36	21.54	6	6	25.6	69762838	28	0	0	0	0	1	1	3	3	2	1	1
P17858	ATP-dependent 6-phosphofructokinase, liver type	ATP-dependent 6-phosphofructokinase, liver type OS=Homo sapiens OX=9606 GN=PFKL PE=1 SV=6	PFKL	17		1.96	2.5	0.0370371	0.00543052	+	+	24.07	22.78	22.3	22.37	23.06	22.1	25.69	24.84	24.49	23.46	24.55	17	15	31.5	463032498	149	6	2	3	4	5	3	11	10	9	5	9
Q96L92	Sorting nexin-27	Sorting nexin-27 OS=Homo sapiens OX=9606 GN=SNX27 PE=1 SV=2	SNX27	4		1.85	2.5	0.0212932	0.00506745	+	+	20.09	19.34	19.08	18.45	19.09	19.01	22.15	21.04	20.87	20.75	20.53	4	4	7.9	41688290	15	0	0	0	0	0	0	2	1	1	1	1
Q9BVA1	Tubulin beta-2B chain	Tubulin beta-2B chain OS=Homo sapiens OX=9606 GN=TUBB2B PE=1 SV=1	TUBB2B	5		1.37	2.5	0.0332298	0.00884295	+	+	23.72	22.97	23.12	22.51	22.53	21.39	25.31	24.54	24.07	23.09	24.55	20	1	52.1	405979683	63	2	2	1	2	2	1	7	7	3	2	4
Q9UKF6	Cleavage and polyadenylation specificity factor subunit 3	Cleavage and polyadenylation specificity factor subunit 3 OS=Homo sapiens OX=9606 GN=CPSF3 PE=1 SV=1	CPSF3	2		2.38	2.49	0.0153519	0.00676956	+	+	19.83	19.17	18.39	19.53	18.81	18.72	21.89	20.69	21.94	19.22	19.55	2	2	3.8	26200728	10	0	0	0	0	0	0	1	1	1	1	0
Q96GA3	Protein LTV1 homolog	Protein LTV1 homolog OS=Homo sapiens OX=9606 GN=LTV1 PE=1 SV=1	LTV1	20		2.55	2.49	0.0124043	0.00738307	+	+	24.87	24.96	23.37	23.76	25.16	24.46	27.4	26.42	27.02	25.61	26.22	20	20	43.6	1376739265	200	6	8	1	4	7	6	18	17	18	9	15
O15371	Eukaryotic translation initiation factor 3 subunit D	Eukaryotic translation initiation factor 3 subunit D OS=Homo sapiens OX=9606 GN=EIF3D PE=1 SV=1	EIF3D	10		2.63	2.48	0.00091747	0.0327202	+	+	24.83	25.02	24.13	25.01	26.03	23.41	27.51	27.3	27.08	26.03	27.14	10	10	27.2	2482232163	42	1	1	0	0	3	0	4	1	4	2	2
P22392;O60361;P15531	Nucleoside diphosphate kinase B;Putative nucleoside diphosphate kinase;Nucleoside diphosphate kinase A	Nucleoside diphosphate kinase B OS=Homo sapiens OX=9606 GN=NME2 PE=1 SV=1;Putative nucleoside diphosphate kinase OS=Homo sapiens OX=9606 GN=NME2P1 PE=5 SV=1;Nucleoside diphosphate kinase A OS=Homo sapiens OX=9606 GN=NME1 PE=1 SV=1	NME2;NME2P1;NME1	4		1.24	2.48	0.0354739	0.0110663	+	+	21.28	20.22	20.03	20.37	18.83	18.62	21.87	21.62	21.77	20.85	23.22	4	4	32.2	116852070	22	0	0	0	0	0	0	1	1	1	0	2
Q16629	Serine/arginine-rich splicing factor 7	Serine/arginine-rich splicing factor 7 OS=Homo sapiens OX=9606 GN=SRSF7 PE=1 SV=1	SRSF7	3		2.22	2.48	0.00183291	0.00048752	+	+	20.27	19.98	19.29	19.82	19.8	19.15	22.23	22.05	21.92	20.47	20.71	3	2	13.9	47383662	9	0	0	0	0	0	0	2	2	1	0	0
P05204	Non-histone chromosomal protein HMG-17	Non-histone chromosomal protein HMG-17 OS=Homo sapiens OX=9606 GN=HMGN2 PE=1 SV=3	HMGN2	3		4.19	2.47	0.0159378	0.0341828	+	+	18.65	21.52	21.28	21.18	23.28	22.16	25.57	23.89	24.56	23.7	18.09	3	3	43.3	252855411	17	0	0	0	1	1	0	2	1	2	3	0
Q8NE71	ATP-binding cassette sub-family F member 1	ATP-binding cassette sub-family F member 1 OS=Homo sapiens OX=9606 GN=ABCF1 PE=1 SV=2	ABCF1	20		3.56	2.46	0.0295536	0.0239859	+	+	21.88	22.44	19.27	21.3	23.13	22.45	25.55	24.03	24.67	23.07	23.73	20	20	32	283476732	139	2	6	0	2	4	3	18	9	13	5	7
P48444	Coatomer subunit delta	Coatomer subunit delta OS=Homo sapiens OX=9606 GN=ARCN1 PE=1 SV=1	ARCN1	6		2.37	2.46	0.0140429	0.012088	+	+	19.23	19.24	18.74	18.98	19.24	18.74	22.52	20.76	21.04	20.37	20.64	6	6	17.4	47436517	18	0	0	0	0	0	0	2	0	1	1	1
Q460N5	Poly [ADP-ribose] polymerase 14	Protein mono-ADP-ribosyltransferase PARP14 OS=Homo sapiens OX=9606 GN=PARP14 PE=1 SV=3	PARP14	2		2.87	2.46	0.0005231	0.0453756	+	+	17.16	16.7	16.84	16.01	18.82	17.1	20.14	19.87	19.3	19.24	18.96	2	2	1.8	10321348	2	0	0	0	0	0	0	0	0	0	0	0
Q8N0V3	Putative ribosome-binding factor A, mitochondrial	Putative ribosome-binding factor A, mitochondrial OS=Homo sapiens OX=9606 GN=RBFA PE=1 SV=3	RBFA	6		3.29	2.46	0.0171976	0.0477413	+	+	20.59	21.18	18.7	19.86	22.5	20.63	24.06	23.54	22.75	21.57	23.62	6	6	27.7	161183053	30	0	0	0	0	3	1	3	4	0	1	2
Q9Y4W6	AFG3-like protein 2	AFG3-like protein 2 OS=Homo sapiens OX=9606 GN=AFG3L2 PE=1 SV=2	AFG3L2	6		2.28	2.45	0.00499441	0.00103662	+	+	19.48	18.88	18.24	18.52	19.12	18.47	21.52	21.07	20.86	20.73	20.34	6	6	10.9	28186089	18	1	0	0	0	0	0	3	1	1	1	1
Q14697	Neutral alpha-glucosidase AB	Neutral alpha-glucosidase AB OS=Homo sapiens OX=9606 GN=GANAB PE=1 SV=3	GANAB	33		2.02	2.45	0.00707337	0.00259211	+	+	24.17	23.8	23.24	23.12	23.75	23.05	26.32	25.57	25.36	24.3	24.94	33	33	41.2	802090545	364	13	9	10	5	11	5	32	24	28	18	18
P42677	40S ribosomal protein S27	40S ribosomal protein S27 OS=Homo sapiens OX=9606 GN=RPS27 PE=1 SV=3	RPS27	4		2.46	2.45	0.0116107	0.0054221	+	+	23.53	23.16	21.91	22.47	23.6	22.58	25.81	24.9	25.28	24.41	24.94	4	3	31	609394924	96	3	3	0	0	4	1	8	5	8	6	5
Q9Y2W2	WW domain-binding protein 11	WW domain-binding protein 11 OS=Homo sapiens OX=9606 GN=WBP11 PE=1 SV=1	WBP11	8		3.77	2.45	0.028827	0.0283909	+	+	20.07	20.55	17	19.16	21.51	20.9	23.31	22.65	22.97	19.76	22.01	8	8	21.8	89069135	27	0	0	0	0	1	1	5	3	3	0	0
P55084	Trifunctional enzyme subunit beta, mitochondrial;3-ketoacyl-CoA thiolase	Trifunctional enzyme subunit beta, mitochondrial OS=Homo sapiens OX=9606 GN=HADHB PE=1 SV=3	HADHB	6		2.89	2.44	0.00101388	0.0418448	+	+	20.69	21.02	20.7	22.13	21.9	19.73	24.34	23.37	23.39	22.56	24.22	6	6	17.5	189267523	49	0	2	0	1	1	0	5	4	4	3	2
P33993	DNA replication licensing factor MCM7	DNA replication licensing factor MCM7 OS=Homo sapiens OX=9606 GN=MCM7 PE=1 SV=4	MCM7	36		1.86	2.44	0.0204871	0.00216903	+	+	24.28	23.55	22.92	22.85	23.32	22.86	26.07	25.14	25.14	24.34	24.92	36	36	56.9	698058171	346	14	6	7	7	6	4	31	21	21	17	23
Q05519	Serine/arginine-rich splicing factor 11	Serine/arginine-rich splicing factor 11 OS=Homo sapiens OX=9606 GN=SRSF11 PE=1 SV=1	SRSF11	11		3.64	2.44	0.0474302	0.0229622	+	+	25.63	25.75	22.11	24.85	26.49	25.75	29.11	27.55	27.76	26.13	27.39	11	11	33.9	3069185767	197	7	7	1	5	12	7	22	12	14	8	18
P57088	Transmembrane protein 33	Transmembrane protein 33 OS=Homo sapiens OX=9606 GN=TMEM33 PE=1 SV=2	TMEM33	3		2.69	2.44	0.00625394	0.0388653	+	+	20.44	20.49	19.68	21.71	20.26	19.4	23.65	22.91	22.13	21.15	22.05	3	3	12.6	99843868	20	1	0	0	0	0	0	2	1	2	1	1
P30566	Adenylosuccinate lyase	Adenylosuccinate lyase OS=Homo sapiens OX=9606 GN=ADSL PE=1 SV=2	ADSL	6		2.22	2.43	0.0351076	0.0422918	+	+	20.76	19.2	19.2	19.01	20.84	18.69	22.88	21.31	21.63	21.42	21.33	6	6	18.6	70653091	25	0	0	0	0	1	0	4	1	3	1	1
Q14008	Cytoskeleton-associated protein 5	Cytoskeleton-associated protein 5 OS=Homo sapiens OX=9606 GN=CKAP5 PE=1 SV=3	CKAP5	2		2.67	2.43	0.0007174	0.002118	+	+	16.76	16.43	16.27	16.25	17.05	16.88	19.57	19.16	18.73	16.57	19.07	2	2	1.7	8537494	2	0	0	0	0	0	0	0	0	0	0	0
O15355	Protein phosphatase 1G	Protein phosphatase 1G OS=Homo sapiens OX=9606 GN=PPM1G PE=1 SV=1	PPM1G	2		2.13	2.43	0.00234296	0.00093447	+	+	18.16	18.26	17.76	17.77	17.87	17.64	20.11	19.77	20.69	18.81	19.33	2	2	4.2	17861784	3	0	0	0	0	0	0	0	0	1	0	0
Q01813	ATP-dependent 6-phosphofructokinase, platelet type	ATP-dependent 6-phosphofructokinase, platelet type OS=Homo sapiens OX=9606 GN=PFKP PE=1 SV=2	PFKP	12		1.9	2.42	0.0311221	0.0133217	+	+	21.82	21.19	20.83	20.71	21.25	20.33	24.17	22.86	22.51	21.57	22.31	14	12	21.3	135331533	96	3	1	2	1	1	0	9	6	8	5	6
O95793	Double-stranded RNA-binding protein Staufen homolog 1	Double-stranded RNA-binding protein Staufen homolog 1 OS=Homo sapiens OX=9606 GN=STAU1 PE=1 SV=2	STAU1	2		2.08	2.42	0.0133233	0.00044903	+	+	17.35	18.16	16.48	17.17	17.23	16.55	19.32	19.56	19.35	19.16	19.91	2	2	5.2	17496662	5	0	0	0	0	0	0	1	0	0	0	0
Q13085	Acetyl-CoA carboxylase 1;Biotin carboxylase	Acetyl-CoA carboxylase 1 OS=Homo sapiens OX=9606 GN=ACACA PE=1 SV=2	ACACA	7		1.84	2.4	0.0429535	0.0158957	+	+	19.34	18.8	18.07	17.62	18.22	18.69	21.24	19.57	20.93	18.99	21.4	7	7	4.5	29694020	20	0	0	0	0	0	0	3	0	3	0	1
Q9UH62	Armadillo repeat-containing X-linked protein 3	Armadillo repeat-containing X-linked protein 3 OS=Homo sapiens OX=9606 GN=ARMCX3 PE=1 SV=1	ARMCX3	2		2.6	2.4	0.00866707	0.0303545	+	+	15.56	16.57	15.64	16.1	17.15	15.12	19.39	18.02	18.17	17.34	19.03	2	2	8.7	4935263	2	0	0	0	0	0	0	0	0	0	0	0
P61978	Heterogeneous nuclear ribonucleoprotein K	Heterogeneous nuclear ribonucleoprotein K OS=Homo sapiens OX=9606 GN=HNRNPK PE=1 SV=1	HNRNPK	8		2.21	2.4	0.00982481	0.00515775	+	+	22	21.88	21.14	21.36	21.84	21.26	24.46	24.07	23.13	22.85	23.32	8	8	26.8	184922183	69	2	2	0	0	2	0	7	7	4	5	4
P11586	C-1-tetrahydrofolate synthase, cytoplasmic;Methylenetetrahydrofolate dehydrogenase;Methenyltetrahydrofolate cyclohydrolase;Formyltetrahydrofolate synthetase;C-1-tetrahydrofolate synthase, cytoplasmic, N-terminally processed	C-1-tetrahydrofolate synthase, cytoplasmic OS=Homo sapiens OX=9606 GN=MTHFD1 PE=1 SV=4	MTHFD1	30		1.89	2.4	0.0105578	0.00350889	+	+	23.7	22.78	22.62	22.55	23.02	21.98	25.42	24.73	24.63	23.75	24.39	30	30	38.3	425041016	218	10	5	6	5	7	2	19	13	15	13	13
P17987	T-complex protein 1 subunit alpha	T-complex protein 1 subunit alpha OS=Homo sapiens OX=9606 GN=TCP1 PE=1 SV=1	TCP1	23		2.27	2.4	0.00768308	0.00626492	+	+	24.23	23.38	23.47	23.57	24.03	23.11	26.59	25.99	25.31	24.54	25.04	23	23	50.4	803995290	233	9	4	8	6	4	5	20	21	13	11	13
O14617	AP-3 complex subunit delta-1	AP-3 complex subunit delta-1 OS=Homo sapiens OX=9606 GN=AP3D1 PE=1 SV=1	AP3D1	33		3.1	2.39	0.0315194	0.0231798	+	+	23.83	24.11	21.5	23.13	24.72	23.72	27.18	25.61	25.94	24.58	25.26	33	33	42.1	885612649	365	15	15	1	5	13	10	46	27	28	16	22
Q9Y696	Chloride intracellular channel protein 4	Chloride intracellular channel protein 4 OS=Homo sapiens OX=9606 GN=CLIC4 PE=1 SV=4	CLIC4	2		2	2.39	0.0139502	0.00220955	+	+	19.86	19.61	18.57	18.67	19.35	18.86	21.89	21.04	21.11	20.58	21.22	2	2	9.5	33839106	12	1	0	0	0	0	0	1	1	1	0	1
Q92841	Probable ATP-dependent RNA helicase DDX17	Probable ATP-dependent RNA helicase DDX17 OS=Homo sapiens OX=9606 GN=DDX17 PE=1 SV=2	DDX17	9		1.75	2.39	0.0401024	0.00018878	+	+	22.52	22.44	20.81	21.24	21.36	21.27	23.92	23.78	23.33	21.96	23.72	10	8	20.2	190328562	60	4	2	0	0	0	0	7	5	6	0	4
O75940	Survival of motor neuron-related-splicing factor 30	Survival of motor neuron-related-splicing factor 30 OS=Homo sapiens OX=9606 GN=SMNDC1 PE=1 SV=1	SMNDC1	4		3.6	2.39	0.015001	0.0230516	+	+	18.95	20.19	18.1	19.93	20.54	20.42	23.91	22.37	21.76	20.78	22.43	4	4	29.4	79643125	20	0	0	0	0	0	0	4	1	1	1	1
P61163	Alpha-centractin	Alpha-centractin OS=Homo sapiens OX=9606 GN=ACTR1A PE=1 SV=1	ACTR1A	7		2.15	2.38	0.00795964	0.0126079	+	+	21.8	21.45	21.46	21.84	21.53	20.65	24.48	23.64	23.03	22.34	22.53	7	6	29.3	146365843	31	1	1	1	0	0	0	3	2	3	2	2
Q8IZ83	Aldehyde dehydrogenase family 16 member A1	Aldehyde dehydrogenase family 16 member A1 OS=Homo sapiens OX=9606 GN=ALDH16A1 PE=1 SV=2	ALDH16A1	7		1.55	2.38	0.0478326	0.00501167	+	+	21.41	19.99	20.09	19.35	20.25	19.41	22.64	21.6	21.91	20.43	21.71	7	7	15.1	53689394	26	3	0	0	0	0	0	5	3	2	1	2
Q13620	Cullin-4B	Cullin-4B OS=Homo sapiens OX=9606 GN=CUL4B PE=1 SV=4	CUL4B	8		1.66	2.38	0.0423516	0.00319458	+	+	21.06	19.97	19.58	19.49	19.72	19.24	22.55	21.63	21.41	20.33	21.43	8	5	11.2	50369422	26	1	0	0	0	0	0	4	2	2	0	2
Q8IX18	Probable ATP-dependent RNA helicase DHX40	Probable ATP-dependent RNA helicase DHX40 OS=Homo sapiens OX=9606 GN=DHX40 PE=1 SV=2	DHX40	5		3.99	2.38	0.022428	0.0338977	+	+	18.44	17.75	15.42	18.64	19.63	18.18	22.32	21.09	20.18	17.45	19.26	5	5	8.3	30746024	13	0	0	0	0	1	0	1	1	1	0	0
P31943	Heterogeneous nuclear ribonucleoprotein H;Heterogeneous nuclear ribonucleoprotein H, N-terminally processed	Heterogeneous nuclear ribonucleoprotein H OS=Homo sapiens OX=9606 GN=HNRNPH1 PE=1 SV=4	HNRNPH1	9		2.08	2.38	0.00640173	0.00520504	+	+	23.43	23.06	22.79	22.56	23.28	22.53	25.85	24.97	24.69	24.05	24.28	9	5	31.2	467097169	105	4	2	1	1	2	1	7	8	9	4	6
Q13325	Interferon-induced protein with tetratricopeptide repeats 5	Interferon-induced protein with tetratricopeptide repeats 5 OS=Homo sapiens OX=9606 GN=IFIT5 PE=1 SV=1	IFIT5	4		3.36	2.38	0.0034363	0.00996927	+	+	18.64	18.6	17.85	19.17	19.74	19.12	22.59	21.64	20.95	20.33	21.68	4	4	9.5	54161680	20	0	0	0	0	0	0	3	1	1	1	2
P45880	Voltage-dependent anion-selective channel protein 2	Voltage-dependent anion-selective channel protein 2 OS=Homo sapiens OX=9606 GN=VDAC2 PE=1 SV=2	VDAC2	4		1.97	2.38	0.00862477	0.00036024	+	+	21.92	20.95	20.67	20.58	21.05	20.68	23.46	23	22.98	21.46	22.63	4	4	22.1	150076933	35	2	0	1	0	0	0	2	2	3	1	3
Q8WVB6	Chromosome transmission fidelity protein 18 homolog	Chromosome transmission fidelity protein 18 homolog OS=Homo sapiens OX=9606 GN=CHTF18 PE=1 SV=1	CHTF18	4		2.55	2.37	0.00808946	0.0271525	+	+	17.59	17.49	16.92	16.51	18.07	17.97	20.59	18.97	20.1	18.94	18.77	4	4	8.1	12533283	11	0	0	0	0	0	0	1	0	2	1	0
Q9BT40	Inositol polyphosphate 5-phosphatase K	Inositol polyphosphate 5-phosphatase K OS=Homo sapiens OX=9606 GN=INPP5K PE=1 SV=3	INPP5K	3		1.65	2.37	0.0263558	0.0243882	+	+	18.24	18.62	18.65	16.81	18.37	18.16	21.06	19.82	19.57	18.85	19.2	3	3	8.5	21116894	4	0	0	0	0	0	0	0	0	0	0	0
Q13765;E9PAV3	Nascent polypeptide-associated complex subunit alpha;Nascent polypeptide-associated complex subunit alpha, muscle-specific form	Nascent polypeptide-associated complex subunit alpha OS=Homo sapiens OX=9606 GN=NACA PE=1 SV=1;Nascent polypeptide-associated complex subunit alpha, muscle-specific form OS=Homo sapiens OX=9606 GN=NACA PE=1 SV=1	NACA	4		4.79	2.37	0.0366251	0.0107394	+	+	16.22	21.55	19.31	20.51	22.24	21.62	23.86	23.56	24.04	23.94	23.05	4	4	22.8	244665453	27	0	1	0	1	2	1	1	2	2	3	2
O95394	Phosphoacetylglucosamine mutase	Phosphoacetylglucosamine mutase OS=Homo sapiens OX=9606 GN=PGM3 PE=1 SV=1	PGM3	7		2.15	2.37	0.0309597	0.0159747	+	+	21.34	20.13	19.75	20.76	20.33	19.47	23.16	22.83	21.67	21.23	21.12	7	7	19.4	77777684	43	1	0	0	1	0	0	4	2	2	1	2
O15042	U2 snRNP-associated SURP motif-containing protein	U2 snRNP-associated SURP motif-containing protein OS=Homo sapiens OX=9606 GN=U2SURP PE=1 SV=2	U2SURP	23		2.91	2.37	0.0268379	0.0122406	+	+	22.47	22.55	20.08	21.4	23.06	22.25	25.01	24.11	24.7	23.06	24.51	23	23	27	298421450	128	3	3	0	2	4	2	16	10	14	6	9
Q13895	Bystin	Bystin OS=Homo sapiens OX=9606 GN=BYSL PE=1 SV=3	BYSL	14		3.24	2.36	0.0133303	0.0236042	+	+	20.27	21.1	19.05	20.14	21.63	21.32	24.28	22.63	23.25	21.93	22.39	14	14	40.3	130433294	53	0	1	0	0	2	1	8	4	4	3	3
P33991	DNA replication licensing factor MCM4	DNA replication licensing factor MCM4 OS=Homo sapiens OX=9606 GN=MCM4 PE=1 SV=5	MCM4	24		2.06	2.36	0.0175256	0.0429627	+	+	22.25	21.81	21.99	21.43	22.9	20.8	25.08	23.41	23.73	23.12	24.03	24	24	35.7	256072079	92	1	1	0	0	3	0	13	7	4	3	4
P61247	40S ribosomal protein S3a	40S ribosomal protein S3a OS=Homo sapiens OX=9606 GN=RPS3A PE=1 SV=2	RPS3A	12		3.11	2.36	0.0116816	0.0126661	+	+	23.62	23.42	21.97	23.35	24.27	23.62	27.05	25.52	25.76	24.75	25.07	12	12	40.2	858914557	118	5	5	2	3	5	5	12	7	9	8	9
Q15393	Splicing factor 3B subunit 3	Splicing factor 3B subunit 3 OS=Homo sapiens OX=9606 GN=SF3B3 PE=1 SV=4	SF3B3	18		2.48	2.36	0.0322079	0.0132446	+	+	20.97	21.01	19.12	20.05	21.12	20.3	23.76	22.38	22.41	21.34	22.26	18	18	21.9	100220728	104	4	6	1	0	1	1	9	8	9	5	7
Q9UJS0	Calcium-binding mitochondrial carrier protein Aralar2	Electrogenic aspartate/glutamate antiporter SLC25A13, mitochondrial OS=Homo sapiens OX=9606 GN=SLC25A13 PE=1 SV=2	SLC25A13	22		2.13	2.36	0.0411033	0.0315148	+	+	22.49	22.05	21.76	21.97	22.24	21.39	25.53	23.94	23.22	22.96	23.6	22	19	40.9	307074854	133	3	2	3	2	5	3	12	12	7	6	9
P26640	Valine--tRNA ligase	Valine--tRNA ligase OS=Homo sapiens OX=9606 GN=VARS1 PE=1 SV=4	VARS	10		2.56	2.36	0.00199874	0.00799557	+	+	21.41	21.56	20.7	20.78	22.2	21.3	24.21	23.38	23.77	22.65	23.42	10	10	10.9	178630250	55	0	0	0	0	3	0	7	5	6	3	4
P22830	Ferrochelatase, mitochondrial	Ferrochelatase, mitochondrial OS=Homo sapiens OX=9606 GN=FECH PE=1 SV=2	FECH	4		2.38	2.35	0.0129288	8.488e-05	+	+	20.26	18.55	18.68	18.98	19.28	19.33	21.51	21.4	21.73	19.67	23.07	4	4	11.1	61797460	16	0	0	0	0	0	0	2	1	1	0	2
P50991	T-complex protein 1 subunit delta	T-complex protein 1 subunit delta OS=Homo sapiens OX=9606 GN=CCT4 PE=1 SV=4	CCT4	17		2.49	2.34	0.0258861	0.0226076	+	+	23.6	21.7	22.24	22.69	23.46	21.83	25.52	25.36	24.11	23.84	23.89	17	17	40.3	425628193	104	3	0	0	2	4	0	13	10	4	5	5
P22102	Trifunctional purine biosynthetic protein adenosine-3;Phosphoribosylamine--glycine ligase;Phosphoribosylformylglycinamidine cyclo-ligase;Phosphoribosylglycinamide formyltransferase	Trifunctional purine biosynthetic protein adenosine-3 OS=Homo sapiens OX=9606 GN=GART PE=1 SV=1	GART	13		1.95	2.34	0.00817549	0.00326814	+	+	22.24	21.33	21.12	20.99	21.78	20.75	23.89	23.19	23.47	22.24	23.02	13	13	16.2	165274590	54	1	0	0	0	1	0	7	6	3	2	4
P62750	60S ribosomal protein L23a	60S ribosomal protein L23a OS=Homo sapiens OX=9606 GN=RPL23A PE=1 SV=1	RPL23A	12		2.68	2.34	0.0148308	0.00161495	+	+	27.37	26.75	25.36	26.54	27.05	26.9	29.71	28.91	28.89	27.43	28.25	12	12	51.9	6752860365	150	8	3	2	4	5	7	18	11	13	5	7
P08708	40S ribosomal protein S17	40S ribosomal protein S17 OS=Homo sapiens OX=9606 GN=RPS17 PE=1 SV=2	RPS17	8		3.15	2.34	0.0278209	0.0248514	+	+	26.02	25.1	23.6	25.5	26.25	25.39	29.12	28.05	27	26.26	26.07	8	8	57	2613026747	322	13	11	5	12	16	12	44	27	19	8	17
Q9H061	Transmembrane protein 126A	Transmembrane protein 126A OS=Homo sapiens OX=9606 GN=TMEM126A PE=1 SV=1	TMEM126A	2		2.52	2.34	0.0298495	0.0325905	+	+	18.04	15.85	18.03	18.33	16.1	18.01	20.24	19.46	19.77	19.55	20.53	2	2	7.2	43712701	6	0	0	0	0	0	0	0	0	0	0	0
Q9NTX5	Ethylmalonyl-CoA decarboxylase	Ethylmalonyl-CoA decarboxylase OS=Homo sapiens OX=9606 GN=ECHDC1 PE=1 SV=2	ECHDC1	6		2.01	2.33	0.0228442	0.019847	+	+	20.73	20.27	19.44	19.58	20.72	19.16	22.82	22.24	21.4	20.32	21.23	6	6	27	59460783	35	1	1	0	0	1	0	5	2	3	2	2
P60842	Eukaryotic initiation factor 4A-I	Eukaryotic initiation factor 4A-I OS=Homo sapiens OX=9606 GN=EIF4A1 PE=1 SV=1	EIF4A1	20		2.09	2.33	0.034875	0.0163707	+	+	25.13	23.77	23.77	24.06	24.51	23.4	27.29	25.79	25.87	24.92	25.59	20	11	50	1373042444	283	13	4	4	8	10	3	31	19	15	10	17
Q86Y39	NADH dehydrogenase [ubiquinone] 1 alpha subcomplex subunit 11	NADH dehydrogenase [ubiquinone] 1 alpha subcomplex subunit 11 OS=Homo sapiens OX=9606 GN=NDUFA11 PE=1 SV=3	NDUFA11	3		1.81	2.33	0.015081	0.00879349	+	+	21.25	21.31	21.22	20.8	21.06	20.37	23.65	23.36	22.2	20.85	22.32	3	3	31.9	115597131	18	1	1	1	1	1	0	2	1	1	0	1
Q02978	Mitochondrial 2-oxoglutarate/malate carrier protein	Mitochondrial 2-oxoglutarate/malate carrier protein OS=Homo sapiens OX=9606 GN=SLC25A11 PE=1 SV=3	SLC25A11	15		2	2.33	0.0317139	0.0228527	+	+	23.85	23.51	22.88	23.61	23.2	22.43	26.48	25.09	24.66	24.11	25.48	15	15	54.5	733810485	108	4	2	0	3	1	0	11	8	4	4	8
O75083	WD repeat-containing protein 1	WD repeat-containing protein 1 OS=Homo sapiens OX=9606 GN=WDR1 PE=1 SV=4	WDR1	8		2.48	2.33	0.0156437	0.00784767	+	+	21.63	20.44	19.77	20.36	21.51	20.42	23.65	22.92	22.7	20.87	23.39	8	8	22.8	118937417	36	0	0	0	0	1	0	4	3	3	0	3
Q86VP6	Cullin-associated NEDD8-dissociated protein 1	Cullin-associated NEDD8-dissociated protein 1 OS=Homo sapiens OX=9606 GN=CAND1 PE=1 SV=2	CAND1	10		1.81	2.32	0.0161392	0.0100155	+	+	20.4	20.2	19.79	19.11	20.11	19.62	22.76	21.56	21.48	20.75	21.07	10	10	11.2	54336150	34	2	2	0	0	0	1	3	4	2	3	2
Q15126	Phosphomevalonate kinase	Phosphomevalonate kinase OS=Homo sapiens OX=9606 GN=PMVK PE=1 SV=3	PMVK	4		2.75	2.32	0.0098481	0.00501145	+	+	19.17	17.98	17.68	18.38	18.93	18.8	20.63	20.65	21.78	19.89	20.11	4	4	23.4	25919449	7	0	0	0	0	0	0	0	1	1	0	0
Q9NVU7	Protein SDA1 homolog	Protein SDA1 homolog OS=Homo sapiens OX=9606 GN=SDAD1 PE=1 SV=3	SDAD1	11		2.87	2.32	0.0174461	0.00945858	+	+	20.19	20.52	18.75	20.33	20.47	20.32	23.56	21.85	22.66	21.76	21.1	11	11	15.9	80816161	29	0	0	0	0	0	1	4	2	4	3	1
P50570	Dynamin-2	Dynamin-2 OS=Homo sapiens OX=9606 GN=DNM2 PE=1 SV=2	DNM2	11		2.06	2.31	0.0178352	0.00607665	+	+	21.35	20.41	20.09	20.57	20.62	19.9	23.41	22.28	22.33	21.34	22.06	11	11	18.3	107240407	47	0	0	0	1	0	0	5	4	3	1	4
O60573	Eukaryotic translation initiation factor 4E type 2	Eukaryotic translation initiation factor 4E type 2 OS=Homo sapiens OX=9606 GN=EIF4E2 PE=1 SV=1	EIF4E2	2		1.41	2.31	0.00217342	0.00112314	+	+	22.09	22.02	21.49	20.59	21.49	20.83	23.41	23.25	23.18	22.37	22	2	2	9.4	109296634	23	1	1	1	1	1	1	1	2	1	2	1
P49327	Fatty acid synthase;[Acyl-carrier-protein] S-acetyltransferase;[Acyl-carrier-protein] S-malonyltransferase;3-oxoacyl-[acyl-carrier-protein] synthase;3-oxoacyl-[acyl-carrier-protein] reductase;3-hydroxyacyl-[acyl-carrier-protein] dehydratase;Enoyl-[acyl-carrier-protein] reductase;Oleoyl-[acyl-carrier-protein] hydrolase	Fatty acid synthase OS=Homo sapiens OX=9606 GN=FASN PE=1 SV=3	FASN	65		1.84	2.31	0.0116227	0.00313021	+	+	24.31	23.54	23.26	23.15	23.67	22.85	26.06	25.42	25.14	24.01	25.09	65	65	34.8	682145207	493	19	10	9	8	14	5	53	40	38	23	30
Q9BQA1	Methylosome protein 50	Methylosome protein 50 OS=Homo sapiens OX=9606 GN=WDR77 PE=1 SV=1	WDR77	8		2.5	2.31	0.0431901	0.0334408	+	+	23.4	23.25	21.66	22.54	23.59	22.74	26.57	24.7	24.54	23.96	24.67	8	8	42.1	571786140	79	3	3	3	2	6	3	9	5	6	5	4
P49368	T-complex protein 1 subunit gamma	T-complex protein 1 subunit gamma OS=Homo sapiens OX=9606 GN=CCT3 PE=1 SV=4	CCT3	21		1.72	2.3	0.0189547	0.00686196	+	+	24.31	23.64	23.56	23.35	23.6	22.81	26.17	25.65	24.85	24.13	24.97	21	21	40	662071344	203	8	7	9	4	6	5	18	16	13	7	14
Q9H223	EH domain-containing protein 4	EH domain-containing protein 4 OS=Homo sapiens OX=9606 GN=EHD4 PE=1 SV=1	EHD4	8		2.11	2.3	0.0498273	0.0219531	+	+	20.58	19.37	18.98	19.17	19.92	19.27	22.62	20.64	21.99	20.72	22.49	8	8	18.9	77676793	34	1	0	0	0	0	0	5	0	3	1	2
O75394	39S ribosomal protein L33, mitochondrial	39S ribosomal protein L33, mitochondrial OS=Homo sapiens OX=9606 GN=MRPL33 PE=1 SV=1	MRPL33	2		2.66	2.3	0.019941	0.00427256	+	+	22.3	23.06	20.95	22.1	22.61	22.69	25.41	24.22	24.66	22.45	25.67	2	2	20	409961074	17	0	1	0	0	0	1	1	1	2	0	2
O75400	Pre-mRNA-processing factor 40 homolog A	Pre-mRNA-processing factor 40 homolog A OS=Homo sapiens OX=9606 GN=PRPF40A PE=1 SV=2	PRPF40A	19		3.21	2.3	0.0277748	0.0166157	+	+	22.21	22.96	20.08	21.91	23.38	22.7	25.7	24.36	24.81	23.14	24.1	19	19	21.4	314967625	117	2	4	0	1	4	4	14	7	10	6	10
P08243	Asparagine synthetase [glutamine-hydrolyzing]	Asparagine synthetase [glutamine-hydrolyzing] OS=Homo sapiens OX=9606 GN=ASNS PE=1 SV=4	ASNS	14		2.18	2.29	0.0239504	0.0108774	+	+	23.09	21.66	21.77	21.76	22.66	21.76	25.17	23.9	23.98	23.07	23.81	14	14	29.6	285760250	65	1	0	0	0	1	0	9	6	3	1	3
P10809	60 kDa heat shock protein, mitochondrial	60 kDa heat shock protein, mitochondrial OS=Homo sapiens OX=9606 GN=HSPD1 PE=1 SV=2	HSPD1	19		2.08	2.29	0.012315	0.00510253	+	+	24.35	23.15	23.4	23.47	23.87	22.94	26.32	25.55	25.28	24.19	24.83	19	19	47.6	692794480	167	8	5	4	3	6	3	18	12	13	7	12
P53007	Tricarboxylate transport protein, mitochondrial	Tricarboxylate transport protein, mitochondrial OS=Homo sapiens OX=9606 GN=SLC25A1 PE=1 SV=2	SLC25A1	8		2.14	2.29	0.00749014	0.0029172	+	+	24.29	23.74	23.18	23.4	24.01	23.34	26.41	25.78	25.44	24.92	25.85	8	8	25.4	998108546	58	1	1	2	0	2	0	4	3	3	3	5
O95573	Long-chain-fatty-acid--CoA ligase 3	Fatty acid CoA ligase Acsl3 OS=Homo sapiens OX=9606 GN=ACSL3 PE=1 SV=3	ACSL3	7		2.04	2.28	0.010086	0.00454969	+	+	19.81	19.09	19.11	18.83	19.25	19.21	21.2	20.83	22.09	20.46	20.5	7	7	12.4	66395557	18	0	0	0	0	0	0	0	1	1	0	0
P20290	Transcription factor BTF3	Transcription factor BTF3 OS=Homo sapiens OX=9606 GN=BTF3 PE=1 SV=1	BTF3	2		5.07	2.28	0.0323111	0.0289448	+	+	16.13	20.73	16.57	19.96	21.24	20.59	24.02	22.36	22.24	21.31	21.56	2	2	23.3	146951103	6	0	0	0	0	0	0	1	0	0	0	0
P53621	Coatomer subunit alpha;Xenin;Proxenin	Coatomer subunit alpha OS=Homo sapiens OX=9606 GN=COPA PE=1 SV=2	COPA	46		1.6	2.28	0.0163641	0.00476259	+	+	24.99	24.65	24.27	23.75	24.37	23.73	26.92	25.93	25.85	24.92	25.57	46	46	41.7	1054385332	399	13	13	11	12	16	12	33	30	26	14	30
O00411	DNA-directed RNA polymerase, mitochondrial	DNA-directed RNA polymerase, mitochondrial OS=Homo sapiens OX=9606 GN=POLRMT PE=1 SV=2	POLRMT	4		2.19	2.28	0.00323787	0.0415022	+	+	16.89	17.75	17.43	16.56	18.72	16.5	20.01	19.2	19.42	18.99	19.37	4	4	5	28723056	11	0	0	0	0	0	0	1	0	0	0	0
P62888	60S ribosomal protein L30	60S ribosomal protein L30 OS=Homo sapiens OX=9606 GN=RPL30 PE=1 SV=2	RPL30	3		2.35	2.28	0.00888688	0.0129054	+	+	21.19	21.28	20.44	20.55	21.68	20.91	23.94	22.53	23.51	21.56	22.71	3	3	17.4	158413718	14	0	0	0	0	0	0	2	0	1	0	1
P08670	Vimentin	Vimentin OS=Homo sapiens OX=9606 GN=VIM PE=1 SV=4	VIM	37		1.29	2.27	0.0223996	0.00427678	+	+	25.3	26.06	25.29	24.59	25.07	24.04	26.97	27.19	26.36	25.11	25.86	37	35	76.6	1080578601	349	15	20	16	10	10	7	34	44	27	13	23
Q7L576	Cytoplasmic FMR1-interacting protein 1	Cytoplasmic FMR1-interacting protein 1 OS=Homo sapiens OX=9606 GN=CYFIP1 PE=1 SV=1	CYFIP1	5		2.78	2.26	0.00775787	0.016411	+	+	18.68	18.34	18.4	18.94	18.79	19.25	22.29	21.08	20.4	18.89	19.32	5	2	4.5	25679122	13	0	0	0	0	0	0	2	1	1	0	0
Q9UI10	Translation initiation factor eIF-2B subunit delta	Translation initiation factor eIF-2B subunit delta OS=Homo sapiens OX=9606 GN=EIF2B4 PE=1 SV=2	EIF2B4	11		2.57	2.26	0.0283392	0.044849	+	+	20.86	19.99	18.56	19.06	21.41	19.86	22.97	21.7	22.44	20.92	22.14	11	11	30	84618695	51	0	0	0	0	2	0	5	1	4	2	6
P50213	Isocitrate dehydrogenase [NAD] subunit alpha, mitochondrial	Isocitrate dehydrogenase [NAD] subunit alpha, mitochondrial OS=Homo sapiens OX=9606 GN=IDH3A PE=1 SV=1	IDH3A	5		2.39	2.26	0.00755106	0.0136745	+	+	20.09	20.5	19.55	20.11	20.84	19.57	23.22	21.98	22.1	20.54	21.82	5	5	15.3	65186081	24	0	1	0	0	0	0	4	2	1	1	0
Q99623	Prohibitin-2	Prohibitin-2 OS=Homo sapiens OX=9606 GN=PHB2 PE=1 SV=2	PHB2	16		3.4	2.26	0.0126641	0.020688	+	+	25	22.61	24.15	25.12	25.87	24.19	28.03	26.78	27.16	26.06	27.06	16	16	60.9	2846385685	272	12	4	3	7	10	6	26	17	17	13	17
Q9BW92	Threonine--tRNA ligase, mitochondrial	Threonine--tRNA ligase, mitochondrial OS=Homo sapiens OX=9606 GN=TARS2 PE=1 SV=1	TARS2	11		1.48	2.26	0.0328216	0.0132401	+	+	23.74	23.06	22.4	22.84	22.67	21.35	25.06	24.24	24.35	23.18	23.7	11	11	19.2	307058793	69	4	2	2	2	1	0	9	6	6	1	4
P27348	14-3-3 protein theta	14-3-3 protein theta OS=Homo sapiens OX=9606 GN=YWHAQ PE=1 SV=1	YWHAQ	8		2.46	2.26	0.00544052	0.00530344	+	+	22.15	22.76	21.99	22.45	22.77	22.26	25.49	24.58	24.2	23.5	23.93	8	6	33.5	308243887	36	2	1	1	0	2	1	4	3	1	1	2
Q99986	Serine/threonine-protein kinase VRK1	Serine/threonine-protein kinase VRK1 OS=Homo sapiens OX=9606 GN=VRK1 PE=1 SV=1	VRK1	4		2.73	2.25	0.00599541	0.0115336	+	+	19.79	19.47	19.2	19.95	20.25	19.71	23.11	22.1	21.45	20.81	22.75	4	4	17.7	68515811	20	0	0	0	0	0	0	2	3	1	0	2
Q99613;B5ME19	Eukaryotic translation initiation factor 3 subunit C;Eukaryotic translation initiation factor 3 subunit C-like protein	Eukaryotic translation initiation factor 3 subunit C OS=Homo sapiens OX=9606 GN=EIF3C PE=1 SV=1;Eukaryotic translation initiation factor 3 subunit C-like protein OS=Homo sapiens OX=9606 GN=EIF3CL PE=1 SV=1	EIF3C;EIF3CL	3		2	2.24	0.0152158	0.00186572	+	+	19.23	18.73	17.87	18.42	18.5	18.19	21.04	20.05	20.75	19.78	21.94	3	3	3.9	29960770	11	0	0	0	0	0	0	1	0	1	1	1
P46459	Vesicle-fusing ATPase	Vesicle-fusing ATPase OS=Homo sapiens OX=9606 GN=NSF PE=1 SV=3	NSF	9		2.01	2.24	0.00751408	0.0182111	+	+	20.71	20.04	20.44	19.75	21.09	19.67	23.09	21.91	22.22	20.59	21.58	9	9	13.6	68631743	31	0	0	1	0	1	0	3	3	1	0	2
Q13523	Serine/threonine-protein kinase PRP4 homolog	Serine/threonine-protein kinase PRP4 homolog OS=Homo sapiens OX=9606 GN=PRPF4B PE=1 SV=3	PRPF4B	16		2.6	2.24	0.0373302	0.0119419	+	+	22.46	22.2	20.2	21.73	22.46	21.75	25.12	23.72	23.82	22.5	23.44	16	16	22.1	215239997	117	4	3	0	1	4	2	13	6	8	3	9
Q9UQE7	Structural maintenance of chromosomes protein 3	Structural maintenance of chromosomes protein 3 OS=Homo sapiens OX=9606 GN=SMC3 PE=1 SV=2	SMC3	3		2.19	2.24	0.0175192	0.0126871	+	+	17.86	18.37	16.58	17.22	18.52	16.91	20.13	19.66	19.58	19.18	19.98	3	3	3.5	18827399	4	0	0	0	0	0	0	0	0	0	0	0
Q9Y5X1	Sorting nexin-9	Sorting nexin-9 OS=Homo sapiens OX=9606 GN=SNX9 PE=1 SV=1	SNX9	5		1.93	2.24	0.0077442	0.00193097	+	+	21.64	21.18	20.76	21.02	20.91	20.71	23.5	23.33	22.54	21.92	22.46	5	5	14.1	114662691	47	2	2	1	2	1	1	2	4	3	4	3
Q8NI60	Atypical kinase ADCK3, mitochondrial	Atypical kinase COQ8A, mitochondrial OS=Homo sapiens OX=9606 GN=COQ8A PE=1 SV=1	ADCK3	5		2.11	2.23	0.00533909	0.00830253	+	+	19.46	19.85	19.33	19.51	19.89	18.87	22.19	21.78	21	20.09	20.85	5	5	11.3	58859148	18	1	0	0	0	0	0	2	2	1	0	1
Q01844	RNA-binding protein EWS	RNA-binding protein EWS OS=Homo sapiens OX=9606 GN=EWSR1 PE=1 SV=1	EWSR1	2		2.16	2.23	0.0426529	0.0365855	+	+	19.91	19.05	19.06	19.61	18.79	19.41	22.53	21.76	20.22	16.6	18.91	2	2	5	19905921	4	0	0	0	0	0	0	1	2	1	0	0
P30050	60S ribosomal protein L12	60S ribosomal protein L12 OS=Homo sapiens OX=9606 GN=RPL12 PE=1 SV=1	RPL12	2		2.76	2.23	0.00392599	0.0120179	+	+	20.97	20.73	20.32	21.74	21.11	20.75	23.7	23.99	22.61	21.83	22.64	2	2	18.8	172074781	25	0	0	0	0	0	1	3	1	1	2	1
P62854;Q5JNZ5	40S ribosomal protein S26;Putative 40S ribosomal protein S26-like 1	40S ribosomal protein S26 OS=Homo sapiens OX=9606 GN=RPS26 PE=1 SV=3;Putative 40S ribosomal protein S26-like 1 OS=Homo sapiens OX=9606 GN=RPS26P11 PE=5 SV=1	RPS26;RPS26P11	3		2.98	2.23	0.0166647	0.03314	+	+	22.13	22.58	21.38	23.16	22.74	22.42	25.9	25.41	23.71	23.79	23.83	3	3	27	480056031	21	1	1	0	1	0	1	1	2	1	1	1
P62701;Q8TD47;P22090	40S ribosomal protein S4, X isoform;40S ribosomal protein S4, Y isoform 2;40S ribosomal protein S4, Y isoform 1	40S ribosomal protein S4, X isoform OS=Homo sapiens OX=9606 GN=RPS4X PE=1 SV=2;40S ribosomal protein S4, Y isoform 2 OS=Homo sapiens OX=9606 GN=RPS4Y2 PE=2 SV=3;40S ribosomal protein S4, Y isoform 1 OS=Homo sapiens OX=9606 GN=RPS4Y1 PE=1 SV=2	RPS4X;RPS4Y2;RPS4Y1	12		2.82	2.23	0.0183596	0.0102015	+	+	25.64	25.8	23.74	25.17	26.37	25.41	28.49	27.43	27.71	26.4	26.99	12	12	44.9	2686593189	108	5	3	0	1	4	2	11	6	10	4	8
Q6P4A7	Sideroflexin-4	Sideroflexin-4 OS=Homo sapiens OX=9606 GN=SFXN4 PE=1 SV=1	SFXN4	4		2.29	2.23	0.018193	0.0241934	+	+	20.54	20.29	19.42	19.86	20.93	19.64	23.23	22.33	21.55	21.59	22.46	4	4	13.9	125457069	25	1	1	0	0	2	0	2	1	1	2	2
P05141	ADP/ATP translocase 2;ADP/ATP translocase 2, N-terminally processed	ADP/ATP translocase 2 OS=Homo sapiens OX=9606 GN=SLC25A5 PE=1 SV=7	SLC25A5	15		2.23	2.23	0.0203396	0.00594955	+	+	27.56	26.44	26.07	26.76	26.87	26.44	29.7	28.37	28.7	27.83	28.47	15	6	41.3	8545255544	286	8	7	4	10	8	7	26	23	16	12	22
P62316	Small nuclear ribonucleoprotein Sm D2	Small nuclear ribonucleoprotein Sm D2 OS=Homo sapiens OX=9606 GN=SNRPD2 PE=1 SV=1	SNRPD2	4		2.96	2.23	0.0211688	0.014216	+	+	22.23	21.96	20.13	22.27	22.6	21.67	25.31	24.12	23.79	23.01	23.14	4	4	32.2	224931438	44	1	1	0	2	2	0	4	3	4	4	3
Q13185	Chromobox protein homolog 3	Chromobox protein homolog 3 OS=Homo sapiens OX=9606 GN=CBX3 PE=1 SV=4	CBX3	4		5.47	2.22	0.00051508	0.0136527	+	+	16.22	16.01	16.71	19.46	19.93	19.28	22.12	20.81	22.41	20.49	23.23	4	4	20.8	86710866	20	0	0	0	0	0	0	1	1	2	0	2
Q9NV70	Exocyst complex component 1	Exocyst complex component 1 OS=Homo sapiens OX=9606 GN=EXOC1 PE=1 SV=4	EXOC1	7		2.11	2.21	0.00351397	0.0119158	+	+	19.49	19.45	19.44	18.9	20.1	19.1	22.22	21.43	21.06	19.95	22.08	7	7	9.4	35218793	9	0	0	0	0	0	0	1	1	1	0	1
O43837	Isocitrate dehydrogenase [NAD] subunit beta, mitochondrial	Isocitrate dehydrogenase [NAD] subunit beta, mitochondrial OS=Homo sapiens OX=9606 GN=IDH3B PE=1 SV=2	IDH3B	11		2.28	2.21	0.00767357	0.00587783	+	+	22.14	21.08	21.5	21.85	21.9	21.18	24.44	23.26	23.85	22.28	23.14	11	11	34.8	209897039	75	1	0	1	1	1	1	8	5	8	2	5
P31930	Cytochrome b-c1 complex subunit 1, mitochondrial	Cytochrome b-c1 complex subunit 1, mitochondrial OS=Homo sapiens OX=9606 GN=UQCRC1 PE=1 SV=3	UQCRC1	7		2.13	2.21	0.0275455	0.0350832	+	+	21.27	21.14	21.03	21.42	21.37	20.41	24.48	22.99	22.37	21.59	22.41	7	7	21	124483294	43	2	1	2	2	2	1	4	4	2	2	3
Q9Y262	Eukaryotic translation initiation factor 3 subunit L	Eukaryotic translation initiation factor 3 subunit L OS=Homo sapiens OX=9606 GN=EIF3L PE=1 SV=1	EIF3L	15		1.59	2.2	0.017778	0.00080981	+	+	22.4	21.75	21.19	21.11	21.38	21.02	23.81	23.16	23.15	21.72	22.5	15	15	32.3	153776840	92	3	5	3	1	2	0	7	5	5	1	5
Q5T160	Probable arginine--tRNA ligase, mitochondrial	Probable arginine--tRNA ligase, mitochondrial OS=Homo sapiens OX=9606 GN=RARS2 PE=1 SV=1	RARS2	7		2.06	2.2	0.0109238	0.0159776	+	+	19.57	20.07	19.9	19.08	20.23	19.81	22.77	21.39	21.56	20.35	21.53	7	7	14	46255277	16	0	0	0	0	0	0	2	3	1	0	3
Q14498	RNA-binding protein 39	RNA-binding protein 39 OS=Homo sapiens OX=9606 GN=RBM39 PE=1 SV=2	RBM39	24		3.04	2.2	0.0159764	0.0144863	+	+	26.71	26.35	24.66	26.31	27.39	26.53	29.75	28.75	28.34	27.37	27.54	24	24	46	5854133308	553	24	15	7	16	23	16	59	45	41	20	24
Q96IZ7	Serine/Arginine-related protein 53	Serine/Arginine-related protein 53 OS=Homo sapiens OX=9606 GN=RSRC1 PE=1 SV=1	RSRC1	9		3.45	2.2	0.0321474	0.0377037	+	+	21.98	22.59	19.22	21.38	23.71	22.46	25.22	24.35	24.58	22.39	23.82	9	9	26.9	301929312	45	0	1	0	0	3	2	4	2	4	0	4
Q9Y3I0	tRNA-splicing ligase RtcB homolog	RNA-splicing ligase RtcB homolog OS=Homo sapiens OX=9606 GN=RTCB PE=1 SV=1	RTCB	9		2.09	2.2	0.0412937	0.024372	+	+	21.78	19.99	20.71	20.68	21.43	20.03	23.86	22.34	22.55	21.88	22.1	9	9	25.3	106661966	39	1	0	1	0	1	0	6	3	2	1	2
P21291	Cysteine and glycine-rich protein 1	Cysteine and glycine-rich protein 1 OS=Homo sapiens OX=9606 GN=CSRP1 PE=1 SV=3	CSRP1	3		2.73	2.19	0.0209186	0.0404405	+	+	19.75	19.91	19.13	19.99	20.57	19.85	23.69	21.87	21.4	20.83	20.92	3	3	28	65136943	14	0	0	0	0	0	0	3	1	1	1	1
P24390	ER lumen protein-retaining receptor 1	ER lumen protein-retaining receptor 1 OS=Homo sapiens OX=9606 GN=KDELR1 PE=1 SV=1	KDELR1	3		2.36	2.19	0.0131551	0.00971738	+	+	19.9	20.4	19.23	20.01	20.32	19.72	23.01	22.1	21.5	20.71	20.99	3	3	19.8	80389685	11	0	0	0	0	0	0	1	1	0	1	0
P00403	Cytochrome c oxidase subunit 2	Cytochrome c oxidase subunit 2 OS=Homo sapiens OX=9606 GN=MT-CO2 PE=1 SV=1	MT-CO2	3		1.98	2.19	0.0480614	0.0329582	+	+	22.43	21.26	20.93	22.13	21.2	20.68	24.54	23.33	22.7	21.42	22.34	3	3	15.9	135329863	19	1	1	1	1	1	1	2	1	2	1	1
Q5VTL8	Pre-mRNA-splicing factor 38B	Pre-mRNA-splicing factor 38B OS=Homo sapiens OX=9606 GN=PRPF38B PE=1 SV=1	PRPF38B	15		3.35	2.19	0.0335947	0.0209238	+	+	23.69	24.18	20.92	23.14	24.93	24.21	26.81	25.82	26.23	24.95	25.19	15	15	25.1	803492758	148	3	5	0	1	4	4	14	12	13	7	10
Q15287	RNA-binding protein with serine-rich domain 1	RNA-binding protein with serine-rich domain 1 OS=Homo sapiens OX=9606 GN=RNPS1 PE=1 SV=1	RNPS1	2		2.48	2.19	0.0352494	0.0117263	+	+	20.32	19.58	17.74	18.68	20.24	19.61	21.97	21.29	21.83	19.62	20.49	2	2	8.9	38213042	11	1	0	0	0	0	0	2	1	1	0	1
P12236	ADP/ATP translocase 3;ADP/ATP translocase 3, N-terminally processed	ADP/ATP translocase 3 OS=Homo sapiens OX=9606 GN=SLC25A6 PE=1 SV=4	SLC25A6	6		2.52	2.18	0.0174068	0.0231207	+	+	25.93	25.29	24.52	26.22	25.51	25.03	28.54	27.93	26.83	27.58	27.75	14	5	40.6	4165729618	91	3	3	2	2	2	2	6	7	4	4	4
Q9BXW7	Cat eye syndrome critical region protein 5	Haloacid dehalogenase-like hydrolase domain-containing 5 OS=Homo sapiens OX=9606 GN=HDHD5 PE=1 SV=1	CECR5	6		2.36	2.17	0.0171038	0.0125703	+	+	22.33	21.37	21.05	21.91	22.03	21.37	24.55	24.23	23.04	22.26	22.65	6	6	22.7	203624174	27	1	1	1	0	1	0	4	2	1	2	1
P17844	Probable ATP-dependent RNA helicase DDX5	Probable ATP-dependent RNA helicase DDX5 OS=Homo sapiens OX=9606 GN=DDX5 PE=1 SV=1	DDX5	5		2.74	2.17	0.00070799	0.00043964	+	+	18.96	19.52	18.84	19.74	19.61	19.69	22.24	21.68	21.61	19.9	21.74	7	5	13.5	48392468	19	0	0	0	0	0	0	2	3	1	0	2
Q96GD0	Pyridoxal phosphate phosphatase	Chronophin OS=Homo sapiens OX=9606 GN=PDXP PE=1 SV=2	PDXP	6		2.19	2.17	0.0133477	0.012142	+	+	20.97	20.52	19.96	20.35	21.01	20.17	23.53	22.22	22.27	21.22	22.22	6	6	24.7	95411982	45	1	1	1	1	1	1	2	4	3	2	2
Q02040	A-kinase anchor protein 17A	A-kinase anchor protein 17A OS=Homo sapiens OX=9606 GN=AKAP17A PE=1 SV=2	AKAP17A	7		2.23	2.16	0.0412087	0.0280993	+	+	21.44	21.68	20.3	20.92	21.53	21.16	24.53	23.12	22.44	21.52	21.39	7	7	9.5	118734372	11	0	0	0	0	0	0	2	1	0	1	0
CON__P05787;P05787	Keratin, type II cytoskeletal 8	;Keratin, type II cytoskeletal 8 OS=Homo sapiens OX=9606 GN=KRT8 PE=1 SV=7	KRT8	6	+	1.76	2.16	0.00803817	0.00463675	+	+	21.51	21.1	20.64	20.32	21.23	20.51	23.36	22.59	22.58	20.75	21.77	11	6	26.5	92195301	22	0	2	1	1	1	0	2	3	1	0	2
P62241	40S ribosomal protein S8	40S ribosomal protein S8 OS=Homo sapiens OX=9606 GN=RPS8 PE=1 SV=2	RPS8	7		2.13	2.16	0.00508033	0.00098628	+	+	22.61	22.34	21.45	22.07	22.46	21.77	24.54	24.04	24.2	23.18	23.99	7	7	38	343070048	72	1	3	2	1	2	2	6	4	6	4	5
P42224	Signal transducer and activator of transcription 1-alpha/beta	Signal transducer and activator of transcription 1-alpha/beta OS=Homo sapiens OX=9606 GN=STAT1 PE=1 SV=2	STAT1	15		5.72	2.16	0.00064215	0.0107328	+	+	18.3	16.64	17.19	20.44	21.6	20.76	23.75	22.63	22.92	21.91	23.58	15	15	24.5	139940202	77	0	0	0	1	2	1	8	6	9	4	7
P39656	Dolichyl-diphosphooligosaccharide--protein glycosyltransferase 48 kDa subunit	Dolichyl-diphosphooligosaccharide--protein glycosyltransferase 48 kDa subunit OS=Homo sapiens OX=9606 GN=DDOST PE=1 SV=4	DDOST	4		1.47	2.15	0.00835083	0.00093745	+	+	18.71	18.19	18.14	17.72	17.61	17.69	20.26	19.76	19.43	18.65	19.67	4	4	10.1	27496598	12	0	0	0	0	0	0	1	2	0	0	0
Q14558	Phosphoribosyl pyrophosphate synthase-associated protein 1	Phosphoribosyl pyrophosphate synthase-associated protein 1 OS=Homo sapiens OX=9606 GN=PRPSAP1 PE=1 SV=2	PRPSAP1	4		2.25	2.15	0.00367955	0.016128	+	+	20.06	20.13	19.6	20.73	20.09	19.27	22.57	22.46	21.52	21.25	21.56	4	4	16.6	65077945	26	1	0	0	0	0	0	4	2	2	2	3
P08237	ATP-dependent 6-phosphofructokinase, muscle type	ATP-dependent 6-phosphofructokinase, muscle type OS=Homo sapiens OX=9606 GN=PFKM PE=1 SV=2	PFKM	9		1.91	2.14	0.026985	0.00410457	+	+	22.01	20.58	20.36	20.82	21.22	20.22	23.3	22.56	22.82	21.54	23.01	10	9	19.2	124496647	53	1	0	0	0	0	0	6	5	4	1	6
Q9UBE0	SUMO-activating enzyme subunit 1;SUMO-activating enzyme subunit 1, N-terminally processed	SUMO-activating enzyme subunit 1 OS=Homo sapiens OX=9606 GN=SAE1 PE=1 SV=1	SAE1	6		1.99	2.14	0.0297796	0.0329664	+	+	21.44	20.7	20.19	20.23	21.56	20.11	23.72	22.17	22.42	21.16	21.32	6	6	27.5	78256720	37	1	1	0	0	4	1	4	3	4	2	1
O43290	U4/U6.U5 tri-snRNP-associated protein 1	U4/U6.U5 tri-snRNP-associated protein 1 OS=Homo sapiens OX=9606 GN=SART1 PE=1 SV=1	SART1	28		2.95	2.14	0.0311125	0.0298076	+	+	22.68	23.21	20.67	22.14	23.65	23.19	26.04	24.46	24.9	23.73	24.05	28	28	39.4	372195660	212	7	6	0	3	7	7	26	14	20	11	17
Q9UHJ6	Sedoheptulokinase	Sedoheptulokinase OS=Homo sapiens OX=9606 GN=SHPK PE=1 SV=4	SHPK	2		1.9	2.14	0.00136653	0.0006388	+	+	18.53	18.57	18.85	18.36	18.36	18.5	20.64	20.14	20.87	16.6	19.84	2	2	7.5	22064274	4	0	0	0	0	0	0	0	0	1	0	0
P22695	Cytochrome b-c1 complex subunit 2, mitochondrial	Cytochrome b-c1 complex subunit 2, mitochondrial OS=Homo sapiens OX=9606 GN=UQCRC2 PE=1 SV=3	UQCRC2	17		1.85	2.14	0.00342094	0.00716157	+	+	23.35	22.88	22.67	22.8	23.23	22	25.23	24.75	24.48	23.53	24.33	17	17	53.4	413228545	137	3	4	3	3	7	2	13	10	9	7	7
Q9BQE5	Apolipoprotein L2	Apolipoprotein L2 OS=Homo sapiens OX=9606 GN=APOL2 PE=1 SV=2	APOL2	3		3.99	2.13	0.00519528	0.0415694	+	+	18.15	17.29	16.03	18.4	20.24	18.4	21.55	21.48	20.39	19.68	19.68	3	3	9.8	27762438	8	0	0	0	0	1	0	1	1	0	0	0
P00338	L-lactate dehydrogenase A chain	L-lactate dehydrogenase A chain OS=Homo sapiens OX=9606 GN=LDHA PE=1 SV=2	LDHA	18		2.25	2.12	0.0018727	0.0178683	+	+	25.46	25.05	24.77	24.86	26.2	24.61	27.69	27.43	26.89	26.2	26.54	18	17	48.5	2108497722	201	8	5	5	4	9	3	16	16	12	12	10
P04843	Dolichyl-diphosphooligosaccharide--protein glycosyltransferase subunit 1	Dolichyl-diphosphooligosaccharide--protein glycosyltransferase subunit 1 OS=Homo sapiens OX=9606 GN=RPN1 PE=1 SV=1	RPN1	17		1.85	2.12	0.00331602	0.00194487	+	+	21.34	21.11	20.84	20.8	21.08	20.6	23.45	22.78	22.6	21.65	22.27	17	17	37.9	116571618	112	4	5	2	2	4	2	8	8	7	4	6
Q6DKJ4	Nucleoredoxin	Nucleoredoxin OS=Homo sapiens OX=9606 GN=NXN PE=1 SV=2	NXN	6		1.88	2.11	0.0125877	0.00694947	+	+	20.14	19.55	18.69	18.46	19.79	19.42	21.49	21.11	21.42	20.82	20.65	6	6	17.2	80670702	13	0	0	0	0	0	0	0	0	0	0	0
Q9NXF1	Testis-expressed sequence 10 protein	Testis-expressed protein 10 OS=Homo sapiens OX=9606 GN=TEX10 PE=1 SV=2	TEX10	26		2.61	2.11	0.0161056	0.0225574	+	+	22.52	22.42	20.91	21.71	23.23	22.39	25.29	23.97	24.4	23.06	24.33	26	26	38.5	314755654	207	6	5	2	2	8	4	14	16	19	7	16
P23284	Peptidyl-prolyl cis-trans isomerase B	Peptidyl-prolyl cis-trans isomerase B OS=Homo sapiens OX=9606 GN=PPIB PE=1 SV=2	PPIB	9		3.46	2.1	0.0474706	0.0413186	+	+	23.62	24.8	20.9	23.36	25.34	24.7	27.37	26.07	26.28	24.92	25.73	9	9	44.4	1146102244	62	2	2	1	2	4	2	5	3	5	1	6
Q8WXA9	Splicing regulatory glutamine/lysine-rich protein 1	Splicing regulatory glutamine/lysine-rich protein 1 OS=Homo sapiens OX=9606 GN=SREK1 PE=1 SV=1	SREK1	10		2.84	2.1	0.045147	0.0210872	+	+	24.01	24.05	21.18	22.95	24.69	23.83	26.46	25.69	25.61	24.11	24.99	10	10	22.2	739976927	121	4	6	1	2	6	1	13	9	8	5	7
P84077;P61204	ADP-ribosylation factor 1;ADP-ribosylation factor 3	ADP-ribosylation factor 1 OS=Homo sapiens OX=9606 GN=ARF1 PE=1 SV=2;ADP-ribosylation factor 3 OS=Homo sapiens OX=9606 GN=ARF3 PE=1 SV=2	ARF1;ARF3	7		2.51	2.09	0.00959705	0.0168079	+	+	23.29	22.05	22.13	23.5	23.05	22.18	25.65	24.93	24.41	22.61	23.88	7	3	53.6	409293281	75	4	1	2	3	3	1	8	4	5	2	5
P13639	Elongation factor 2	Elongation factor 2 OS=Homo sapiens OX=9606 GN=EEF2 PE=1 SV=4	EEF2	13		1.65	2.09	0.0346204	0.00637683	+	+	22.79	21.92	21.33	21.45	22.05	21.19	24.26	23.49	23.23	22.51	24.07	13	13	18.1	208756054	77	2	2	2	2	1	1	9	5	2	3	6
Q9BRT6	Protein LLP homolog	Protein LLP homolog OS=Homo sapiens OX=9606 GN=LLPH PE=1 SV=1	LLPH	3		2.01	2.09	0.0301249	0.00428189	+	+	22.15	21.25	20.34	21.26	21.4	20.84	23.86	23.15	22.78	21.51	21.95	3	3	23.3	109604904	29	3	2	0	0	1	2	4	1	3	2	1
O95232	Luc7-like protein 3	Luc7-like protein 3 OS=Homo sapiens OX=9606 GN=LUC7L3 PE=1 SV=2	LUC7L3	12		3.34	2.09	0.0436179	0.0185832	+	+	23.03	23.74	20.12	22.66	24.18	23.79	26.18	25.15	25.58	24.43	24.81	12	12	27.5	519966740	93	2	5	2	2	2	4	12	7	9	6	6
P49411	Elongation factor Tu, mitochondrial	Elongation factor Tu, mitochondrial OS=Homo sapiens OX=9606 GN=TUFM PE=1 SV=3	TUFM	19		1.91	2.09	0.00463787	0.00232062	+	+	24.51	24.14	23.71	23.78	24.31	23.74	26.5	25.74	25.84	25.21	25.66	19	19	48.6	922104853	250	9	10	5	8	10	10	22	17	15	13	14
O00116	Alkyldihydroxyacetonephosphate synthase, peroxisomal	Alkyldihydroxyacetonephosphate synthase, peroxisomal OS=Homo sapiens OX=9606 GN=AGPS PE=1 SV=1	AGPS	8		2.2	2.08	0.0022265	0.00227482	+	+	21.03	20.68	20.55	20.73	21.08	20.79	23.5	22.79	22.57	21.15	22.27	8	8	18.7	91406307	32	0	0	0	0	0	0	6	3	5	0	1
E9PRG8	Uncharacterized protein C11orf98	Uncharacterized protein C11orf98 OS=Homo sapiens OX=9606 GN=C11orf98 PE=4 SV=2	C11orf98	3		3.09	2.08	0.0185893	0.023147	+	+	23.65	24	21.66	23.31	24.92	24.1	26.83	25.65	26.09	24.28	25.55	3	3	27.6	806259870	51	1	1	1	1	3	1	6	4	5	2	5
P19447	TFIIH basal transcription factor complex helicase XPB subunit	General transcription and DNA repair factor IIH helicase subunit XPB OS=Homo sapiens OX=9606 GN=ERCC3 PE=1 SV=1	ERCC3	5		2.4	2.08	0.0120103	0.00904825	+	+	18.71	19.27	17.55	18.08	19.32	19.1	21.34	20.7	20.69	20.51	19.54	5	5	9.8	21583019	12	0	0	0	0	0	0	2	1	1	1	0
P04899	Guanine nucleotide-binding protein G(i) subunit alpha-2	Guanine nucleotide-binding protein G(i) subunit alpha-2 OS=Homo sapiens OX=9606 GN=GNAI2 PE=1 SV=3	GNAI2	4		1.57	2.08	0.0182413	0.00282076	+	+	21.3	20.69	20.03	20.59	20.24	19.68	22.53	21.92	22.29	21.2	21.44	4	3	13.2	79059029	18	0	1	0	1	0	0	2	1	1	2	1
P51553	Isocitrate dehydrogenase [NAD] subunit gamma, mitochondrial	Isocitrate dehydrogenase [NAD] subunit gamma, mitochondrial OS=Homo sapiens OX=9606 GN=IDH3G PE=1 SV=1	IDH3G	3		2.46	2.08	0.00694731	0.0302405	+	+	21.77	20.79	20.72	22.46	20.63	21.34	24.24	23.16	23.28	21.61	21.94	3	3	16.3	151456109	20	1	0	0	1	0	0	2	1	2	1	0
Q16822	Phosphoenolpyruvate carboxykinase [GTP], mitochondrial	Phosphoenolpyruvate carboxykinase [GTP], mitochondrial OS=Homo sapiens OX=9606 GN=PCK2 PE=1 SV=4	PCK2	7		1.91	2.08	0.0198566	0.00104464	+	+	21.02	19.91	19.46	19.99	20.16	19.73	22.34	21.64	22.14	19.75	22.11	7	7	14.5	65940850	26	2	0	0	0	0	0	1	0	3	0	3
P51153	Ras-related protein Rab-13	Ras-related protein Rab-13 OS=Homo sapiens OX=9606 GN=RAB13 PE=1 SV=1	RAB13	5		2.42	2.08	0.00172222	0.0162252	+	+	21.2	20.88	20.43	21.26	21.93	20.33	23.73	22.99	23.05	21.14	21.6	5	3	31	140383526	27	0	0	0	0	1	0	3	2	4	0	1
P61254	60S ribosomal protein L26	60S ribosomal protein L26 OS=Homo sapiens OX=9606 GN=RPL26 PE=1 SV=1	RPL26	6		2.82	2.08	0.0176303	0.005221	+	+	22.93	23.64	21.25	22.77	23.95	23.33	25.71	25.16	25.42	24.44	24.67	6	2	29	502933901	54	2	4	1	2	3	3	5	3	2	1	4
Q92643	GPI-anchor transamidase	GPI-anchor transamidase OS=Homo sapiens OX=9606 GN=PIGK PE=1 SV=2	PIGK	3		2.65	2.07	0.0303548	0.0138914	+	+	18.98	16.82	18.39	18.68	18.75	18.51	21.16	21.24	19.74	20.97	19.75	3	3	9.9	27861329	12	0	0	0	0	0	0	0	1	1	1	1
P13010	X-ray repair cross-complementing protein 5	X-ray repair cross-complementing protein 5 OS=Homo sapiens OX=9606 GN=XRCC5 PE=1 SV=3	XRCC5	7		1.91	2.07	0.0135725	0.0418181	+	+	18.45	18.58	18.4	18.55	19.11	17.29	21.17	19.61	20.37	20.38	21.51	7	7	13.9	37100891	23	0	0	0	0	0	0	1	0	1	1	2
Q9UJV9	Probable ATP-dependent RNA helicase DDX41	Probable ATP-dependent RNA helicase DDX41 OS=Homo sapiens OX=9606 GN=DDX41 PE=1 SV=2	DDX41	26		2.1	2.06	0.0314771	0.0208605	+	+	24.98	24.66	23.59	24.05	24.94	24.37	27.5	25.99	26.05	24.88	25.55	26	26	48.4	1065203856	210	6	9	4	3	12	6	22	11	16	8	17
A6NDG6	Phosphoglycolate phosphatase	Glycerol-3-phosphate phosphatase OS=Homo sapiens OX=9606 GN=PGP PE=1 SV=1	PGP	5		1.92	2.06	0.0224739	0.0100739	+	+	21.99	21.44	20.61	21.14	21.72	20.75	23.9	23.21	22.69	22.21	22.08	5	5	18.4	111213122	28	2	1	0	1	1	1	3	2	1	1	2
P60468	Protein transport protein Sec61 subunit beta	Protein transport protein Sec61 subunit beta OS=Homo sapiens OX=9606 GN=SEC61B PE=1 SV=2	SEC61B	2		2.1	2.06	0.0113158	0.00556065	+	+	21.05	20.43	19.98	20.46	20.78	20.34	23.18	21.95	22.61	22.05	21.79	2	2	26	86165326	20	1	0	0	0	0	0	3	0	2	3	1
O00148;Q13838	ATP-dependent RNA helicase DDX39A;Spliceosome RNA helicase DDX39B	ATP-dependent RNA helicase DDX39A OS=Homo sapiens OX=9606 GN=DDX39A PE=1 SV=2;Spliceosome RNA helicase DDX39B OS=Homo sapiens OX=9606 GN=DDX39B PE=1 SV=1	DDX39A;DDX39B	8		1.45	2.05	0.0372559	0.00411504	+	+	22.4	21.74	21.06	20.89	21.56	20.95	23.67	23.17	22.72	21.54	23.24	8	8	19.7	154956338	50	2	1	1	1	1	1	5	6	4	1	2
O00303	Eukaryotic translation initiation factor 3 subunit F	Eukaryotic translation initiation factor 3 subunit F OS=Homo sapiens OX=9606 GN=EIF3F PE=1 SV=1	EIF3F	3		1.39	2.05	0.0341013	0.0033549	+	+	21.3	20.2	20	19.35	20.33	19.83	22.18	21.6	21.89	20.22	22.48	3	3	11.2	62280664	22	1	1	0	0	1	1	2	1	3	1	1
P40939	Trifunctional enzyme subunit alpha, mitochondrial;Long-chain enoyl-CoA hydratase;Long chain 3-hydroxyacyl-CoA dehydrogenase	Trifunctional enzyme subunit alpha, mitochondrial OS=Homo sapiens OX=9606 GN=HADHA PE=1 SV=2	HADHA	12		2.01	2.05	0.0267581	0.0117837	+	+	22.24	21.23	20.99	21.4	21.71	21.22	24.24	23.55	22.7	22.36	22.55	12	12	23.1	151427391	93	4	2	2	1	3	1	11	8	8	3	4
Q14165	Malectin	Malectin OS=Homo sapiens OX=9606 GN=MLEC PE=1 SV=1	MLEC	2		1.15	2.05	0.00254351	0.0100092	+	+	18.22	17.77	18.14	16.54	17.98	16.91	19.36	19.01	19.21	18.59	20.77	2	2	8.6	11723863	3	0	0	0	0	0	0	0	0	1	0	1
P46977	Dolichyl-diphosphooligosaccharide--protein glycosyltransferase subunit STT3A	Dolichyl-diphosphooligosaccharide--protein glycosyltransferase subunit STT3A OS=Homo sapiens OX=9606 GN=STT3A PE=1 SV=2	STT3A	3		1.32	2.05	0.0335731	0.00476978	+	+	21.54	20.52	20.98	20.02	20.7	20.14	22.92	22.11	21.98	21.39	23.17	3	3	4.3	124215434	14	0	0	1	0	0	0	2	1	0	0	1
Q9Y295	Developmentally-regulated GTP-binding protein 1	Developmentally-regulated GTP-binding protein 1 OS=Homo sapiens OX=9606 GN=DRG1 PE=1 SV=1	DRG1	16		3.45	2.04	0.0241798	0.017313	+	+	23.5	24.51	21.45	24	25.2	24.51	27.36	26.1	26.36	24.6	25.41	16	16	47.7	1061609541	145	4	5	0	5	7	3	15	9	11	5	9
P05161	Ubiquitin-like protein ISG15	Ubiquitin-like protein ISG15 OS=Homo sapiens OX=9606 GN=ISG15 PE=1 SV=5	ISG15	4		5.73	2.04	0.00035043	0.0238239	+	+	16.8	16.64	17.01	20.48	21.03	20.02	23.49	22.36	21.8	20.79	21.09	4	4	30.9	67069710	16	0	0	0	0	2	1	3	2	1	0	1
Q9H0J9	Poly [ADP-ribose] polymerase 12	Protein mono-ADP-ribosyltransferase PARP12 OS=Homo sapiens OX=9606 GN=PARP12 PE=1 SV=1	PARP12	4		4.68	2.04	2.334e-05	0.00488116	+	+	16.37	16.27	16.72	19.46	19.39	18.45	21.44	20.91	21.07	20.4	20.34	4	4	6.3	36058448	15	0	0	0	0	0	0	1	2	1	1	0
P06748	Nucleophosmin	Nucleophosmin OS=Homo sapiens OX=9606 GN=NPM1 PE=1 SV=2	NPM1	5		4.62	2.03	0.0172406	0.039641	+	+	17.16	16.89	20.28	20.2	20.19	21.7	23.64	22.32	22.23	21.91	21.79	5	5	24.5	86782740	14	0	0	0	0	0	0	2	0	0	1	0
Q13637	Ras-related protein Rab-32	Ras-related protein Rab-32 OS=Homo sapiens OX=9606 GN=RAB32 PE=1 SV=3	RAB32	7		1.7	2.03	0.0417826	0.0350004	+	+	19.24	20.11	19.43	18.47	19.62	19.7	22.29	20.99	20.59	19.38	22.17	7	7	43.6	58127583	23	0	1	0	0	0	0	1	1	1	0	2
P62826	GTP-binding nuclear protein Ran	GTP-binding nuclear protein Ran OS=Homo sapiens OX=9606 GN=RAN PE=1 SV=3	RAN	9		1.94	2.03	0.00745404	0.00064875	+	+	25.58	24.82	24.33	24.69	25.14	24.63	27.09	26.63	26.83	26.25	27.09	9	9	38.9	1916965359	92	5	5	6	5	3	5	8	6	3	4	4
Q8TB61	Adenosine 3-phospho 5-phosphosulfate transporter 1	Adenosine 3-phospho 5-phosphosulfate transporter 1 OS=Homo sapiens OX=9606 GN=SLC35B2 PE=1 SV=1	SLC35B2	3		2	2.02	0.0146906	0.0182837	+	+	18.56	18.45	18.32	18.72	18.53	18.03	21.05	20.79	19.49	20.36	20.34	3	3	7.6	46855719	10	0	0	0	0	0	0	0	1	0	0	0
P45954	Short/branched chain specific acyl-CoA dehydrogenase, mitochondrial	Short/branched chain specific acyl-CoA dehydrogenase, mitochondrial OS=Homo sapiens OX=9606 GN=ACADSB PE=1 SV=1	ACADSB	7		1.85	2.01	0.0110308	0.0119686	+	+	20.83	20.67	20.36	20.36	20.92	20.08	23.24	22.04	22.12	20.67	22.05	7	7	22.7	69747959	42	2	0	1	1	1	1	4	5	2	1	2
Q9Y6A4	Cilia- and flagella-associated protein 20	Cilia- and flagella-associated protein 20 OS=Homo sapiens OX=9606 GN=CFAP20 PE=1 SV=1	CFAP20	5		2.42	2.01	0.0459979	0.0269504	+	+	22.16	22.22	19.74	20.73	22.57	22.04	24.18	23.42	23.77	22.63	22.75	5	5	34.2	163266653	32	1	2	0	0	2	1	2	3	2	2	2
P53985	Monocarboxylate transporter 1	Monocarboxylate transporter 1 OS=Homo sapiens OX=9606 GN=SLC16A1 PE=1 SV=3	SLC16A1	4		1.77	2.01	0.0043064	0.0088903	+	+	21.61	21.74	21.19	20.7	21.87	21.24	23.72	23.29	22.84	22.34	23.23	4	4	9	150743839	21	0	0	0	0	0	0	1	2	0	0	2
Q8WU90	Zinc finger CCCH domain-containing protein 15	Zinc finger CCCH domain-containing protein 15 OS=Homo sapiens OX=9606 GN=ZC3H15 PE=1 SV=1	ZC3H15	17		2.83	2	0.0428822	0.0322544	+	+	23.32	23.95	20.98	22.65	24.46	23.64	26.16	25	25.58	24.63	24.63	17	17	43.9	531091716	154	4	7	0	2	6	7	16	11	14	10	10
