# Supplementary material for: Gigaxonin, mutated in Giant Axonal Neuropathy, interacts with TDP-43 and other RNA binding proteins
Source: bioRxiv. 2024 Sep 5:2024.09.03.611033. Preprint. [Version 1] doi: 10.1101/2024.09.03.611033 (PMC11398400; doi:10.1101/2024.09.03.611033)
Supplement: Supplement 3 — • Supplemental Table 3: List of differentially expressed proteins in GAN vs Control NPCs. [file media-3.xlsx]

## Sheet: Proteins
Majority protein IDs	Protein names	Gene name	iPSC_control Log2 Fold Change	iPSC_control P-Value	Control_1 Log2 LFQ Values	Control_2 Log2 LFQ Values	Control_3 Log2 LFQ Values	iPSC_1 Log2 LFQ Values	iPSC_2 Log2 LFQ Values	iPSC_3 Log2 LFQ Values	Intensity	MS/MS count	Peptides	Razor + unique peptides	sequence coverage [%]
P08238	Heat shock protein HSP 90-beta	HSP90AB1	-0.00962982	0.928362	30.7436	30.708	30.6148	30.4976	30.8051	30.7348	125910000000	1245	56	56	65.3
P63261	Actin, cytoplasmic 2;Actin, cytoplasmic 2, N-terminally processed	ACTG1	-0.0651946	0.398194	30.8866	30.8176	30.8833	30.813	30.6773	30.9017	119160000000	714	25	25	77.1
P57053;Q99880;Q93079;Q99877;P62807;P58876;O60814;Q5QNW6;Q99879;Q96A08	Histone H2B type F-S;Histone H2B type 1-L;Histone H2B type 1-H;Histone H2B type 1-N;Histone H2B type 1-C/E/F/G/I;Histone H2B type 1-D;Histone H2B type 1-K;Histone H2B type 2-F;Histone H2B type 1-M;Histone H2B type 1-A	H2BFS;HIST1H2BL;HIST1H2BH;HIST1H2BN;HIST1H2BC;HIST1H2BD;HIST1H2BK;HIST2H2BF;HIST1H2BM;HIST1H2BA	-0.0632791	0.356168	31.9091	31.853	32.0034	31.9094	31.7753	31.891	118110000000	276	9	9	49.2
P68363;P68366	Tubulin alpha-1B chain;Tubulin alpha-4A chain	TUBA1B;TUBA4A	0.00785451	0.946482	30.9816	31.146	30.8903	31.106	30.8533	31.0822	106850000000	779	34	34	82.9
P62805	Histone H4	HIST1H4A	0.245878	0.0393912	31.2899	31.045	31.2789	31.4237	31.481	31.4467	98509000000	451	18	18	66
P68371	Tubulin beta-4B chain	TUBB4B	0.14867	0.0797464	30.3229	30.3001	30.4264	30.4317	30.4665	30.5973	78407000000	784	27	27	74.8
P78527	DNA-dependent protein kinase catalytic subunit	PRKDC	-0.0400299	0.648929	28.0611	27.9722	28.0646	28.1375	27.8823	27.958	73781000000	2361	232	232	59
P49327	Fatty acid synthase;[Acyl-carrier-protein] S-acetyltransferase;[Acyl-carrier-protein] S-malonyltransferase;3-oxoacyl-[acyl-carrier-protein] synthase;3-oxoacyl-[acyl-carrier-protein] reductase;3-hydroxyacyl-[acyl-carrier-protein] dehydratase;Enoyl-[acyl-carrier-protein] reductase;Oleoyl-[acyl-carrier-protein] hydrolase	FASN	-0.292257	0.024545	29.1822	29.1706	29.1106	29.0221	28.7909	28.7736	72330000000	1567	131	131	69.1
Q6FI13;P0C0S8;Q99878;Q9BTM1;Q16777;Q96KK5;P20671	Histone H2A type 2-A;Histone H2A type 1;Histone H2A type 1-J;Histone H2A.J;Histone H2A type 2-C;Histone H2A type 1-H;Histone H2A type 1-D	HIST2H2AA3;HIST1H2AG;HIST1H2AJ;H2AFJ;HIST2H2AC;HIST1H2AH;HIST1H2AD	0.00523023	0.949711	32.0449	32.0995	32.0291	32.2114	32.0076	31.9701	68894000000	108	6	6	35.4
P68104;Q5VTE0	Elongation factor 1-alpha 1;Putative elongation factor 1-alpha-like 3	EEF1A1;EEF1A1P5	-0.0058793	0.927466	29.9606	29.9121	30.1135	29.9898	29.9882	29.9905	61318000000	566	26	26	70.6
Q00839	Heterogeneous nuclear ribonucleoprotein U	HNRNPU	-0.0985576	0.232046	29.6641	29.8238	29.6745	29.5639	29.5868	29.716	57044000000	693	48	48	51.6
Q14204	Cytoplasmic dynein 1 heavy chain 1	DYNC1H1	-0.0705064	0.719666	27.172	27.1517	26.8947	27.2502	26.7037	27.0529	50751000000	2120	246	246	60.5
P11142	Heat shock cognate 71 kDa protein	HSPA8	-0.124053	0.168381	28.9141	29.0039	28.7917	28.7212	28.8583	28.7581	50634000000	603	37	37	56.3
P48681	Nestin	NES	-0.118244	0.548015	28.1058	28.4685	28.5	28.497	28.1216	28.101	48660000000	973	83	83	59.1
P08670	Vimentin	VIM	-0.0899559	0.705802	29.6214	29.1772	29.013	28.9668	29.4068	29.1681	48442000000	563	47	47	83
P35580	Myosin-10	MYH10	-0.0688722	0.204689	28.3363	28.2492	28.2978	28.2952	28.1649	28.2166	47270000000	1407	137	137	63.1
P19338	Nucleolin	NCL	0.0579013	0.501432	28.653	28.6063	28.7507	28.6167	28.8448	28.7222	43634000000	508	38	38	38.9
Q00610	Clathrin heavy chain 1	CLTC	-0.219891	0.0230264	27.8476	27.8183	27.9297	27.7137	27.6777	27.5445	40974000000	1084	97	97	63.6
P84243	Histone H3.3	H3F3A	0.171011	0.0529251	30.4135	30.3602	30.5621	30.6362	30.5817	30.631	40917000000	98	8	8	52.9
P14618	Pyruvate kinase PKM	PKM	-0.0442174	0.499389	28.7573	28.7933	28.8626	28.6779	28.8534	28.7492	35924000000	544	41	41	75.9
P04406	Glyceraldehyde-3-phosphate dehydrogenase	GAPDH	-0.0616911	0.620649	29.3173	29.2177	29.4067	29.0687	29.269	29.4189	34398000000	372	18	18	75.8
P07900	Heat shock protein HSP 90-alpha	HSP90AA1	0.1076	0.482373	28.7438	28.7062	28.6177	28.5364	28.8723	28.9817	33833000000	568	54	37	42.5
P13639	Elongation factor 2	EEF2	-0.0468132	0.561345	28.0805	28.0324	28.0846	27.9086	28.1545	27.994	32265000000	738	55	55	62.2
Q08211	ATP-dependent RNA helicase A	DHX9	-0.011373	0.835806	27.9598	27.9696	28.0054	28.0588	27.889	27.9528	32220000000	759	63	63	58.4
P21333	Filamin-A	FLNA	-0.360663	0.066814	27.0874	27.0807	26.9064	26.9197	26.4818	26.5911	31071000000	1140	128	128	66.2
P61978	Heterogeneous nuclear ribonucleoprotein K	HNRNPK	0.0586606	0.422636	29.033	29.1968	29.1969	29.1553	29.2733	29.1741	29453000000	409	26	26	66.1
P22626	Heterogeneous nuclear ribonucleoproteins A2/B1	HNRNPA2B1	0.00879198	0.920215	29.4189	29.4467	29.5611	29.3474	29.5783	29.5274	29367000000	387	23	23	68.8
P10809	60 kDa heat shock protein, mitochondrial	HSPD1	0.251209	0.183068	28.0323	27.9529	28.1345	28.029	28.5379	28.3064	28153000000	594	44	44	73.6
P09651;Q32P51	Heterogeneous nuclear ribonucleoprotein A1;Heterogeneous nuclear ribonucleoprotein A1, N-terminally processed;Heterogeneous nuclear ribonucleoprotein A1-like 2	HNRNPA1;HNRNPA1L2	0.112324	0.0305646	28.4139	28.4855	28.4712	28.5178	28.5844	28.6053	28009000000	380	20	20	57.8
P46821	Microtubule-associated protein 1B;MAP1B heavy chain;MAP1 light chain LC1	MAP1B	-0.195476	0.42994	27.5125	27.6134	27.075	27.4648	26.9468	27.2028	27318000000	1061	106	106	59.2
P49321	Nuclear autoantigenic sperm protein	NASP	-0.120422	0.478167	27.8782	27.9597	27.7957	27.9652	27.4743	27.8329	25753000000	643	51	51	77.8
P06733	Alpha-enolase	ENO1	-0.0316877	0.747334	28.6535	28.5562	28.8057	28.5605	28.7486	28.6112	25446000000	437	25	25	70
P43243	Matrin-3	MATR3	0.0227835	0.8132	28.6305	28.8244	28.7922	28.6727	28.742	28.9007	24598000000	519	38	38	54.7
P09874	Poly [ADP-ribose] polymerase 1	PARP1	0.0826149	0.256892	27.6099	27.675	27.5915	27.6749	27.6299	27.8194	24570000000	609	61	61	60.5
Q14697	Neutral alpha-glucosidase AB	GANAB	-0.0258328	0.722244	28.4293	28.3475	28.4601	28.2704	28.461	28.428	24566000000	532	48	48	61.9
Q9NZI8	Insulin-like growth factor 2 mRNA-binding protein 1	IGF2BP1	0.0658829	0.311514	28.5488	28.5502	28.4622	28.4958	28.5992	28.6638	24519000000	328	28	28	50.1
P14625	Endoplasmin	HSP90B1	-0.00625482	0.970036	27.8618	27.7131	27.8564	27.561	28.0741	27.7774	24374000000	524	51	49	56.4
P23246	Splicing factor, proline- and glutamine-rich	SFPQ	-0.0264968	0.765486	28.7221	28.7158	28.8516	28.6039	28.7634	28.8426	23712000000	434	32	32	47
Q14194	Dihydropyrimidinase-related protein 1	CRMP1	0.584861	0.178573	29.1572	29.7099	29.0672	30.1914	29.3014	30.1961	22726000000	180	30	27	73.1
P12956	X-ray repair cross-complementing protein 6	XRCC6	0.151456	0.116977	27.4319	27.4916	27.3983	27.4536	27.688	27.6345	22290000000	626	43	43	62.7
P55060	Exportin-2	CSE1L	0.208902	0.115101	29.9195	29.9061	29.9368	29.9246	30.2588	30.2057	21622000000	562	58	58	64.8
P42704	Leucine-rich PPR motif-containing protein, mitochondrial	LRPPRC	-0.0713336	0.522646	26.758	26.5908	26.8879	26.6248	26.7836	26.6143	21600000000	807	97	97	78
P13010	X-ray repair cross-complementing protein 5	XRCC5	0.246912	0.0781666	27.4274	27.4783	27.4534	27.4936	27.7828	27.8235	21352000000	539	45	45	67.1
P16403	Histone H1.2	HIST1H1C	0.0994994	0.200777	29.9048	29.6937	29.8333	29.9302	29.8708	29.9295	20473000000	131	11	9	27.2
O75643	U5 small nuclear ribonucleoprotein 200 kDa helicase	SNRNP200	-0.0390193	0.669426	26.8418	26.8566	26.937	26.9961	26.7376	26.7846	20459000000	949	118	118	65.5
P55072	Transitional endoplasmic reticulum ATPase	VCP	0.0123665	0.921393	27.8754	27.9018	27.8033	27.6454	28.0028	27.9694	20387000000	547	55	55	76.2
P07437	Tubulin beta chain	TUBB	0.0469576	0.765087	29.6089	29.7321	29.3661	29.6753	29.421	29.7517	20377000000	159	25	4	16
P22314	Ubiquitin-like modifier-activating enzyme 1	UBA1	-0.00720717	0.939052	27.511	27.4997	27.3738	27.4829	27.3091	27.5708	19939000000	544	51	51	68.8
Q14974	Importin subunit beta-1	KPNB1	0.0944871	0.537007	27.716	27.8154	27.9478	27.6759	28.0616	28.0252	19644000000	552	43	43	58.8
Q13263	Transcription intermediary factor 1-beta	TRIM28	0.162934	0.145128	27.8769	27.934	28.0844	28.0195	28.1184	28.2462	19597000000	521	35	35	68.4
P07910;O60812;B7ZW38;B2RXH8;P0DMR1	Heterogeneous nuclear ribonucleoproteins C1/C2;Heterogeneous nuclear ribonucleoprotein C-like 1;Heterogeneous nuclear ribonucleoprotein C-like 3;Heterogeneous nuclear ribonucleoprotein C-like 2;Heterogeneous nuclear ribonucleoprotein C-like 4	HNRNPC;HNRNPCL1;HNRNPCL3;HNRNPCL2;HNRNPCL4	0.0788858	0.205431	28.9347	28.9036	28.7775	28.9775	28.9642	28.9108	18712000000	189	16	16	48
P07195	L-lactate dehydrogenase B chain	LDHB	-0.00152993	0.963612	28.3767	28.3265	28.336	28.3966	28.3028	28.3352	18398000000	265	22	22	61.4
O43707	Alpha-actinin-4	ACTN4	0.0783864	0.500427	27.4277	27.3222	27.5345	27.3685	27.6656	27.4855	18075000000	627	62	62	70.8
Q9BVA1	Tubulin beta-2B chain	TUBB2B	0.13927	0.435489	28.9566	29.3987	29.4477	29.4637	29.4238	29.3333	18060000000	169	27	8	27.6
Q13813	Spectrin alpha chain, non-erythrocytic 1	SPTAN1	-0.147877	0.448603	26.9131	26.817	26.7045	26.9276	26.3585	26.7049	17349000000	921	138	138	63.9
O00410	Importin-5	IPO5	0.000485815	0.997356	27.7133	27.8904	28.0791	27.7194	27.9607	28.004	17077000000	469	54	54	69.3
P35579	Myosin-9	MYH9	-0.302008	0.11779	27.5149	27.0491	27.2449	26.9719	27.0861	26.8448	16903000000	744	114	98	49.5
P29401	Transketolase	TKT	0.11368	0.0538994	27.6289	27.5184	27.5727	27.6382	27.6897	27.7331	16733000000	389	35	35	72.9
Q6P2Q9	Pre-mRNA-processing-splicing factor 8	PRPF8	-0.0903316	0.478431	26.4958	26.4791	26.5053	26.6058	26.2062	26.3972	16580000000	884	114	114	56
Q16555	Dihydropyrimidinase-related protein 2	DPYSL2	0.173925	0.288576	28.1212	28.4798	28.1511	28.505	28.2568	28.5121	16522000000	457	30	30	73.4
P02787	Serotransferrin	TF	-0.676694	0.13985	27.1416	28.0436	26.8324	26.6734	26.7586	26.5555	16026000000	446	45	45	65.5
P06748	Nucleophosmin	NPM1	0.187126	0.144891	28.5641	28.5739	28.7086	28.6407	28.9607	28.8067	16007000000	209	14	14	70.1
P20700	Lamin-B1	LMNB1	0.0516352	0.567009	27.4598	27.5565	27.346	27.5109	27.4058	27.6006	15999000000	435	46	46	70.1
Q12906	Interleukin enhancer-binding factor 3	ILF3	0.127652	0.0991544	27.2905	27.3693	27.3555	27.3711	27.4672	27.5599	15789000000	482	44	44	67.3
P52272	Heterogeneous nuclear ribonucleoprotein M	HNRNPM	0.104577	0.607374	27.3956	27.4312	27.6051	27.3031	27.5341	27.9083	15380000000	395	44	44	65.8
O75533	Splicing factor 3B subunit 1	SF3B1	-0.00683994	0.923568	27.1344	27.1704	27.3277	27.2144	27.1459	27.2517	15153000000	581	62	62	61.7
Q92621	Nuclear pore complex protein Nup205	NUP205	0.0219989	0.77675	30.3922	30.3946	30.4743	30.5765	30.3653	30.3854	15052000000	340	57	57	36
P12277	Creatine kinase B-type	CKB	0.566026	0.158048	27.4993	28.2022	28.5681	28.491	28.6716	28.805	14640000000	349	22	22	82.7
Q86VP6	Cullin-associated NEDD8-dissociated protein 1	CAND1	0.020636	0.681167	26.6098	26.6644	26.6402	26.6938	26.5715	26.711	14635000000	506	58	58	59.8
P16401	Histone H1.5	HIST1H1B	0.000135638	0.998899	29.5539	29.4266	29.6558	29.4287	29.5573	29.6508	14556000000	116	12	12	35.8
Q92841	Probable ATP-dependent RNA helicase DDX17	DDX17	0.096951	0.242521	27.6264	27.7602	27.7175	27.682	27.8705	27.8425	14499000000	369	35	35	54.7
Q14980	Nuclear mitotic apparatus protein 1	NUMA1	-0.101779	0.496808	26.6891	26.4758	26.4366	26.6484	26.2772	26.3705	14373000000	747	101	101	57.8
P25705	ATP synthase subunit alpha, mitochondrial	ATP5A1	0.00299656	0.967146	27.8481	27.7229	27.8702	27.8517	27.8816	27.7168	14058000000	304	26	26	53.7
Q14152	Eukaryotic translation initiation factor 3 subunit A	EIF3A	-0.156915	0.0578574	27.3399	27.1891	27.3353	27.1907	27.1261	27.0766	13583000000	496	77	77	51.3
Q14839	Chromodomain-helicase-DNA-binding protein 4	CHD4	-0.137718	0.272101	27.0112	26.8978	26.8874	26.8702	26.5949	26.9181	12928000000	666	88	88	53.2
P36578	60S ribosomal protein L4	RPL4	0.0565164	0.456652	27.7748	27.6438	27.6232	27.6731	27.8348	27.7035	12897000000	267	23	23	49.4
Q7Z6Z7	E3 ubiquitin-protein ligase HUWE1	HUWE1	-0.109279	0.363293	26.0181	25.9967	25.9945	26.1064	25.7945	25.7806	12679000000	856	127	127	41.9
P26599	Polypyrimidine tract-binding protein 1	PTBP1	0.118368	0.323804	27.611	27.7356	27.9459	27.813	27.886	27.9486	12593000000	296	22	22	65.5
P34932	Heat shock 70 kDa protein 4	HSPA4	-0.0180211	0.846107	27.2283	27.2109	27.1416	27.0205	27.2021	27.3041	12188000000	464	50	50	70.5
P11021	78 kDa glucose-regulated protein	HSPA5	-0.175729	0.391785	27.5291	27.1212	27.1305	26.9132	27.3265	27.0138	11749000000	377	35	33	49.7
P62258	14-3-3 protein epsilon	YWHAE	-0.0191442	0.717992	28.1476	28.0114	28.0451	28.0664	27.9948	28.0855	11726000000	266	23	23	74.9
Q01082	Spectrin beta chain, non-erythrocytic 1	SPTBN1	-0.303571	0.0383892	26.792	26.6273	26.657	26.554	26.265	26.3466	11481000000	697	112	112	59.4
P60174	Triosephosphate isomerase	TPI1	-0.012671	0.911515	27.7577	27.6327	27.89	27.6501	27.8998	27.6926	11415000000	227	17	17	84.7
P39023	60S ribosomal protein L3	RPL3	-0.0647337	0.474896	27.2774	27.0757	27.2433	27.0416	27.2271	27.1335	11358000000	273	24	24	49.1
O43390	Heterogeneous nuclear ribonucleoprotein R	HNRNPR	0.133494	0.138472	27.5685	27.6237	27.7	27.6439	27.803	27.8457	11260000000	324	27	27	47.1
P12270	Nucleoprotein TPR	TPR	-0.173679	0.252172	26.3385	26.1638	26.1193	26.2508	25.8826	25.9671	11259000000	635	92	92	43.6
P30101	Protein disulfide-isomerase A3	PDIA3	-0.113623	0.193948	27.2018	27.0222	27.0637	26.8866	27.0449	27.0154	11056000000	316	32	32	64.6
P31943	Heterogeneous nuclear ribonucleoprotein H;Heterogeneous nuclear ribonucleoprotein H, N-terminally processed	HNRNPH1	0.0871839	0.0408802	27.8673	27.9382	27.9531	28.0141	27.9823	28.0237	10802000000	308	20	20	59.5
P27824	Calnexin	CANX	-0.00377598	0.985494	27.6289	27.7123	27.6814	27.3453	28.0154	27.6507	10799000000	289	32	32	52.5
P27708	CAD protein;Glutamine-dependent carbamoyl-phosphate synthase;Aspartate carbamoyltransferase;Dihydroorotase	CAD	0.0363584	0.487227	25.9972	25.9355	25.8522	26.0088	25.9477	25.9374	10778000000	568	90	90	59.7
Q9BPU6	Dihydropyrimidinase-related protein 5	DPYSL5	0.25694	0.283508	27.5436	28.1881	28.0303	28.2012	28.0393	28.2924	10752000000	295	32	32	79.6
Q14103	Heterogeneous nuclear ribonucleoprotein D0	HNRNPD	-0.118653	0.173465	27.9954	28.1663	27.9355	27.8789	27.9445	27.9179	10680000000	189	19	19	45.4
Q9Y5B9	FACT complex subunit SPT16	SUPT16H	0.0685644	0.0913557	26.8748	26.8411	26.925	26.9506	26.9149	26.9811	10645000000	400	51	51	49.9
O14980	Exportin-1	XPO1	0.21249	0.260786	26.2695	26.3111	26.6807	26.4432	26.7572	26.6983	10395000000	460	46	46	55
Q15393	Splicing factor 3B subunit 3	SF3B3	0.0622074	0.00454776	26.6447	26.623	26.6592	26.7039	26.7005	26.7091	10160000000	465	48	48	50.6
P04075	Fructose-bisphosphate aldolase A	ALDOA	-0.318409	0.0207525	26.9474	26.8027	26.9355	26.4839	26.7193	26.5271	10003000000	293	28	28	86.5
P07814	Bifunctional glutamate/proline--tRNA ligase;Glutamate--tRNA ligase;Proline--tRNA ligase	EPRS	-0.0532542	0.159278	26.3884	26.3392	26.2862	26.3025	26.2753	26.2763	9978000000	462	70	70	61.8
P14866	Heterogeneous nuclear ribonucleoprotein L	HNRNPL	-0.0158643	0.876755	26.6469	26.5999	26.6103	26.4245	26.6369	26.7482	9626100000	287	27	27	71
P06576	ATP synthase subunit beta, mitochondrial	ATP5B	0.014008	0.875639	27.1186	27.0372	27.1837	27.0274	27.2682	27.0859	9554700000	339	25	25	71.1
P60842	Eukaryotic initiation factor 4A-I	EIF4A1	-0.0896864	0.16146	27.47	27.4786	27.5893	27.4669	27.3527	27.4492	9333500000	287	26	26	68
P62826	GTP-binding nuclear protein Ran	RAN	0.0973685	0.00496625	27.7165	27.7598	27.706	27.8286	27.8139	27.8319	9297200000	143	13	13	48.6
P53621	Coatomer subunit alpha;Xenin;Proxenin	COPA	-0.127802	0.138533	26.7098	26.5536	26.742	26.6141	26.5169	26.491	8954900000	460	65	65	64.8
Q9NU22	Midasin	MDN1	-0.196077	0.213377	29.5943	29.4227	29.2379	29.389	29.1267	29.151	8942300000	413	100	100	25.4
P38646	Stress-70 protein, mitochondrial	HSPA9	0.025743	0.903955	27.0591	26.858	27.0729	26.6881	27.3382	27.0409	8933600000	330	36	35	55.7
Q14566	DNA replication licensing factor MCM6	MCM6	0.0669048	0.462508	25.9381	26.1046	25.9684	26.0108	26.0013	26.1996	8884800000	373	46	46	59.2
P51991	Heterogeneous nuclear ribonucleoprotein A3	HNRNPA3	0.0435917	0.642765	27.5166	27.5745	27.5649	27.441	27.7349	27.6109	8840000000	217	20	20	47.4
Q13838	Spliceosome RNA helicase DDX39B	DDX39B	0.128348	0.175889	27.0366	26.9623	27.0294	26.9947	27.1733	27.2454	8780300000	292	24	24	70.8
P62979;P0CG48;P0CG47;P62987	Ubiquitin-40S ribosomal protein S27a;Ubiquitin;40S ribosomal protein S27a;Polyubiquitin-C;Ubiquitin;Polyubiquitin-B;Ubiquitin;Ubiquitin-60S ribosomal protein L40;Ubiquitin;60S ribosomal protein L40	RPS27A;UBC;UBB;UBA52	-0.143872	0.146329	28.5626	28.727	28.5818	28.5611	28.3609	28.5177	8716800000	199	12	12	59
O43175	D-3-phosphoglycerate dehydrogenase	PHGDH	0.0342716	0.751943	26.939	26.8382	26.962	26.7598	27.0378	27.0445	8674900000	285	26	26	64
Q13085	Acetyl-CoA carboxylase 1;Biotin carboxylase	ACACA	-0.186672	0.0654176	25.5875	25.6052	25.435	25.4572	25.3099	25.3006	8669400000	595	94	94	51.3
P50454	Serpin H1	SERPINH1	-0.312859	0.146895	27.8583	27.4198	27.6342	27.1999	27.5638	27.2101	8590200000	265	23	23	58.4
P0DMV8;P0DMV9	Heat shock 70 kDa protein 1A;Heat shock 70 kDa protein 1B	HSPA1A;HSPA1B	0.229363	0.0992748	26.502	26.4695	26.5042	26.5232	26.7517	26.8889	8577900000	298	32	29	56
P25205	DNA replication licensing factor MCM3	MCM3	0.105563	0.236773	26.5525	26.6938	26.7083	26.6551	26.7624	26.8538	8539800000	353	45	45	65
Q04637	Eukaryotic translation initiation factor 4 gamma 1	EIF4G1	-0.303423	0.0762314	26.5018	26.3249	26.284	26.2717	26.0275	25.9012	8508500000	401	53	53	40.2
P11940	Polyadenylate-binding protein 1	PABPC1	-0.0868505	0.0418362	26.7405	26.7365	26.7332	26.6102	26.7071	26.6323	8481700000	313	29	29	52.4
O95373	Importin-7	IPO7	0.304871	0.0754487	26.233	26.2561	26.5691	26.5501	26.7823	26.6404	8475800000	369	34	34	40.9
P49736	DNA replication licensing factor MCM2	MCM2	0.0927179	0.470439	26.4776	26.6927	26.6865	26.6197	26.6185	26.8967	8461600000	343	39	39	55.3
P23921	Ribonucleoside-diphosphate reductase large subunit	RRM1	0.211447	0.167782	26.6273	26.9458	26.8924	26.8921	27.0459	27.1617	8406700000	327	39	39	67.7
Q92616	Translational activator GCN1	GCN1L1	-0.0506541	0.600151	25.1579	25.0886	25.2543	25.2316	25.1418	24.9754	8394900000	750	116	116	54.4
P78371	T-complex protein 1 subunit beta	CCT2	0.140765	0.0349354	26.56	26.6014	26.5803	26.6349	26.767	26.7622	8364500000	313	37	37	79.3
P26641	Elongation factor 1-gamma	EEF1G	-0.11191	0.0393941	27.4785	27.4904	27.5385	27.3535	27.4549	27.3632	8277100000	295	27	27	64.3
P23528	Cofilin-1	CFL1	-0.0107994	0.928626	27.8483	28.0036	27.8653	28.0799	27.7278	27.8771	8133200000	161	14	14	71.1
Q9UPN3	Microtubule-actin cross-linking factor 1, isoforms 1/2/3/5	MACF1	-0.0769405	0.616439	25.599	25.5474	25.3722	25.6497	25.2199	25.4183	8103800000	810	173	173	31.3
Q16658	Fascin	FSCN1	0.0408897	0.921952	27.1736	27.054	26.2682	27.1112	26.3335	27.1738	8072700000	245	33	33	75.1
Q16531	DNA damage-binding protein 1	DDB1	0.0747144	0.0363744	26.191	26.1645	26.1177	26.2252	26.2542	26.218	8053400000	385	53	53	53.4
Q15233	Non-POU domain-containing octamer-binding protein	NONO	-0.102029	0.206806	26.7971	26.9686	26.9261	26.761	26.7421	26.8826	8008600000	254	22	21	48.6
Q15029	116 kDa U5 small nuclear ribonucleoprotein component	EFTUD2	0.0591972	0.135096	26.1187	26.1905	26.2162	26.2444	26.2097	26.2489	7947500000	411	48	47	64
Q13509	Tubulin beta-3 chain	TUBB3	0.366269	0.342523	27.0636	27.6933	27.2084	27.9237	27.1261	28.0144	7825800000	218	26	13	42.7
Q9Y490	Talin-1	TLN1	-0.35536	0.0498851	26.2298	25.8968	26.0349	25.7898	25.7744	25.5311	7825200000	563	96	96	57.1
Q08945	FACT complex subunit SSRP1	SSRP1	0.0700659	0.272012	26.6418	26.6288	26.6549	26.604	26.7796	26.7521	7743300000	249	27	27	43.7
P78347	General transcription factor II-I	GTF2I	0.0517781	0.622526	26.4282	26.5529	26.6396	26.6951	26.4451	26.6357	7717400000	388	53	53	62.8
Q7KZF4	Staphylococcal nuclease domain-containing protein 1	SND1	-0.212104	0.123036	26.0306	25.9001	26.1084	25.6923	25.9801	25.7303	7696700000	339	45	45	59.6
Q12905	Interleukin enhancer-binding factor 2	ILF2	0.232216	0.120623	27.0486	27.2403	27.4245	27.4815	27.3843	27.5443	7675900000	253	21	21	73.1
P41252	Isoleucine--tRNA ligase, cytoplasmic	IARS	-0.0815214	0.143118	25.8696	25.7519	25.886	25.7844	25.7386	25.7399	7674700000	443	54	54	52.5
P55209	Nucleosome assembly protein 1-like 1	NAP1L1	-0.0796606	0.623598	27.5055	27.6259	27.9857	27.5541	27.6974	27.6267	7517600000	176	14	14	52.9
P33991	DNA replication licensing factor MCM4	MCM4	0.107243	0.167336	26.205	26.3338	26.3199	26.3163	26.3803	26.4839	7504800000	354	44	44	62.9
P62937	Peptidyl-prolyl cis-trans isomerase A;Peptidyl-prolyl cis-trans isomerase A, N-terminally processed	PPIA	0.0459808	0.644318	27.8216	27.7567	27.9811	27.9765	27.9481	27.7727	7349800000	201	13	13	71.5
P08865	40S ribosomal protein SA	RPSA	0.0107705	0.891183	27.4817	27.4074	27.3427	27.2989	27.4997	27.4655	7148200000	180	16	16	63.4
P04843	Dolichyl-diphosphooligosaccharide--protein glycosyltransferase subunit 1	RPN1	-0.102721	0.259482	26.5946	26.5542	26.433	26.3471	26.5457	26.3809	6992100000	253	30	30	59
P33993	DNA replication licensing factor MCM7	MCM7	0.290087	0.0826144	26.3949	26.4645	26.5112	26.5206	26.7843	26.9358	6922100000	289	37	37	60.1
P22234	Multifunctional protein ADE2;Phosphoribosylaminoimidazole-succinocarboxamide synthase;Phosphoribosylaminoimidazole carboxylase	PAICS	-0.0237492	0.643398	27.0621	27.1405	27.1518	27.0997	27.1578	27.0257	6886200000	217	28	28	72.9
Q16643	Drebrin	DBN1	-0.0281945	0.918858	26.5703	26.8658	26.4141	26.8362	26.1421	26.7874	6771000000	239	29	29	61
O60264	SWI/SNF-related matrix-associated actin-dependent regulator of chromatin subfamily A member 5	SMARCA5	0.0382462	0.575449	25.4597	25.558	25.4901	25.5215	25.4555	25.6455	6709800000	404	58	58	54.7
P49368	T-complex protein 1 subunit gamma	CCT3	0.0706804	0.445788	26.7886	26.8924	26.8251	26.751	26.9694	26.9977	6685200000	236	31	31	62.8
P52701	DNA mismatch repair protein Msh6	MSH6	0.0173954	0.78084	25.9746	26.0516	26.0669	26.1179	25.949	26.0784	6665400000	390	54	54	53.4
P50395	Rab GDP dissociation inhibitor beta	GDI2	0.00824195	0.886399	26.4888	26.6148	26.4819	26.5646	26.4717	26.574	6628800000	302	32	32	74.4
Q9P2J5	Leucine--tRNA ligase, cytoplasmic	LARS	0.0494142	0.431839	25.5773	25.5816	25.7177	25.6168	25.6778	25.7303	6628400000	353	49	49	48.7
Q9Y4L1	Hypoxia up-regulated protein 1	HYOU1	-0.21271	0.153654	26.3458	26.041	25.9537	25.9466	25.8778	25.8779	6604200000	343	40	40	53
Q01105	Protein SET	SET	0.0364504	0.605003	27.3866	27.4197	27.5941	27.5206	27.4888	27.5004	6591600000	119	12	12	54.8
P63244	Guanine nucleotide-binding protein subunit beta-2-like 1;Guanine nucleotide-binding protein subunit beta-2-like 1, N-terminally processed	GNB2L1	-0.0368636	0.522034	26.5644	26.6214	26.6384	26.5858	26.6454	26.4824	6576900000	197	20	20	78.5
P00558	Phosphoglycerate kinase 1	PGK1	0.0191513	0.841002	26.8662	26.8817	27.0817	26.8558	27.0481	26.9832	6576800000	213	27	27	75.8
P30153	Serine/threonine-protein phosphatase 2A 65 kDa regulatory subunit A alpha isoform	PPP2R1A	0.186439	0.000955131	27.6372	27.6537	27.614	27.7917	27.8186	27.8539	6486700000	273	28	28	59.9
O00571	ATP-dependent RNA helicase DDX3X	DDX3X	0.211973	0.122651	26.6521	26.7111	26.657	26.6724	27.0082	26.9756	6480700000	247	32	31	56.3
Q92945	Far upstream element-binding protein 2	KHSRP	-0.0484949	0.495872	27.0045	27.0507	27.1797	26.9729	27.0144	27.1022	6473700000	334	33	33	57.1
Q9UQE7	Structural maintenance of chromosomes protein 3	SMC3	0.0267804	0.715199	25.7355	25.6294	25.8327	25.7394	25.7111	25.8274	6471200000	362	55	55	49.5
P63104	14-3-3 protein zeta/delta	YWHAZ	-0.0679592	0.401596	27.2921	27.1816	27.1039	27.1795	27.1646	27.0296	6422100000	99	17	15	62.9
P27797	Calreticulin	CALR	-0.269316	0.0690181	26.8656	26.6782	26.5234	26.4351	26.4905	26.3336	6399100000	233	19	19	62.4
Q9Y617	Phosphoserine aminotransferase	PSAT1	0.0149042	0.924977	26.3976	26.2251	26.517	26.173	26.5945	26.4169	6382300000	195	19	19	58.9
P53396	ATP-citrate synthase	ACLY	-0.19829	0.102621	26.7369	26.864	26.6613	26.6741	26.4223	26.5708	6354100000	335	44	44	49.4
P50990	T-complex protein 1 subunit theta	CCT8	-0.0147953	0.861483	26.1822	26.0712	25.9708	25.9581	26.108	26.1138	6343600000	308	36	36	72.6
P23396	40S ribosomal protein S3	RPS3	-0.0669023	0.163826	26.3991	26.3436	26.4025	26.3263	26.3677	26.2505	6318800000	204	20	20	74.5
P38159	RNA-binding motif protein, X chromosome;RNA-binding motif protein, X chromosome, N-terminally processed	RBMX	-0.0189351	0.792497	26.8965	27.0187	26.901	26.8132	26.9564	26.9899	6317300000	149	19	19	44.8
Q8N163	Cell cycle and apoptosis regulator protein 2	CCAR2	0.0339397	0.768033	26.1494	26.4182	26.2231	26.4037	26.1611	26.3276	6291000000	254	39	39	62.4
Q15084	Protein disulfide-isomerase A6	PDIA6	-0.0957155	0.358689	27.619	27.4623	27.4193	27.3112	27.5407	27.3616	6218000000	182	18	18	50.2
P04844	Dolichyl-diphosphooligosaccharide--protein glycosyltransferase subunit 2	RPN2	-0.188018	0.13071	27.4569	27.4018	27.2015	27.2846	27.1332	27.0784	6206400000	212	23	23	56.6
P62701	40S ribosomal protein S4, X isoform	RPS4X	-0.0392411	0.533186	26.7129	26.7336	26.794	26.6996	26.8018	26.6214	6164400000	169	17	17	57.4
Q06830	Peroxiredoxin-1	PRDX1	-0.0828505	0.30827	27.3738	27.174	27.3605	27.2244	27.269	27.1663	6161100000	140	16	16	75.9
P13667	Protein disulfide-isomerase A4	PDIA4	-0.133443	0.456926	26.6729	26.3223	26.1943	26.1134	26.3654	26.3104	6150400000	283	44	44	60.3
Q14008	Cytoskeleton-associated protein 5	CKAP5	-0.157309	0.227623	25.657	25.5963	25.5917	25.6744	25.3562	25.3423	6137200000	411	76	76	44.8
P40926	Malate dehydrogenase, mitochondrial	MDH2	0.0114014	0.922993	27.2154	26.9998	27.3031	27.1254	27.3129	27.1142	5995600000	151	17	17	63.3
P09211	Glutathione S-transferase P	GSTP1	-0.00936267	0.874629	28.0307	28.0483	28.1062	27.9678	28.0459	28.1434	5970000000	125	12	12	69
P50991	T-complex protein 1 subunit delta	CCT4	0.00280827	0.974511	26.5818	26.6531	26.4258	26.46	26.6033	26.6058	5967700000	243	30	30	67
P17844	Probable ATP-dependent RNA helicase DDX5	DDX5	0.0713659	0.427575	26.3368	26.497	26.3245	26.3764	26.4241	26.5718	5908800000	237	33	24	40.7
P26639	Threonine--tRNA ligase, cytoplasmic	TARS	0.295284	0.142584	26.0162	25.9725	26.0263	25.9983	26.3533	26.5493	5903900000	276	38	38	59.2
Q9UMS4	Pre-mRNA-processing factor 19	PRPF19	0.0468585	0.561817	26.3691	26.4578	26.5194	26.3762	26.5647	26.546	5892700000	178	20	20	72
P52209	6-phosphogluconate dehydrogenase, decarboxylating	PGD	-0.0421317	0.6512	26.3071	26.2834	26.0689	26.2578	26.1188	26.1565	5866600000	207	22	22	56.7
P31948	Stress-induced-phosphoprotein 1	STIP1	0.0852865	0.446325	26.4629	26.2841	26.4331	26.3095	26.558	26.5684	5828500000	216	33	33	56.4
Q92973	Transportin-1	TNPO1	0.17497	0.264642	25.6183	25.7656	25.8616	25.6937	26.045	26.0318	5792700000	238	31	31	48.8
Q15459	Splicing factor 3A subunit 1	SF3A1	-0.0205968	0.528968	25.9832	25.9974	26.0625	25.9804	25.9728	26.0281	5790600000	286	37	37	50.4
Q92499	ATP-dependent RNA helicase DDX1	DDX1	0.129146	0.175101	26.4432	26.521	26.4906	26.4744	26.732	26.6357	5787900000	243	40	40	60.8
Q75T13	GPI inositol-deacylase	PGAP1	-0.21215	0.467243	29.7695	29.7905	29.0928	29.5879	29.1393	29.2892	5724600000	9	3	3	5.5
Q13151	Heterogeneous nuclear ribonucleoprotein A0	HNRNPA0	0.0389929	0.727293	27.4221	27.6035	27.4752	27.617	27.3613	27.6395	5682300000	140	13	13	55.1
P11586	C-1-tetrahydrofolate synthase, cytoplasmic;Methylenetetrahydrofolate dehydrogenase;Methenyltetrahydrofolate cyclohydrolase;Formyltetrahydrofolate synthetase;C-1-tetrahydrofolate synthase, cytoplasmic, N-terminally processed	MTHFD1	0.136567	0.212472	25.1963	25.1564	25.2228	25.2003	25.2828	25.5022	5667800000	314	47	47	68.1
P55786	Puromycin-sensitive aminopeptidase	NPEPPS	-0.0378167	0.604353	25.9175	25.9644	25.9982	25.8191	26.0369	25.9107	5605200000	290	41	41	58.5
Q14683	Structural maintenance of chromosomes protein 1A	SMC1A	-0.00501858	0.859208	25.8715	25.7847	25.8295	25.8305	25.8061	25.8341	5603000000	406	64	64	55
P17987	T-complex protein 1 subunit alpha	TCP1	0.123839	0.181233	26.5323	26.5511	26.4862	26.508	26.672	26.7612	5600400000	249	30	30	72.5
O43143	Pre-mRNA-splicing factor ATP-dependent RNA helicase DHX15	DHX15	0.138947	0.048923	25.7553	25.7651	25.7788	25.835	25.881	26.0001	5599500000	323	36	36	52.5
O75367	Core histone macro-H2A.1	H2AFY	-0.0182471	0.877885	27.7641	27.9121	27.5985	27.8046	27.6101	27.8052	5594100000	183	17	17	51.9
Q02878	60S ribosomal protein L6	RPL6	0.0343527	0.655749	26.6734	26.6409	26.6886	26.6466	26.8411	26.6182	5585900000	196	18	18	49.7
P33992	DNA replication licensing factor MCM5	MCM5	0.129858	0.292711	26.0332	26.0734	26.2025	26.0673	26.2373	26.394	5542900000	270	42	42	62.8
O75369	Filamin-B	FLNB	-0.509788	0.0529969	25.4714	24.9543	25.1372	24.8902	24.6249	24.5185	5497100000	456	105	96	56.7
P09429	High mobility group protein B1	HMGB1	0.103966	0.0591362	27.6389	27.552	27.5271	27.64	27.6777	27.7121	5393000000	131	13	13	52.1
P23378	Glycine dehydrogenase (decarboxylating), mitochondrial	GLDC	0.0887858	0.443442	25.7166	26.0117	25.7019	25.8663	25.8773	25.953	5390200000	272	45	45	56
Q99832	T-complex protein 1 subunit eta	CCT7	0.0866715	0.322473	26.0025	25.968	25.9066	25.9026	26.1159	26.1186	5386600000	288	28	28	64.1
P48643	T-complex protein 1 subunit epsilon	CCT5	0.0064901	0.931243	26.2981	26.1857	26.1344	26.1134	26.2866	26.2376	5332000000	234	31	31	67.3
Q13200	26S proteasome non-ATPase regulatory subunit 2	PSMD2	0.00236025	0.984691	25.5495	25.6129	25.4952	25.3345	25.6792	25.6511	5307200000	275	40	40	54.8
P15880	40S ribosomal protein S2	RPS2	-0.0684851	0.429855	27.155	27.1306	27.2045	27.2024	27.1316	26.9506	5304200000	118	15	15	54.3
O00567	Nucleolar protein 56	NOP56	0.0506421	0.646091	25.8808	25.8566	25.9259	25.7674	26.1141	25.9338	5291300000	235	34	34	71.2
P49915	GMP synthase [glutamine-hydrolyzing]	GMPS	0.0703789	0.24496	26.1231	26.252	26.1906	26.2106	26.329	26.2372	5281300000	256	38	38	73.6
Q92598	Heat shock protein 105 kDa	HSPH1	-0.0836858	0.340291	26.3838	26.4177	26.2518	26.1628	26.3652	26.2741	5272900000	249	39	37	53.1
P18206	Vinculin	VCL	-0.10093	0.355027	25.3005	25.3518	25.4055	25.2404	25.4158	25.0988	5220800000	298	48	48	52.1
P49792	E3 SUMO-protein ligase RanBP2	RANBP2	-0.168877	0.20873	25.3208	25.1793	25.164	25.2505	24.9174	24.9896	5211200000	478	98	98	46.5
P18124	60S ribosomal protein L7	RPL7	-0.0078277	0.938686	26.6822	26.4891	26.7415	26.5602	26.7445	26.5846	5208500000	171	18	18	58.1
P12814	Alpha-actinin-1	ACTN1	0.0502445	0.754678	26.7027	26.4023	26.6278	26.3934	26.7893	26.7008	5201600000	268	54	33	47.6
Q15365	Poly(rC)-binding protein 1	PCBP1	-0.0844556	0.340094	26.7497	26.8525	26.8935	26.8733	26.7148	26.6543	5181600000	148	15	15	73
P49588	Alanine--tRNA ligase, cytoplasmic	AARS	0.133254	0.511332	25.191	25.1988	25.3008	25.0064	25.6002	25.4838	5103900000	324	43	43	60.7
P30041	Peroxiredoxin-6	PRDX6	0.055896	0.678341	26.4101	26.3291	26.3272	26.3176	26.6536	26.2628	5095500000	169	16	16	74.1
Q1KMD3	Heterogeneous nuclear ribonucleoprotein U-like protein 2	HNRNPUL2	0.125561	0.0950972	26.9429	26.9952	27.037	27.019	27.1434	27.1893	5076500000	236	29	29	40.7
P23526	Adenosylhomocysteinase	AHCY	-0.0736037	0.53012	26.3458	26.3784	26.3736	26.2257	26.5012	26.1499	5071100000	169	22	22	50
P61247	40S ribosomal protein S3a	RPS3A	-0.114284	0.0480009	26.3094	26.2936	26.2711	26.2217	26.2103	26.0993	5066500000	147	16	16	53.4
P61313	60S ribosomal protein L15	RPL15	0.0182826	0.787216	26.8612	26.7223	26.8588	26.8173	26.9144	26.7655	5025300000	75	12	12	45.6
Q9NR30	Nucleolar RNA helicase 2	DDX21	0.0687958	0.658621	26.3592	26.2675	26.3105	26.1704	26.6513	26.3219	5022500000	281	40	40	56.8
Q15424	Scaffold attachment factor B1	SAFB	-0.0601376	0.246333	26.1685	26.2266	26.2122	26.1489	26.0687	26.2093	4997200000	235	31	31	41
Q9UQ80	Proliferation-associated protein 2G4	PA2G4	-0.0307072	0.798571	26.0284	25.9066	26.1886	25.9133	26.1637	25.9545	4993200000	190	25	25	77.7
O15067	Phosphoribosylformylglycinamidine synthase	PFAS	-0.228501	0.02044	25.9343	25.9708	25.9832	25.8429	25.6373	25.7227	4992900000	288	42	42	52.4
Q58FF8	Putative heat shock protein HSP 90-beta 2	HSP90AB2P	0.280488	0.416223	28.8383	28.5876	28.5191	28.6491	29.5167	28.6207	4983900000	30	14	1	3.9
Q99460	26S proteasome non-ATPase regulatory subunit 1	PSMD1	0.0357471	0.676911	26.0032	26.1241	25.9729	25.9447	26.0994	26.1634	4930600000	286	38	38	54.5
P05455	Lupus La protein	SSB	0.112067	0.468218	26.2665	26.1376	26.4089	26.3313	26.6048	26.2131	4927200000	195	30	30	54.7
P11388	DNA topoisomerase 2-alpha	TOP2A	-0.131288	0.370044	25.9219	25.763	25.6839	25.7671	25.7689	25.439	4926300000	331	61	61	42.5
P68133;P68032	Actin, alpha skeletal muscle;Actin, alpha cardiac muscle 1	ACTA1;ACTC1	0.0309161	0.841822	28.4525	28.0851	28.5206	28.3879	28.473	28.29	4912500000	54	17	4	15.1
P05388;Q8NHW5	60S acidic ribosomal protein P0;60S acidic ribosomal protein P0-like	RPLP0;RPLP0P6	0.0637758	0.588279	26.8226	26.9783	27.1857	27.035	27.1128	27.0301	4904100000	111	11	11	47.6
Q99613;B5ME19	Eukaryotic translation initiation factor 3 subunit C;Eukaryotic translation initiation factor 3 subunit C-like protein	EIF3C;EIF3CL	-0.0416086	0.507831	26.1393	26.1673	26.1202	26.0207	26.2076	26.0737	4901700000	233	32	32	38.4
Q9HAV4	Exportin-5	XPO5	0.151933	0.103698	26.35	26.5361	26.4752	26.6125	26.5206	26.684	4896400000	285	48	48	55.2
P56192	Methionine--tRNA ligase, cytoplasmic	MARS	0.165068	0.199461	25.7303	25.6515	25.7981	25.6956	26.0105	25.9691	4882900000	244	38	38	57
P33176	Kinesin-1 heavy chain	KIF5B	0.163164	0.0199001	25.1886	25.182	25.1207	25.2796	25.2997	25.4015	4864600000	327	52	52	63
O75874	Isocitrate dehydrogenase [NADP] cytoplasmic	IDH1	-0.0805741	0.410194	25.9852	26.2557	26.0502	26.0808	25.9897	25.9789	4821000000	214	21	21	58.5
Q92922	SWI/SNF complex subunit SMARCC1	SMARCC1	0.00812817	0.914092	25.9735	26.0054	25.9461	26.0406	25.8464	26.0624	4815000000	251	39	39	40.5
O75475	PC4 and SFRS1-interacting protein	PSIP1	0.18996	0.0979668	27.2242	27.1824	27.1728	27.2097	27.4812	27.4584	4787400000	211	22	22	43
P53618	Coatomer subunit beta	COPB1	0.0490253	0.588575	25.594	25.5331	25.618	25.496	25.7715	25.6247	4766700000	275	39	39	50.5
P27816	Microtubule-associated protein 4	MAP4	0.0549819	0.398987	25.5839	25.6144	25.7336	25.769	25.6801	25.6478	4721200000	225	38	38	49.4
Q6UB35	Monofunctional C1-tetrahydrofolate synthase, mitochondrial	MTHFD1L	0.0821769	0.509456	28.7925	28.5877	28.6937	28.5982	28.9331	28.7891	4667200000	121	26	26	37.1
P34897	Serine hydroxymethyltransferase, mitochondrial	SHMT2	0.124769	0.39203	26.5273	26.3161	26.5079	26.3532	26.7008	26.6717	4648200000	185	22	22	60.1
P39687	Acidic leucine-rich nuclear phosphoprotein 32 family member A	ANP32A	0.181572	0.0598873	27.1907	27.265	27.1644	27.2639	27.4337	27.4672	4634100000	108	10	10	34.9
P27695	DNA-(apurinic or apyrimidinic site) lyase;DNA-(apurinic or apyrimidinic site) lyase, mitochondrial	APEX1	0.116113	0.0805093	26.295	26.419	26.3844	26.5037	26.4165	26.5266	4616100000	185	21	21	72.3
P14314	Glucosidase 2 subunit beta	PRKCSH	-0.0422757	0.540185	26.9291	26.891	26.9534	26.7623	26.9567	26.9276	4607200000	168	24	24	58.3
Q9Y2W1	Thyroid hormone receptor-associated protein 3	THRAP3	-0.0833884	0.179112	26.0746	26.1524	26.1495	25.9546	26.0999	26.0718	4581400000	204	27	27	27.6
P55884	Eukaryotic translation initiation factor 3 subunit B	EIF3B	-0.03061	0.587396	25.4532	25.3785	25.4973	25.3514	25.4841	25.4016	4558700000	296	35	35	57.1
P16615	Sarcoplasmic/endoplasmic reticulum calcium ATPase 2	ATP2A2	0.118095	0.116002	25.4217	25.2512	25.2554	25.4127	25.4637	25.4062	4549800000	296	39	39	46.8
Q13283	Ras GTPase-activating protein-binding protein 1	G3BP1	-0.0268999	0.51879	26.4089	26.4675	26.5244	26.406	26.4689	26.4453	4533400000	259	23	23	52.4
Q9BTW9	Tubulin-specific chaperone D	TBCD	0.145437	0.199795	25.3153	25.4971	25.5664	25.4913	25.6408	25.683	4528200000	291	45	45	56
O60506	Heterogeneous nuclear ribonucleoprotein Q	SYNCRIP	0.233435	0.0192681	26.5856	26.6395	26.6632	26.7529	26.9449	26.8908	4486600000	206	26	22	43
Q9UBT2	SUMO-activating enzyme subunit 2	UBA2	0.0987761	0.521074	26.3354	26.4122	26.3674	26.1945	26.6349	26.5819	4478600000	215	28	28	59.1
Q13435	Splicing factor 3B subunit 2	SF3B2	-0.0309978	0.611679	25.7836	25.781	25.7978	25.7447	25.6656	25.859	4467700000	232	31	31	40.9
P26038	Moesin	MSN	0.799307	0.104609	25.8376	24.7923	25.6804	25.8801	26.2551	26.573	4433600000	189	34	34	56
Q96AE4	Far upstream element-binding protein 1	FUBP1	-0.00388897	0.971729	26.0979	26.3303	26.1939	26.2616	26.049	26.2999	4427200000	215	26	23	45.7
P46781	40S ribosomal protein S9	RPS9	-0.0250137	0.792595	26.1621	26.1017	26.3174	26.2391	26.2211	26.046	4423900000	103	15	15	50
O00425	Insulin-like growth factor 2 mRNA-binding protein 3	IGF2BP3	0.192891	0.150414	26.0308	26.0609	25.8973	25.9979	26.2662	26.3036	4410200000	145	25	23	45.8
P51532	Transcription activator BRG1	SMARCA4	0.0309237	0.797647	25.5524	25.5571	25.4253	25.6763	25.3371	25.6143	4399000000	275	38	38	28.8
P45974	Ubiquitin carboxyl-terminal hydrolase 5	USP5	0.0448207	0.464692	26.0794	26.1108	26.0307	26.0177	26.1712	26.1665	4384200000	243	30	30	49.8
Q86UP2	Kinectin	KTN1	-0.111098	0.0320242	25.298	25.1884	25.2277	25.1383	25.102	25.1405	4379400000	279	53	53	46.9
P40227	T-complex protein 1 subunit zeta	CCT6A	0.186344	0.0332983	26.0894	26.1021	25.9899	26.1614	26.3212	26.2578	4352200000	206	30	30	69.7
P08133	Annexin A6	ANXA6	-0.202158	0.380036	25.9198	25.6361	25.346	25.2243	25.428	25.6431	4309900000	254	37	37	58.5
P41250	Glycine--tRNA ligase	GARS	0.178606	0.503414	25.9294	25.7041	26.0517	25.6401	26.3636	26.2172	4306300000	221	26	26	47
Q02952	A-kinase anchor protein 12	AKAP12	-0.364396	0.0739319	25.5107	25.3653	25.4318	25.3231	24.8189	25.0725	4276700000	323	57	57	53.3
Q16891	MICOS complex subunit MIC60	IMMT	0.206406	0.0686192	25.9164	25.915	25.8926	25.9577	26.2404	26.1451	4259400000	213	38	38	66.6
P57740	Nuclear pore complex protein Nup107	NUP107	0.0488249	0.627205	28.4682	28.4926	28.4462	28.475	28.3843	28.6942	4247400000	105	23	23	34.3
Q9NYU2	UDP-glucose:glycoprotein glucosyltransferase 1	UGGT1	-0.163466	0.265612	25.2713	25.3095	25.0911	25.2703	24.9194	24.9917	4241200000	329	58	58	50.1
P22102	Trifunctional purine biosynthetic protein adenosine-3;Phosphoribosylamine--glycine ligase;Phosphoribosylformylglycinamidine cyclo-ligase;Phosphoribosylglycinamide formyltransferase	GART	-0.0222967	0.803447	26.4568	26.4252	26.3078	26.2744	26.5105	26.338	4170500000	240	36	36	48.4
Q9BWD1	Acetyl-CoA acetyltransferase, cytosolic	ACAT2	0.0835554	0.53466	26.8446	26.9783	26.6024	26.8728	26.8071	26.996	4151100000	151	15	15	59.4
P27348	14-3-3 protein theta	YWHAQ	-0.0629151	0.683236	27.2699	27.2517	26.9698	27.2209	26.891	27.1907	4148500000	88	15	11	39.2
P46940	Ras GTPase-activating-like protein IQGAP1	IQGAP1	-0.168562	0.485653	24.96	24.9105	25.4882	24.9289	25.1667	24.7575	4137900000	327	70	70	56.9
P51610	Host cell factor 1;HCF N-terminal chain 1;HCF N-terminal chain 2;HCF N-terminal chain 3;HCF N-terminal chain 4;HCF N-terminal chain 5;HCF N-terminal chain 6;HCF C-terminal chain 1;HCF C-terminal chain 2;HCF C-terminal chain 3;HCF C-terminal chain 4;HCF C-terminal chain 5;HCF C-terminal chain 6	HCFC1	-0.0159693	0.813969	25.4626	25.5205	25.5199	25.5824	25.3739	25.4987	4122800000	302	43	43	33.6
Q8WUM4	Programmed cell death 6-interacting protein	PDCD6IP	0.0413582	0.651954	25.1741	25.1043	25.3356	25.1641	25.3375	25.2364	4105200000	251	40	40	58.1
Q02790	Peptidyl-prolyl cis-trans isomerase FKBP4;Peptidyl-prolyl cis-trans isomerase FKBP4, N-terminally processed	FKBP4	0.134775	0.533469	25.6997	25.5612	25.8815	25.5689	26.1706	25.8071	4081000000	176	28	28	72.1
P08758	Annexin A5	ANXA5	0.21047	0.380133	26.1442	26.0068	26.53	26.1484	26.5585	26.6055	4077300000	186	20	20	75
P26640	Valine--tRNA ligase	VARS	-0.057631	0.613706	25.1732	25.1198	24.9529	25.0565	24.8691	25.1474	4073700000	277	52	52	52.1
P62424	60S ribosomal protein L7a	RPL7A	-0.0325986	0.729526	26.3613	26.293	26.4311	26.2054	26.4742	26.3079	4068000000	168	17	17	53.8
P35637	RNA-binding protein FUS	FUS	0.202568	0.176699	26.7008	26.6847	26.8852	26.7488	27.078	27.0517	4064000000	110	10	10	22.1
P37268	Squalene synthase	FDFT1	0.224062	0.201292	25.5771	25.7593	25.4976	25.6898	26.0832	25.7332	4061200000	171	21	21	57.3
Q03252	Lamin-B2	LMNB2	0.0284866	0.739706	25.698	25.5273	25.7267	25.5896	25.6845	25.7633	4053400000	197	37	33	52.4
P12268	Inosine-5-monophosphate dehydrogenase 2	IMPDH2	0.0434402	0.782248	26.0403	26.0111	26.1543	25.9213	26.3857	26.029	4011200000	173	24	24	55.3
P33778;Q16778;P23527;P06899;Q8N257	Histone H2B type 1-B;Histone H2B type 2-E;Histone H2B type 1-O;Histone H2B type 1-J;Histone H2B type 3-B	HIST1H2BB;HIST2H2BE;HIST1H2BO;HIST1H2BJ;HIST3H2BB	-0.00999142	0.947249	28.0434	28.032	28.0328	28.2781	27.7872	28.0128	3989600000	42	8	2	7.9
Q9NPH2	Inositol-3-phosphate synthase 1	ISYNA1	0.145733	0.205788	26.6603	26.769	26.6933	26.6776	26.8994	26.9827	3984600000	119	15	15	36.4
Q14195	Dihydropyrimidinase-related protein 3	DPYSL3	0.249041	0.177308	25.4803	25.8993	25.6474	25.7517	26.0624	25.96	3911000000	166	27	21	56
P35606	Coatomer subunit beta	COPB2	-0.218294	0.0434323	25.6573	25.5309	25.4409	25.3798	25.3493	25.2451	3909900000	235	35	35	58.7
P35221	Catenin alpha-1	CTNNA1	-0.0929864	0.407718	24.9656	25.2913	25.2207	25.0903	25.078	25.0303	3903500000	250	42	42	64.9
Q00325	Phosphate carrier protein, mitochondrial	SLC25A3	-0.0573097	0.495086	27.8916	27.6802	27.8542	27.7992	27.7831	27.6719	3883200000	92	12	12	30.4
Q8TEX9	Importin-4	IPO4	0.0255024	0.787323	26.1782	26.1238	26.3275	26.1563	26.3623	26.1874	3841700000	273	38	38	50.9
Q71U36;P0DPH8;P0DPH7;Q6PEY2	Tubulin alpha-1A chain;Tubulin alpha-3E chain	TUBA1A;TUBA3E	0.424996	0.535997	27.3283	29.1137	27.3193	28.5062	27.9525	28.5777	3835200000	36	34	3	6.2
Q14690	Protein RRP5 homolog	PDCD11	-0.0881036	0.326759	24.9178	24.8721	24.7131	24.8438	24.6958	24.6992	3817200000	334	67	67	44
P42166	Lamina-associated polypeptide 2, isoform alpha;Thymopoietin;Thymopentin	TMPO-1	0.112521	0.139104	25.7515	25.9297	25.8081	25.9047	25.9183	26.0039	3788800000	219	29	29	67
Q9UKV3	Apoptotic chromatin condensation inducer in the nucleus	ACIN1	-0.0759331	0.276603	25.5032	25.4109	25.5005	25.4895	25.3093	25.3879	3731600000	215	39	39	35.4
P62241	40S ribosomal protein S8	RPS8	-0.133494	0.0187515	26.5138	26.5601	26.5698	26.4743	26.3929	26.3759	3724100000	118	13	13	58.7
P11717	Cation-independent mannose-6-phosphate receptor	IGF2R	-0.405206	0.0973949	24.762	24.7397	24.5401	24.6223	24.0723	24.1316	3710400000	304	64	64	38.3
Q8NC51	Plasminogen activator inhibitor 1 RNA-binding protein	SERBP1	-0.022442	0.77541	26.6357	26.664	26.6767	26.5823	26.7799	26.5468	3698300000	157	22	22	58.1
Q07666	KH domain-containing, RNA-binding, signal transduction-associated protein 1	KHDRBS1	-0.00881733	0.934828	26.7455	26.8382	26.8736	26.8591	26.629	26.9428	3679800000	98	9	9	25.3
Q15020	Squamous cell carcinoma antigen recognized by T-cells 3	SART3	0.0210879	0.789805	25.428	25.5457	25.6506	25.5306	25.6356	25.5215	3674800000	246	42	42	47.8
Q12888	Tumor suppressor p53-binding protein 1	TP53BP1	-0.309922	0.0864214	25.0296	24.9345	24.7327	24.7881	24.4296	24.5494	3656900000	348	66	66	52.9
O60841	Eukaryotic translation initiation factor 5B	EIF5B	-0.124353	0.116085	25.9544	25.8094	25.817	25.6998	25.8169	25.6911	3650600000	232	38	38	33.1
P49411	Elongation factor Tu, mitochondrial	TUFM	0.0666406	0.508482	25.5688	25.43	25.6645	25.5289	25.7383	25.5961	3618100000	171	25	25	61.5
Q5T4S7	E3 ubiquitin-protein ligase UBR4	UBR4	-0.149589	0.436967	24.1001	24.0146	23.882	24.1684	23.6479	23.7316	3614800000	494	111	111	29.3
Q9UIG0	Tyrosine-protein kinase BAZ1B	BAZ1B	0.0354392	0.692189	25.211	25.2564	25.3015	25.4212	25.1485	25.3055	3610800000	256	45	45	37.2
P30086	Phosphatidylethanolamine-binding protein 1;Hippocampal cholinergic neurostimulating peptide	PEBP1	-0.0220802	0.749664	26.6443	26.6178	26.5856	26.7031	26.4872	26.5912	3609200000	102	12	12	80.7
Q07065	Cytoskeleton-associated protein 4	CKAP4	0.052173	0.67619	25.6063	25.4956	25.2672	25.4231	25.6219	25.4807	3590900000	204	26	26	51.8
Q9P035	Very-long-chain (3R)-3-hydroxyacyl-CoA dehydratase 3	HACD3	0.0184247	0.91591	26.9876	26.7723	26.7286	27.0883	26.5935	26.862	3586700000	113	12	12	34.3
Q8WXH0	Nesprin-2	SYNE2	-0.119686	0.514994	24.6962	24.6544	24.3598	24.672	24.2213	24.4581	3585700000	468	126	126	24.4
P62081	40S ribosomal protein S7	RPS7	0.177744	0.180773	27.2861	27.2725	27.2828	27.3144	27.6736	27.3866	3576400000	94	10	10	59.8
Q9Y678	Coatomer subunit gamma-1	COPG1	0.0476801	0.671634	25.6238	25.4151	25.6043	25.4492	25.7268	25.6102	3570500000	240	37	37	61.4
P43246	DNA mismatch repair protein Msh2	MSH2	0.0807818	0.326234	25.3142	25.5169	25.4963	25.4681	25.52	25.5816	3563200000	215	39	39	53.6
P46777	60S ribosomal protein L5	RPL5	-0.110216	0.159673	26.6481	26.4941	26.6516	26.4141	26.5149	26.5341	3562600000	111	13	13	52.9
Q96QK1	Vacuolar protein sorting-associated protein 35	VPS35	0.132873	0.151586	25.4663	25.5218	25.5709	25.5344	25.7726	25.6505	3555800000	183	28	28	42.7
Q96P70	Importin-9	IPO9	0.142286	0.034699	25.9799	26.0791	25.9791	26.1028	26.153	26.2092	3545000000	226	33	33	47.2
Q9NTI5	Sister chromatid cohesion protein PDS5 homolog B	PDS5B	0.0335033	0.390724	26.0886	26.0868	26.055	26.1351	26.0447	26.151	3534700000	235	41	38	34.7
P29966	Myristoylated alanine-rich C-kinase substrate	MARCKS	-0.206672	0.447703	26.8654	26.893	26.2002	26.4114	26.301	26.6262	3497800000	89	9	9	47.9
P07737	Profilin-1	PFN1	0.000578375	0.996515	26.9964	26.773	26.9913	26.7511	27.0986	26.9127	3494900000	102	9	9	77.9
Q96PK6	RNA-binding protein 14	RBM14	0.0813054	0.415392	25.4318	25.6278	25.4831	25.5045	25.5543	25.7278	3494600000	195	29	29	50.8
P54886	Delta-1-pyrroline-5-carboxylate synthase;Glutamate 5-kinase;Gamma-glutamyl phosphate reductase	ALDH18A1	0.126377	0.392654	25.2446	25.133	25.2366	25.1093	25.5493	25.3347	3489100000	205	30	30	47.3
P22087	rRNA 2-O-methyltransferase fibrillarin	FBL	0.0649013	0.572262	26.5749	26.3702	26.6326	26.5224	26.7297	26.5202	3489000000	117	15	15	54.2
P35222	Catenin beta-1	CTNNB1	-0.0545808	0.474348	26.2669	26.3474	26.358	26.162	26.38	26.2666	3476900000	207	29	29	49.8
Q86XP3	ATP-dependent RNA helicase DDX42	DDX42	-0.0123903	0.724919	25.9096	25.9987	25.9063	25.9201	25.9072	25.9501	3473000000	232	35	35	52.6
P17066;P48741	Heat shock 70 kDa protein 6;Putative heat shock 70 kDa protein 7	HSPA6;HSPA7	-0.250256	0.119565	29.125	28.8868	28.8243	28.8156	28.745	28.5248	3461000000	22	10	1	1.7
Q2VWP7	Protogenin	PRTG	-0.265617	0.333532	25.9816	26.2196	26.0122	26.2635	25.611	25.542	3459000000	226	41	41	52
A5YKK6	CCR4-NOT transcription complex subunit 1	CNOT1	-0.155329	0.277281	25.016	25.1449	25.0641	25.1489	24.7584	24.8517	3442900000	328	69	69	36.2
Q99873	Protein arginine N-methyltransferase 1	PRMT1	-0.0224992	0.745258	25.3363	25.2772	25.3576	25.4205	25.2309	25.2521	3397700000	173	20	20	55
O75083	WD repeat-containing protein 1	WDR1	-0.0855265	0.473034	25.6548	25.6006	25.3543	25.4273	25.5576	25.3682	3391000000	161	24	24	56.9
Q14694	Ubiquitin carboxyl-terminal hydrolase 10	USP10	0.106681	0.163006	25.9832	26.1225	26.1204	26.1022	26.2457	26.1981	3377200000	158	22	22	41.6
P07237	Protein disulfide-isomerase	P4HB	-0.30538	0.0627851	25.8417	25.6018	25.5789	25.329	25.5314	25.2459	3368100000	192	27	27	55.5
P63010	AP-2 complex subunit beta	AP2B1	-0.0946543	0.131229	25.7433	25.7777	25.7532	25.6096	25.7611	25.6194	3357600000	262	39	39	53.4
Q9Y262	Eukaryotic translation initiation factor 3 subunit L	EIF3L	0.114101	0.198544	24.9962	24.9247	24.982	24.9523	25.1963	25.0967	3350100000	199	26	26	50.5
O60701	UDP-glucose 6-dehydrogenase	UGDH	0.0259093	0.774368	25.8773	25.8196	25.7492	25.7153	25.9777	25.8308	3342900000	186	26	26	69.6
Q9BUJ2	Heterogeneous nuclear ribonucleoprotein U-like protein 1	HNRNPUL1	0.0935696	0.0997043	26.3947	26.3311	26.3468	26.3876	26.4424	26.5234	3339700000	153	27	27	45.6
O94979	Protein transport protein Sec31A	SEC31A	-0.0909728	0.172302	25.35	25.4434	25.4456	25.4006	25.3201	25.2452	3300800000	250	37	37	40.7
Q9Y265	RuvB-like 1	RUVBL1	0.192942	0.186062	25.9656	26.0136	26.0839	26.1504	26.439	26.0525	3283400000	144	21	21	61
Q9Y2X3	Nucleolar protein 58	NOP58	0.0232367	0.872842	25.8741	25.8542	26.058	25.7358	26.1494	25.9709	3275500000	169	20	20	47.1
P11166	Solute carrier family 2, facilitated glucose transporter member 1	SLC2A1	0.217523	0.445644	26.2437	26.8182	27.0961	27.0434	26.9192	26.8479	3246100000	91	7	7	13.8
O76021	Ribosomal L1 domain-containing protein 1	RSL1D1	0.169871	0.155739	25.944	25.7871	25.9287	25.9195	26.2076	26.0423	3244800000	121	23	23	47.3
P27694	Replication protein A 70 kDa DNA-binding subunit;Replication protein A 70 kDa DNA-binding subunit, N-terminally processed	RPA1	-0.0287476	0.707893	25.4604	25.4049	25.3403	25.2571	25.471	25.3912	3227600000	181	28	28	52.3
P26373	60S ribosomal protein L13	RPL13	-0.165183	0.052318	27.21	27.0171	27.1238	26.9588	26.9882	26.9084	3210400000	109	9	9	37.4
P11387	DNA topoisomerase 1	TOP1	0.268755	0.126066	25.5203	25.3229	25.2841	25.4531	25.6188	25.8617	3209500000	166	27	27	38.7
P24928	DNA-directed RNA polymerase II subunit RPB1	POLR2A	-0.118917	0.312742	24.6109	24.6104	24.5522	24.6478	24.2973	24.4716	3173500000	273	57	57	39.3
P54577	Tyrosine--tRNA ligase, cytoplasmic;Tyrosine--tRNA ligase, cytoplasmic, N-terminally processed	YARS	-0.0378063	0.827961	25.1279	24.9085	24.9957	24.6851	25.1901	25.0435	3146500000	187	29	29	55.9
P62753	40S ribosomal protein S6	RPS6	0.0236198	0.854709	27.0719	26.9734	27.3097	27.0949	27.2767	27.0544	3141300000	78	9	9	36.1
P46782	40S ribosomal protein S5;40S ribosomal protein S5, N-terminally processed	RPS5	0.00471218	0.946733	27.4496	27.4811	27.5025	27.4008	27.6097	27.4368	3135200000	84	13	13	50.5
P26583	High mobility group protein B2	HMGB2	0.263713	0.00939426	26.6834	26.6312	26.6362	26.8067	26.9741	26.961	3133800000	107	11	9	27.8
Q92900	Regulator of nonsense transcripts 1	UPF1	-0.0949561	0.037638	24.7153	24.6719	24.6499	24.6293	24.5458	24.5772	3114900000	257	46	46	50.4
Q14019	Coactosin-like protein	COTL1	0.400987	0.0569484	26.3836	26.6273	26.5246	27.1388	26.6757	26.924	3085200000	80	12	12	77.5
Q99459	Cell division cycle 5-like protein	CDC5L	0.246317	0.0642856	24.9246	25.0615	25.1613	25.196	25.2629	25.4274	3083400000	183	34	34	58.2
P12236	ADP/ATP translocase 3;ADP/ATP translocase 3, N-terminally processed	SLC25A6	-0.153803	0.302064	26.895	26.5773	26.6978	26.72	26.5835	26.4052	3082100000	115	13	13	50.7
P26368	Splicing factor U2AF 65 kDa subunit	U2AF2	0.0927307	0.358843	25.9034	25.9873	25.9972	25.8866	26.1468	26.1325	3077400000	124	14	14	41.9
P62917	60S ribosomal protein L8	RPL8	0.134588	0.0771078	26.221	26.2423	26.3281	26.4022	26.477	26.316	3063000000	76	11	11	43.2
Q5TEC6	Histone H3	HIST2H3PS2	-0.0421763	0.8025	27.6337	28.0226	28.0657	27.7102	27.9331	27.9523	3049000000	29	7	2	22.1
Q6PKG0	La-related protein 1	LARP1	-0.0696746	0.400635	25.5556	25.5636	25.7676	25.5505	25.6084	25.5188	3045700000	212	41	41	54.1
Q99623	Prohibitin-2	PHB2	-0.105899	0.253143	26.5253	26.5032	26.4315	26.2643	26.5186	26.3594	3039500000	108	15	15	61.5
P17480	Nucleolar transcription factor 1	UBTF	0.193993	0.156216	26.182	26.1242	26.2856	26.2093	26.4072	26.5572	3022300000	133	21	21	29.8
P00367;P49448	Glutamate dehydrogenase 1, mitochondrial;Glutamate dehydrogenase 2, mitochondrial	GLUD1;GLUD2	0.115154	0.515666	25.4178	25.4256	25.6103	25.35	25.8652	25.5839	3020700000	178	23	23	48.9
Q9UJS0	Calcium-binding mitochondrial carrier protein Aralar2	SLC25A13	0.0339122	0.761555	25.3139	25.0469	25.2159	25.1759	25.3633	25.1393	3009700000	189	28	28	55.1
P21796	Voltage-dependent anion-selective channel protein 1	VDAC1	0.0201628	0.710445	26.8147	26.8471	26.9075	26.9156	26.9228	26.7914	3002600000	122	17	17	80.2
P18669	Phosphoglycerate mutase 1	PGAM1	0.0354961	0.704547	26.1066	25.9666	26.2509	26.0965	26.137	26.1971	2999800000	144	15	15	70.5
P11766	Alcohol dehydrogenase class-3	ADH5	0.179874	0.094347	26.1584	26.0202	25.9399	26.2607	26.1159	26.2815	2991900000	142	16	16	58
Q9UM54	Unconventional myosin-VI	MYO6	-0.0999887	0.319095	25.3973	25.4407	25.1715	25.2899	25.2234	25.1963	2985600000	242	47	47	44.3
Q8IZL8	Proline-, glutamic acid- and leucine-rich protein 1	PELP1	-0.00159703	0.984906	25.7186	25.6046	25.5043	25.7023	25.5861	25.5344	2973800000	195	27	27	38.8
P49419	Alpha-aminoadipic semialdehyde dehydrogenase	ALDH7A1	0.0718961	0.606147	25.3177	25.2749	24.9451	25.2268	25.1758	25.3508	2949400000	170	23	23	58.1
Q07157	Tight junction protein ZO-1	TJP1	-0.164403	0.248777	25.0089	24.831	25.102	24.9747	24.8195	24.6545	2934800000	253	47	47	40.9
Q8NE71	ATP-binding cassette sub-family F member 1	ABCF1	-0.00154192	0.987665	25.3636	25.4338	25.4843	25.2604	25.5553	25.4613	2917300000	190	28	28	46.9
Q7KZ85	Transcription elongation factor SPT6	SUPT6H	-0.151227	0.0818145	24.8364	24.8621	24.8929	24.837	24.63	24.6708	2910500000	268	52	52	42.9
P62277	40S ribosomal protein S13	RPS13	-0.0313522	0.739384	27.0266	26.9442	26.9903	26.8962	27.1227	26.8483	2907900000	87	9	9	53
P78344	Eukaryotic translation initiation factor 4 gamma 2	EIF4G2	0.156921	0.0934922	25.2567	25.2447	25.3178	25.3933	25.335	25.5616	2904300000	180	31	31	40.2
Q9NYF8	Bcl-2-associated transcription factor 1	BCLAF1	-0.126659	0.0783469	25.8588	25.9498	25.8313	25.8024	25.6736	25.784	2894500000	113	19	18	22.2
A6NHR9	Structural maintenance of chromosomes flexible hinge domain-containing protein 1	SMCHD1	-0.187219	0.0160267	24.7031	24.6973	24.6358	24.5742	24.4446	24.4557	2892400000	264	57	57	37.5
Q9H583	HEAT repeat-containing protein 1;HEAT repeat-containing protein 1, N-terminally processed	HEATR1	-0.058613	0.602703	25.4217	25.3246	25.3741	25.5125	25.2426	25.1894	2866500000	289	60	60	35.1
Q15075	Early endosome antigen 1	EEA1	-0.10716	0.395728	24.7539	24.6179	24.9757	24.6731	24.7507	24.6022	2856900000	253	55	55	47.1
Q9H307	Pinin	PNN	-0.0834632	0.399528	25.6421	25.8681	25.8201	25.6261	25.6496	25.8043	2836100000	140	24	24	37.1
O60341	Lysine-specific histone demethylase 1A	KDM1A	0.298535	0.0153314	25.287	25.3888	25.3994	25.5589	25.6342	25.7777	2834700000	201	33	33	58.3
Q07020	60S ribosomal protein L18	RPL18	0.0152025	0.887536	26.4348	26.2345	26.3874	26.347	26.5165	26.2388	2833900000	75	8	8	42.6
Q9UQ35	Serine/arginine repetitive matrix protein 2	SRRM2	-0.254598	0.216334	25.4978	25.2157	25.1985	25.3301	24.8538	24.9643	2831200000	197	29	29	15.8
Q93009	Ubiquitin carboxyl-terminal hydrolase 7	USP7	-0.0273168	0.654195	24.8592	24.9364	24.9779	24.8354	24.8725	24.9837	2821300000	229	43	43	51.1
P23381	Tryptophan--tRNA ligase, cytoplasmic;T1-TrpRS;T2-TrpRS	WARS	-0.145735	0.385043	25.9144	25.7794	26.0705	25.5597	25.9881	25.7794	2797500000	164	23	23	71.3
Q92688	Acidic leucine-rich nuclear phosphoprotein 32 family member B	ANP32B	0.0600351	0.323802	27.1135	27.0691	27.1061	27.0573	27.2312	27.1802	2794300000	75	9	7	20.7
P15924	Desmoplakin	DSP	-0.218312	0.311344	24.5595	24.2981	24.1077	24.3653	24.034	23.911	2785500000	306	75	75	34
P32119	Peroxiredoxin-2	PRDX2	0.274005	0.221824	26.0787	26.6053	26.1985	26.4462	26.4861	26.7722	2759400000	99	12	11	60.6
P35232	Prohibitin	PHB	0.0389691	0.444317	25.3637	25.3122	25.3892	25.3692	25.4723	25.3406	2736300000	122	15	15	75.7
Q9BQG0	Myb-binding protein 1A	MYBBP1A	0.217506	0.259016	25.0432	24.7027	25.0646	24.9694	25.3704	25.1232	2728200000	225	38	38	35
P05023	Sodium/potassium-transporting ATPase subunit alpha-1	ATP1A1	-0.0981646	0.544286	25.5162	25.2473	25.0908	25.1327	25.3459	25.0811	2716700000	206	34	34	38.9
P29373	Cellular retinoic acid-binding protein 2	CRABP2	-0.211769	0.414911	26.2288	26.9023	26.1937	26.1678	26.2842	26.2375	2702600000	102	10	10	68.1
O14617	AP-3 complex subunit delta-1	AP3D1	-0.107523	0.0702287	25.1675	25.1384	25.1149	25.1131	25.0078	24.9774	2702200000	213	34	34	41
Q9BXP5	Serrate RNA effector molecule homolog	SRRT	-0.0320873	0.457365	25.2768	25.3805	25.3347	25.2902	25.2601	25.3454	2698500000	148	26	26	32.4
O75694	Nuclear pore complex protein Nup155	NUP155	-0.0224962	0.612516	25.044	25.1389	25.1806	25.1015	25.0856	25.1089	2694800000	205	36	36	35.9
Q15149	Plectin	PLEC	-0.299527	0.217199	24.6641	24.3785	24.2565	24.3904	24.185	23.825	2693400000	349	103	103	28.8
Q00341	Vigilin	HDLBP	-0.341397	0.0301442	25.4449	25.2918	25.5284	25.162	25.1528	24.9261	2691600000	202	38	38	38.3
P29144	Tripeptidyl-peptidase 2	TPP2	-0.119097	0.230184	24.4783	24.3182	24.2332	24.2548	24.1375	24.28	2687600000	220	40	40	45.6
O43242	26S proteasome non-ATPase regulatory subunit 3	PSMD3	-0.0773281	0.438046	25.2331	25.3297	25.1318	25.0506	25.2859	25.126	2684700000	178	25	25	55.1
Q9Y6M1	Insulin-like growth factor 2 mRNA-binding protein 2	IGF2BP2	0.170586	0.112483	25.1638	25.0274	25.0912	25.1161	25.3354	25.3426	2681700000	141	24	22	40.9
P62280	40S ribosomal protein S11	RPS11	0.0297523	0.779985	26.574	26.5531	26.6101	26.4848	26.8027	26.539	2659200000	85	10	10	53.2
O60502	Protein O-GlcNAcase	MGEA5	0.0743604	0.366901	24.9121	24.9643	24.8722	24.9353	24.9104	25.126	2633600000	168	32	32	50.4
P26358	DNA (cytosine-5)-methyltransferase 1	DNMT1	-0.145679	0.139421	25.5409	25.4455	25.615	25.5116	25.3154	25.3374	2632000000	219	51	51	39.7
P00505	Aspartate aminotransferase, mitochondrial	GOT2	0.147738	0.169248	26.3898	26.2032	26.5051	26.502	26.5253	26.5141	2627800000	100	20	20	55.1
P17812	CTP synthase 1	CTPS1	0.092066	0.205423	25.2099	25.1155	25.1035	25.171	25.1987	25.3354	2627300000	154	23	23	49.1
Q9H0A0	N-acetyltransferase 10	NAT10	-0.0473371	0.325984	24.2966	24.3396	24.3188	24.3253	24.2957	24.1919	2619600000	230	45	45	53.2
Q8TEM1	Nuclear pore membrane glycoprotein 210	NUP210	-0.190432	0.0562075	25.1205	24.9307	25.0215	24.9237	24.8055	24.7723	2615700000	197	38	38	27.6
Q15366	Poly(rC)-binding protein 2	PCBP2	-0.0656057	0.445471	26.6581	26.4884	26.5623	26.6197	26.474	26.4183	2612600000	85	13	10	35.3
P38919	Eukaryotic initiation factor 4A-III;Eukaryotic initiation factor 4A-III, N-terminally processed	EIF4A3	0.0513436	0.319937	25.0794	25.1721	25.1958	25.1824	25.2555	25.1634	2611800000	141	23	20	53
P15531	Nucleoside diphosphate kinase A	NME1	-0.0379484	0.466668	26.058	25.9444	26.0613	26.0284	25.9337	25.9878	2606500000	97	10	10	70.4
Q01518	Adenylyl cyclase-associated protein 1	CAP1	-0.109978	0.114634	25.8194	25.864	25.7853	25.6911	25.8078	25.6398	2604800000	146	24	24	56
P51659	Peroxisomal multifunctional enzyme type 2;(3R)-hydroxyacyl-CoA dehydrogenase;Enoyl-CoA hydratase 2	HSD17B4	-0.0197499	0.832179	25.8343	25.6829	25.563	25.7175	25.7061	25.5973	2601200000	155	26	26	51.2
O43592	Exportin-T	XPOT	0.241186	0.272208	24.4406	24.6694	24.7003	24.5181	25.0958	24.92	2588600000	227	32	32	48.4
Q01581	Hydroxymethylglutaryl-CoA synthase, cytoplasmic	HMGCS1	-0.242078	0.19467	25.5872	25.7729	25.4201	25.3545	25.5534	25.1461	2583200000	156	19	19	46.9
Q9P258	Protein RCC2	RCC2	0.282184	0.0705819	25.1859	25.1628	24.9219	25.3789	25.2333	25.505	2581300000	166	21	21	53.6
Q13247	Serine/arginine-rich splicing factor 6	SRSF6	-0.0414452	0.69153	26.5895	26.6964	26.4729	26.4094	26.6577	26.5673	2578200000	75	10	10	27.6
Q8N3C0	Activating signal cointegrator 1 complex subunit 3	ASCC3	-0.0711442	0.532561	24.5837	24.4621	24.4034	24.5884	24.3525	24.2949	2555300000	262	61	61	38.5
O00203	AP-3 complex subunit beta-1	AP3B1	0.00366836	0.898642	24.787	24.7856	24.8362	24.8136	24.8395	24.7667	2542400000	190	36	36	43.7
P15121	Aldose reductase	AKR1B1	0.0664133	0.174527	25.596	25.6505	25.5867	25.7147	25.6075	25.7102	2542200000	106	17	17	69.9
P09960	Leukotriene A-4 hydrolase	LTA4H	0.0283126	0.845024	25.9083	25.5397	25.5233	25.6226	25.7872	25.6465	2527000000	146	23	23	51.1
Q09028	Histone-binding protein RBBP4	RBBP4	-0.0221319	0.692585	25.7699	25.8332	25.6699	25.6954	25.7438	25.7675	2512600000	126	18	18	68
Q7Z460	CLIP-associating protein 1	CLASP1	0.239539	0.124434	24.5924	24.7858	24.8633	25.1723	24.9155	24.8724	2503400000	219	45	45	35.5
Q14676	Mediator of DNA damage checkpoint protein 1	MDC1	-0.195365	0.227927	25.2835	25.0649	25.03	25.1526	24.8478	24.7919	2499700000	231	39	39	35.4
Q5SSJ5	Heterochromatin protein 1-binding protein 3	HP1BP3	0.0699652	0.568399	25.1803	25.4212	25.2458	25.1789	25.4362	25.4421	2498000000	118	18	18	46.3
Q8N1F7	Nuclear pore complex protein Nup93	NUP93	0.102207	0.426887	25.6383	25.4423	25.4	25.4185	25.705	25.6637	2491200000	161	33	33	53.2
Q02880	DNA topoisomerase 2-beta	TOP2B	-0.0466494	0.861536	25.0656	24.9124	24.3719	24.893	24.4644	24.8527	2477800000	221	56	43	33.1
P17858	ATP-dependent 6-phosphofructokinase, liver type	PFKL	0.241254	0.131601	24.8114	24.8778	25.091	24.9906	25.3191	25.1942	2474700000	177	29	29	55.4
P06744	Glucose-6-phosphate isomerase	GPI	-0.193075	0.124739	25.7919	25.6117	25.8686	25.477	25.6897	25.5263	2466800000	124	18	18	41.4
Q9NTK5	Obg-like ATPase 1	OLA1	-0.0592281	0.462642	26.2996	26.3866	26.1822	26.2717	26.1449	26.2742	2461100000	122	17	17	59.8
P61221	ATP-binding cassette sub-family E member 1	ABCE1	-0.0735177	0.0326112	25.2227	25.2291	25.2886	25.1549	25.1835	25.1814	2461100000	140	24	24	52.1
Q71UI9;P0C0S5	Histone H2A.V;Histone H2A.Z	H2AFV;H2AFZ	0.358105	0.0432629	27.3719	27.0966	27.0207	27.4056	27.6103	27.5476	2456900000	42	5	3	24.2
O14776	Transcription elongation regulator 1	TCERG1	-0.0583138	0.573917	25.1568	25.0966	25.2789	25.2607	24.9882	25.1086	2452600000	195	35	35	28.1
O95782	AP-2 complex subunit alpha-1	AP2A1	-0.118673	0.241638	25.5283	25.4692	25.3963	25.2126	25.4811	25.3441	2450100000	165	33	33	44
P14868	Aspartate--tRNA ligase, cytoplasmic	DARS	0.020663	0.781281	25.668	25.5339	25.6438	25.542	25.7359	25.6298	2449300000	157	25	25	60.9
Q9BSJ8	Extended synaptotagmin-1	ESYT1	-0.0537175	0.790273	24.9296	25.062	24.8276	25.059	24.5334	25.0657	2443500000	181	30	30	43.4
Q29RF7	Sister chromatid cohesion protein PDS5 homolog A	PDS5A	0.0869491	0.169155	25.286	25.2572	25.2941	25.3798	25.2722	25.4461	2442000000	213	41	41	38.1
P55196	Afadin	MLLT4	0.0482353	0.56782	24.0988	24.137	24.2487	24.3104	24.2255	24.0931	2426900000	243	47	47	37.2
Q9HC35	Echinoderm microtubule-associated protein-like 4	EML4	-0.214435	0.114999	25.278	25.0075	24.9897	24.9724	24.866	24.7935	2423900000	175	30	30	41.7
Q14978	Nucleolar and coiled-body phosphoprotein 1	NOLC1	0.128364	0.499749	25.7237	25.9434	25.9228	25.681	26.2007	26.0933	2404000000	109	16	16	21.5
Q9NVP1	ATP-dependent RNA helicase DDX18	DDX18	0.375019	0.0658611	25.4908	25.6055	25.5879	25.6512	26.1235	26.0345	2396500000	155	23	23	45.8
Q9BTT0	Acidic leucine-rich nuclear phosphoprotein 32 family member E	ANP32E	0.176045	0.167836	26.1122	26.354	26.2247	26.5253	26.2596	26.434	2389300000	66	8	8	41
P62136	Serine/threonine-protein phosphatase PP1-alpha catalytic subunit	PPP1CA	-0.0121673	0.837987	25.769	25.753	25.9023	25.847	25.7959	25.7449	2376700000	131	17	17	58.8
O75717	WD repeat and HMG-box DNA-binding protein 1	WDHD1	-0.0150588	0.776404	25.3251	25.1769	25.1902	25.241	25.2159	25.1901	2372200000	215	34	34	39
Q96KP4	Cytosolic non-specific dipeptidase	CNDP2	0.0589694	0.341818	25.5331	25.6552	25.7058	25.684	25.7262	25.6608	2369500000	145	25	25	71.4
Q96F07	Cytoplasmic FMR1-interacting protein 2	CYFIP2	0.051403	0.410238	25.2303	25.1226	25.118	25.288	25.144	25.1931	2339900000	208	35	35	30.6
P18583	Protein SON	SON	-0.222123	0.102062	25.2946	25.052	25.0781	25.0503	24.8035	24.9045	2337000000	180	31	31	23.1
P62266	40S ribosomal protein S23	RPS23	0.208212	0.202571	26.4636	26.3318	26.5458	26.462	26.8802	26.6237	2334000000	49	7	7	49
P48735	Isocitrate dehydrogenase [NADP], mitochondrial	IDH2	0.205719	0.272014	24.908	25.1316	24.9206	25.2658	24.9138	25.3977	2333800000	121	19	18	43.4
O60716	Catenin delta-1	CTNND1	0.0562604	0.478252	24.6301	24.6529	24.8431	24.7399	24.8149	24.7401	2324000000	175	33	33	46.9
Q5JTH9	RRP12-like protein	RRP12	0.0552378	0.428368	24.9445	24.9394	25.0331	25.0943	25.0697	24.9188	2319500000	225	41	41	41.6
Q15717	ELAV-like protein 1	ELAVL1	-0.0226868	0.705175	25.5814	25.4684	25.5622	25.5819	25.4331	25.529	2311300000	97	13	13	47.5
O75691	Small subunit processome component 20 homolog	UTP20	-0.101544	0.474539	26.9877	26.8251	26.9913	27.0513	26.795	26.6531	2307600000	195	53	53	25.5
Q12874	Splicing factor 3A subunit 3	SF3A3	0.156935	0.162614	25.0283	25.0269	25.1035	25.0609	25.3664	25.2023	2305000000	153	21	21	51.9
Q92797	Symplekin	SYMPK	-0.00269776	0.965514	24.6599	24.7395	24.8584	24.7708	24.7362	24.7426	2299700000	180	36	36	41.8
Q9H2P0	Activity-dependent neuroprotector homeobox protein	ADNP	-0.00529305	0.948551	24.6701	24.7648	24.7591	24.8181	24.587	24.773	2298900000	206	39	39	45.4
Q9UIA9	Exportin-7	XPO7	0.151815	0.215851	24.5689	24.593	24.5554	24.5197	24.8094	24.8437	2289800000	193	36	36	44
Q13428	Treacle protein	TCOF1	-0.0453897	0.695097	25.3875	25.0438	25.1199	25.1416	25.0897	25.1836	2282600000	153	33	33	30.6
P52948	Nuclear pore complex protein Nup98-Nup96;Nuclear pore complex protein Nup98;Nuclear pore complex protein Nup96	NUP98	0.0583475	0.479441	24.5186	24.6624	24.7079	24.6004	24.6956	24.768	2275600000	205	42	42	34.6
P67809	Nuclease-sensitive element-binding protein 1	YBX1	-0.282409	0.029093	25.9359	26.0452	25.8975	25.5907	25.8208	25.6199	2259100000	106	13	13	65.4
O14744	Protein arginine N-methyltransferase 5;Protein arginine N-methyltransferase 5, N-terminally processed	PRMT5	0.0293176	0.741785	24.8678	24.8673	24.9015	24.7479	25.0204	24.9562	2246600000	140	24	24	51
Q14498	RNA-binding protein 39	RBM39	0.162604	0.0617586	25.3694	25.4961	25.4833	25.5333	25.6023	25.701	2243300000	133	16	16	43.8
Q9P2D1	Chromodomain-helicase-DNA-binding protein 7	CHD7	-0.0730349	0.715415	25.0092	24.9679	24.671	25.1	24.5797	24.7494	2233400000	211	52	52	23.9
P62249	40S ribosomal protein S16	RPS16	-0.139102	0.14817	26.3299	26.3154	26.323	26.3127	26.1939	26.0443	2227200000	81	9	9	47.3
Q12931	Heat shock protein 75 kDa, mitochondrial	TRAP1	0.157352	0.359847	25.1176	24.9173	25.2498	25.0468	25.4544	25.2556	2225300000	125	23	23	41.3
P30876	DNA-directed RNA polymerase II subunit RPB2	POLR2B	-0.0925502	0.177865	24.1387	24.1743	24.2232	24.1189	23.986	24.1538	2223600000	222	41	41	43.4
P49756	RNA-binding protein 25	RBM25	0.0141608	0.782596	25.313	25.4514	25.4532	25.3987	25.4211	25.4403	2208900000	148	23	23	31.8
O75400	Pre-mRNA-processing factor 40 homolog A	PRPF40A	0.000670573	0.994287	25.8861	25.8822	25.9115	25.7189	25.9787	25.9843	2199300000	105	18	18	19.9
P50914	60S ribosomal protein L14	RPL14	-0.171537	0.256568	26.6665	26.6784	26.613	26.4909	26.698	26.2545	2197500000	57	5	5	27
Q9NTJ3	Structural maintenance of chromosomes protein 4	SMC4	-0.176098	0.247615	25.1882	24.9012	24.9244	25.0123	24.7465	24.7267	2192300000	164	38	38	37
O15042	U2 snRNP-associated SURP motif-containing protein	U2SURP	-0.0889742	0.0580776	24.8084	24.8147	24.8229	24.7869	24.671	24.7213	2172100000	154	29	29	31.1
P62873	Guanine nucleotide-binding protein G(I)/G(S)/G(T) subunit beta-1	GNB1	0.219131	0.0937215	25.5404	25.5963	25.7799	25.9094	25.7211	25.9435	2171600000	92	15	15	69.4
Q9BZE4	Nucleolar GTP-binding protein 1	GTPBP4	0.134436	0.362613	24.7419	24.7543	24.8645	24.7107	25.1433	24.9099	2171300000	140	24	24	45.7
Q8IWA5	Choline transporter-like protein 2	SLC44A2	0.197232	0.185698	25.6357	25.6328	25.3934	25.6516	25.9389	25.6631	2159700000	119	19	19	31
Q14203	Dynactin subunit 1	DCTN1	-0.128049	0.534232	25.3301	25.41	25.0102	25.342	24.8521	25.172	2139300000	167	37	37	37
P61981	14-3-3 protein gamma;14-3-3 protein gamma, N-terminally processed	YWHAG	-0.00907571	0.939911	25.9169	26.018	26.0637	25.9389	25.8409	26.1916	2130500000	82	12	10	55.5
P35241	Radixin	RDX	0.0177563	0.826158	25.0588	25.0682	25.0418	24.9523	25.058	25.2118	2129500000	129	29	20	33.6
Q9H0D6	5-3 exoribonuclease 2	XRN2	0.185517	0.0132276	25.0244	25.1269	25.116	25.2856	25.2193	25.3188	2111900000	159	33	33	46.6
O00299	Chloride intracellular channel protein 1	CLIC1	0.0502727	0.611271	26.1876	26.0233	25.8737	26.0842	26.0942	26.057	2103200000	82	13	13	72.2
P39019	40S ribosomal protein S19	RPS19	-0.111574	0.134176	26.4671	26.4934	26.4902	26.4739	26.3725	26.2697	2094100000	65	8	8	37.9
Q9BXJ9	N-alpha-acetyltransferase 15, NatA auxiliary subunit	NAA15	0.0581674	0.485413	24.3673	24.3326	24.3341	24.2809	24.5392	24.3884	2094000000	157	34	34	43.6
Q14444	Caprin-1	CAPRIN1	0.00548442	0.958865	25.4252	25.6305	25.6939	25.5187	25.5427	25.7047	2087200000	83	14	14	28.8
P26196	Probable ATP-dependent RNA helicase DDX6	DDX6	0.101314	0.192644	25.5054	25.5775	25.3977	25.527	25.6594	25.5982	2085500000	133	20	20	51.6
Q9Y520	Protein PRRC2C	PRRC2C	-0.358407	0.10216	24.8556	24.8382	24.9489	24.8455	24.2937	24.4283	2083700000	173	45	45	21.9
Q96ST3	Paired amphipathic helix protein Sin3a	SIN3A	0.0650444	0.412685	24.9427	24.8786	24.9739	25.0878	24.8698	25.0326	2082000000	193	37	37	38.2
P43490	Nicotinamide phosphoribosyltransferase	NAMPT	-0.0397209	0.742106	25.7109	25.6863	25.7377	25.514	25.8875	25.6141	2081200000	157	23	23	56.8
Q6P2E9	Enhancer of mRNA-decapping protein 4	EDC4	0.000485468	0.996291	24.6721	24.6247	24.8753	24.6258	24.7115	24.8362	2065100000	173	34	34	41.5
Q2Q1W2	E3 ubiquitin-protein ligase TRIM71	TRIM71	-0.0215638	0.798243	25.1292	25.3394	25.0926	25.1585	25.1387	25.1993	2062100000	176	28	28	47.9
Q5VYK3	Proteasome-associated protein ECM29 homolog	ECM29	-0.158512	0.250422	24.2253	24.2921	24.2348	24.3088	24.0566	23.9111	2059600000	248	53	53	39.7
Q9Y230	RuvB-like 2	RUVBL2	0.0450731	0.363933	25.2431	25.1607	25.1502	25.2375	25.2823	25.1694	2055300000	154	26	26	64.6
Q15046	Lysine--tRNA ligase	KARS	-0.082206	0.281007	25.1285	25.1903	25.0277	24.9501	25.0411	25.1088	2050700000	137	24	24	46.9
Q14160	Protein scribble homolog	SCRIB	-0.0066243	0.938838	24.8184	24.8387	24.9616	24.974	24.8832	24.7415	2048300000	213	42	42	39.3
O15371	Eukaryotic translation initiation factor 3 subunit D	EIF3D	0.0305529	0.70809	24.7395	24.7887	24.8776	24.7285	24.9501	24.8188	2043900000	151	20	20	55.5
P08237	ATP-dependent 6-phosphofructokinase, muscle type	PFKM	0.218532	0.220664	24.6996	25.1527	25.1387	25.1859	25.2634	25.1973	2036800000	149	26	24	44.9
O43776	Asparagine--tRNA ligase, cytoplasmic	NARS	0.00442931	0.977321	24.68	24.7256	24.8085	24.5083	24.9973	24.7219	2034300000	149	20	20	40
Q12769	Nuclear pore complex protein Nup160	NUP160	0.0486939	0.310705	24.6086	24.5839	24.4983	24.6623	24.579	24.5957	2028700000	197	38	38	37
P13591	Neural cell adhesion molecule 1	NCAM1	-0.192163	0.614	25.2484	24.7521	24.1803	24.7767	24.2093	24.6183	2016500000	133	22	22	33.7
P55265	Double-stranded RNA-specific adenosine deaminase	ADAR	-0.0799386	0.164393	25.0633	25.0976	24.9869	24.9077	24.9763	25.0241	2012800000	178	34	34	36.1
P28340	DNA polymerase delta catalytic subunit	POLD1	0.0654927	0.629021	24.6474	24.649	24.9686	24.71	24.814	24.9373	2010200000	186	45	45	56.7
P35658	Nuclear pore complex protein Nup214	NUP214	-0.260922	0.126785	24.5516	24.5041	24.4047	24.483	24.0956	24.099	2008300000	203	39	39	33
P08243	Asparagine synthetase [glutamine-hydrolyzing]	ASNS	0.0165574	0.930225	25.5603	25.3758	25.705	25.2727	25.7724	25.6455	2004200000	119	24	24	53.7
O43491	Band 4.1-like protein 2	EPB41L2	-0.101798	0.524919	24.9504	24.778	25.139	24.7278	25.0574	24.7768	1998700000	167	28	28	41
P31939	Bifunctional purine biosynthesis protein PURH;Phosphoribosylaminoimidazolecarboxamide formyltransferase;IMP cyclohydrolase	ATIC	0.577399	0.129098	24.0298	23.8925	24.6103	24.3471	24.8887	25.0289	1992900000	137	26	26	59.6
O60763	General vesicular transport factor p115	USO1	0.0845405	0.624853	24.508	24.3441	24.5018	24.2596	24.7778	24.5702	1982200000	171	30	30	42.9
P54136	Arginine--tRNA ligase, cytoplasmic	RARS	0.0706309	0.597227	24.706	24.4983	24.4362	24.477	24.7916	24.5837	1982100000	175	32	32	55
P84103	Serine/arginine-rich splicing factor 3	SRSF3	0.0793231	0.33936	26.7615	26.5657	26.7061	26.6693	26.8105	26.7915	1979500000	63	8	8	41.5
P41091;Q2VIR3	Eukaryotic translation initiation factor 2 subunit 3;Putative eukaryotic translation initiation factor 2 subunit 3-like protein	EIF2S3;EIF2S3L	-0.0654203	0.429177	25.4521	25.4192	25.3	25.2525	25.4405	25.2821	1978200000	116	19	19	55.3
P38606	V-type proton ATPase catalytic subunit A	ATP6V1A	0.0880394	0.618994	25.0001	24.7698	24.7944	24.6684	25.1684	24.9917	1976100000	146	29	29	53.2
P62269	40S ribosomal protein S18	RPS18	-0.0808887	0.388402	26.0367	25.8778	25.8997	25.9767	25.851	25.7438	1976100000	67	11	11	53.9
P30050	60S ribosomal protein L12	RPL12	0.0319105	0.691197	25.8307	25.9634	26.0248	26.0555	25.9697	25.8895	1974800000	93	6	6	54.5
Q12789	General transcription factor 3C polypeptide 1	GTF3C1	-0.116937	0.363973	24.2816	24.369	24.2362	24.3871	24.0295	24.1193	1973200000	204	48	48	32.4
P11171	Protein 4.1	EPB41	0.0437051	0.809604	25.0916	25.3433	25.0017	25.3422	24.9188	25.3067	1970800000	160	28	28	43.6
O00231	26S proteasome non-ATPase regulatory subunit 11	PSMD11	-0.0192218	0.87398	25.5034	25.7205	25.7158	25.5292	25.8037	25.5491	1961100000	108	21	21	60.2
O95347	Structural maintenance of chromosomes protein 2	SMC2	-0.012724	0.690211	24.7282	24.7084	24.7992	24.7135	24.7326	24.7515	1951600000	156	37	37	36.8
Q9NTZ6	RNA-binding protein 12	RBM12	0.0765538	0.319206	24.8396	24.9281	24.9788	24.9732	24.9099	25.093	1947000000	151	20	20	24.9
Q8WWM7	Ataxin-2-like protein	ATXN2L	-0.0578663	0.412138	25.1989	25.1572	25.3073	25.2289	25.0777	25.1832	1941600000	158	26	26	36.2
Q93008	Probable ubiquitin carboxyl-terminal hydrolase FAF-X	USP9X	-0.229991	0.0822192	24.4326	24.2257	24.3466	24.2626	24.0451	24.0072	1936100000	218	50	50	25.3
P62906	60S ribosomal protein L10a	RPL10A	-0.0458656	0.613127	25.8281	25.6819	25.9581	25.7415	25.8264	25.7627	1931600000	91	9	9	39.6
Q9UDR5	Alpha-aminoadipic semialdehyde synthase, mitochondrial;Lysine ketoglutarate reductase;Saccharopine dehydrogenase	AASS	0.121795	0.321923	24.8765	24.9754	25.2057	25.0618	25.2214	25.1397	1930700000	144	27	27	40.3
P29692	Elongation factor 1-delta	EEF1D	-0.068849	0.502495	26.2533	26.0212	26.1231	26.1605	26.0906	25.9399	1925300000	83	11	11	50.5
Q15637	Splicing factor 1	SF1	0.168195	0.155355	25.6262	25.8079	25.7632	25.7631	25.9014	26.0374	1923700000	127	13	13	29.4
P31942	Heterogeneous nuclear ribonucleoprotein H3	HNRNPH3	0.0359968	0.692425	25.8195	25.919	25.7907	26.0283	25.7886	25.8204	1922600000	83	11	10	46.5
Q9Y2A7	Nck-associated protein 1	NCKAP1	0.102938	0.246444	24.7115	24.6725	24.8441	24.7354	24.9085	24.8931	1920800000	149	33	33	39.3
O15020	Spectrin beta chain, non-erythrocytic 2	SPTBN2	0.228225	0.57065	24.0576	23.9016	23.3119	24.3203	23.4034	24.232	1920200000	224	65	56	31.8
P50570	Dynamin-2	DNM2	0.0324465	0.816777	24.9431	24.7103	24.9091	24.6801	24.9282	25.0515	1920200000	152	31	31	46.8
O94906	Pre-mRNA-processing factor 6	PRPF6	0.0943122	0.0749808	24.1853	24.249	24.2597	24.2689	24.329	24.379	1917300000	185	35	35	41.2
Q92769	Histone deacetylase 2	HDAC2	0.00869886	0.927512	25.5286	25.6218	25.513	25.5331	25.4365	25.7198	1903200000	91	14	14	44.9
P18621	60S ribosomal protein L17	RPL17	0.0441603	0.583106	25.9341	25.8407	26.0712	25.9585	26.0562	25.9639	1900400000	79	9	9	47.3
Q14739	Lamin-B receptor	LBR	-0.0469758	0.460992	25.3384	25.3153	25.2905	25.3722	25.1806	25.2504	1891900000	94	12	12	22.4
P50502;Q8NFI4;Q8IZP2	Hsc70-interacting protein;Putative protein FAM10A5;Putative protein FAM10A4	ST13;ST13P5;ST13P4	-0.24384	0.0688383	25.8695	25.7931	25.7683	25.3973	25.7214	25.5807	1887900000	86	8	8	25.5
Q9Y5L0	Transportin-3	TNPO3	0.150204	0.184402	24.77	24.9175	24.7893	24.8214	25.0984	25.0077	1881000000	142	26	26	37.9
P31153	S-adenosylmethionine synthase isoform type-2	MAT2A	-0.127708	0.416784	25.3594	25.6573	25.5167	25.5995	25.2246	25.3262	1879000000	97	17	17	52.7
Q9UBE0	SUMO-activating enzyme subunit 1;SUMO-activating enzyme subunit 1, N-terminally processed	SAE1	0.0365952	0.776246	25.4657	25.5056	25.828	25.6784	25.5637	25.667	1877200000	117	23	23	74.3
Q9C0C2	182 kDa tankyrase-1-binding protein	TNKS1BP1	-0.136601	0.466239	24.2406	24.3153	24.2248	24.4563	23.9228	23.9919	1875000000	208	47	47	40.6
Q9UHD8	Septin-9	2021-09-09	-0.14726	0.240322	24.9461	24.7104	24.6221	24.5526	24.7017	24.5824	1872500000	147	24	24	53.4
Q9BZZ5	Apoptosis inhibitor 5	API5	0.0988831	0.367968	24.7741	24.9337	24.8332	24.8348	24.8883	25.1144	1864700000	93	16	16	36.8
P40925	Malate dehydrogenase, cytoplasmic	MDH1	0.036753	0.72624	25.2347	25.1356	25.2121	25.218	25.3983	25.0764	1858100000	91	13	13	48.8
Q09161	Nuclear cap-binding protein subunit 1	NCBP1	0.287948	0.00397583	24.71	24.721	24.7103	24.9114	25.0178	25.0759	1857000000	144	28	28	49.4
O14497	AT-rich interactive domain-containing protein 1A	ARID1A	-0.0100297	0.961454	24.3193	24.3122	24.0987	24.5324	23.9068	24.2608	1855500000	184	43	43	28.4
P68400;Q8NEV1	Casein kinase II subunit alpha;Casein kinase II subunit alpha 3	CSNK2A1;CSNK2A3	0.138962	0.0502028	25.0313	25.1683	25.1689	25.2214	25.2878	25.2762	1848500000	95	14	14	45
P35611	Alpha-adducin	ADD1	0.135535	0.112304	24.9873	25.1845	25.1505	25.2186	25.2125	25.2979	1845100000	117	23	23	46.8
P46783	40S ribosomal protein S10	RPS10	-0.0349512	0.560138	26.6043	26.568	26.7304	26.5539	26.605	26.6389	1841700000	89	8	8	49.1
Q86X55	Histone-arginine methyltransferase CARM1	CARM1	0.219488	0.111221	25.3133	25.4778	25.267	25.698	25.406	25.6125	1840900000	108	17	17	39.8
Q7L014	Probable ATP-dependent RNA helicase DDX46	DDX46	0.048319	0.282887	24.5411	24.556	24.6256	24.5655	24.6416	24.6605	1840000000	155	34	34	34.5
P49591	Serine--tRNA ligase, cytoplasmic	SARS	0.144733	0.347179	24.6317	24.7874	24.7897	24.636	25.051	24.956	1832100000	101	20	20	46.9
P46459	Vesicle-fusing ATPase	NSF	0.0706973	0.620605	24.7646	24.698	24.6788	24.5648	25.0128	24.776	1828200000	152	27	27	42.3
Q8NI27	THO complex subunit 2	THOC2	0.0189712	0.803247	24.368	24.2608	24.2874	24.4408	24.2219	24.3104	1827500000	170	36	36	30.4
O00267	Transcription elongation factor SPT5	SUPT5H	-0.0530051	0.374401	24.4603	24.5376	24.5975	24.5483	24.4348	24.4532	1826100000	161	27	27	35.5
P68431;Q16695;Q6NXT2	Histone H3.1;Histone H3.1t;Histone H3.3C	HIST1H3A;HIST3H3;H3F3C	0.724662	0.152304	26.396	26.5535	27.5339	27.1603	27.6475	27.8496	1822000000	37	8	1	23.5
P42285	Superkiller viralicidic activity 2-like 2	SKIV2L2	0.0333532	0.485155	24.7672	24.7899	24.8942	24.8334	24.8882	24.8298	1820900000	160	31	31	37.9
Q15019	Septin-2	2021-09-02	0.0290799	0.730148	25.5321	25.3726	25.5748	25.5124	25.6115	25.4429	1816600000	78	14	14	58.4
Q9Y3I0	tRNA-splicing ligase RtcB homolog	RTCB	0.0810294	0.35168	25.2277	25.2319	25.3464	25.2293	25.4584	25.3616	1812700000	117	20	20	55.2
P11216	Glycogen phosphorylase, brain form	PYGB	0.0658376	0.338572	24.4264	24.6147	24.4945	24.6046	24.527	24.6016	1809800000	129	34	34	49.7
Q15021	Condensin complex subunit 1	NCAPD2	-0.0548597	0.541711	24.0599	24.0146	24.1147	24.1617	23.944	23.9189	1809000000	172	40	40	42.6
Q9UHX1	Poly(U)-binding-splicing factor PUF60	PUF60	0.0856961	0.328329	25.1997	25.1505	25.2312	25.1568	25.2712	25.4105	1800000000	120	18	18	40.4
Q9P0M6	Core histone macro-H2A.2	H2AFY2	0.161085	0.319883	24.9823	25.1511	24.7373	25.1255	24.9833	25.245	1795800000	118	16	14	44.6
P46060	Ran GTPase-activating protein 1	RANGAP1	-0.0620676	0.647271	25.0222	24.7789	24.8519	24.6272	24.8627	24.9768	1793000000	137	30	30	59.1
Q8WUM0	Nuclear pore complex protein Nup133	NUP133	-0.0738807	0.28942	25.0224	24.8344	24.9677	24.8212	24.8967	24.8849	1790200000	162	38	38	48.3
Q9Y4A5	Transformation/transcription domain-associated protein	TRRAP	-0.171633	0.277369	23.8818	24.0148	23.9717	24.0239	23.5731	23.7563	1786900000	256	62	62	22.8
Q14789	Golgin subfamily B member 1	GOLGB1	-0.252264	0.198906	25.2029	24.9623	24.8694	25.0098	24.6972	24.5707	1777100000	237	63	63	27.5
Q15181	Inorganic pyrophosphatase	PPA1	0.0192283	0.821357	25.123	25.1427	25.0627	25.2489	24.9878	25.1493	1776400000	112	17	17	73
Q13616	Cullin-1	CUL1	0.0916563	0.410599	25.0806	25.1764	25.3026	25.1862	25.4299	25.2184	1775400000	111	29	29	48.7
P46013	Antigen KI-67	MKI67	-0.33863	0.0508721	24.05	24.0694	23.9965	23.9398	23.6049	23.5553	1766600000	231	65	65	31.6
Q8TEQ6	Gem-associated protein 5	GEMIN5	-0.0461523	0.484703	23.8058	23.6808	23.6847	23.7642	23.6227	23.646	1757000000	187	40	40	37.9
O43747	AP-1 complex subunit gamma-1	AP1G1	0.0910061	0.445134	24.5623	24.6268	24.6474	24.4944	24.8129	24.8022	1754800000	141	25	25	41
P45880	Voltage-dependent anion-selective channel protein 2	VDAC2	0.162638	0.145956	25.4527	25.2159	25.2398	25.4151	25.5652	25.416	1751200000	99	12	12	52.7
P46087	Probable 28S rRNA (cytosine(4447)-C(5))-methyltransferase	NOP2	-0.1614	0.0574505	24.9465	25.0764	25.004	24.7781	24.9401	24.8245	1745600000	105	21	21	28.9
P49750	YLP motif-containing protein 1	YLPM1	-0.272911	0.214094	24.7826	24.7574	24.5808	24.7589	24.1649	24.3782	1745300000	185	38	38	25.8
P62851	40S ribosomal protein S25	RPS25	0.0526501	0.58587	26.6845	26.4789	26.6464	26.5361	26.7479	26.6836	1737300000	43	6	6	38.4
P32969	60S ribosomal protein L9	RPL9	0.0323799	0.808452	25.7968	26.0512	26.1004	26.1798	25.9389	25.9268	1726900000	94	11	11	65.6
P08621	U1 small nuclear ribonucleoprotein 70 kDa	SNRNP70	-0.0448259	0.729165	24.928	24.9653	24.825	24.6588	24.8748	25.0501	1722500000	109	19	19	43.5
Q07955	Serine/arginine-rich splicing factor 1	SRSF1	-0.0203214	0.791372	25.1981	25.2468	25.0245	25.1245	25.1003	25.1836	1713700000	128	14	14	47.6
O00429	Dynamin-1-like protein	DNM1L	0.117591	0.0770628	24.031	24.0676	24.0254	24.0747	24.2405	24.1615	1712800000	176	34	34	65.4
Q8IX01	SURP and G-patch domain-containing protein 2	SUGP2	-0.126496	0.451528	24.4697	24.6432	24.2177	24.416	24.141	24.3941	1710200000	167	36	36	43.5
Q8IX12	Cell division cycle and apoptosis regulator protein 1	CCAR1	0.0441836	0.363059	24.8248	24.811	24.7788	24.8666	24.7711	24.9094	1707500000	126	26	26	26.1
Q92896	Golgi apparatus protein 1	GLG1	-0.626047	0.152461	25.5433	25.4726	24.9057	25.2401	24.2557	24.5477	1705100000	139	33	33	37.7
Q14966	Zinc finger protein 638	ZNF638	-0.213653	0.275145	24.3739	24.3401	24.1802	24.3941	23.8732	23.9859	1702600000	158	39	39	27.4
Q7L2E3	Putative ATP-dependent RNA helicase DHX30	DHX30	0.0399266	0.588809	23.7929	23.8938	23.8734	23.9988	23.7887	23.8925	1698300000	181	44	44	47.5
Q9Y285	Phenylalanine--tRNA ligase alpha subunit	FARSA	0.0418601	0.674854	25.574	25.7369	25.5106	25.5358	25.7557	25.6556	1697500000	83	14	14	41.3
P16435	NADPH--cytochrome P450 reductase	POR	0.116968	0.462945	24.158	24.3611	24.4108	24.2378	24.6544	24.3886	1692200000	139	27	27	46.7
Q99798	Aconitate hydratase, mitochondrial	ACO2	-0.115651	0.3825	24.6768	24.4517	24.5412	24.3275	24.6364	24.3588	1689600000	151	30	30	49
P61088;Q5JXB2	Ubiquitin-conjugating enzyme E2 N;Putative ubiquitin-conjugating enzyme E2 N-like	UBE2N;UBE2NL	-0.0377636	0.389845	26.4185	26.3574	26.4607	26.4106	26.3868	26.3259	1689300000	62	7	7	48
Q9NSD9	Phenylalanine--tRNA ligase beta subunit	FARSB	0.044422	0.807988	24.7366	24.6174	24.8848	24.6079	25.0938	24.6703	1687600000	127	19	19	36.3
Q9H9Z2	Protein lin-28 homolog A	LIN28A	-0.0924287	0.474791	25.6511	25.6349	25.3655	25.3818	25.6019	25.3905	1684600000	89	11	11	65.6
Q9NVI1	Fanconi anemia group I protein	FANCI	-0.0178544	0.842275	25.3112	25.2626	25.1279	25.3318	25.2045	25.1118	1684400000	178	41	41	39
P62750	60S ribosomal protein L23a	RPL23A	-0.060209	0.267861	26.3504	26.219	26.3614	26.2565	26.2631	26.2306	1674400000	60	10	10	44.2
P62888	60S ribosomal protein L30	RPL30	-0.0557294	0.650895	26.2685	26.0021	26.2472	25.9904	26.1082	26.252	1668900000	44	7	7	59.1
Q9NQC3	Reticulon-4	RTN4	-0.0671737	0.831607	25.597	26.026	25.2466	25.8815	25.217	25.5696	1668200000	129	26	26	46.6
P27635	60S ribosomal protein L10	RPL10	0.0816681	0.48856	25.6931	25.5741	25.7563	25.5819	25.7872	25.8993	1667000000	77	10	10	46.7
P62913	60S ribosomal protein L11	RPL11	-0.123287	0.0685748	26.309	26.2813	26.3677	26.1569	26.2815	26.1497	1662400000	42	6	6	32.6
Q96KR1	Zinc finger RNA-binding protein	ZFR	-0.0311279	0.662443	24.3331	24.4586	24.2372	24.3446	24.2938	24.2971	1655000000	153	29	29	38.1
P39656	Dolichyl-diphosphooligosaccharide--protein glycosyltransferase 48 kDa subunit	DDOST	-0.194415	0.111681	26.0926	26.1202	25.9763	25.922	25.9814	25.7025	1654800000	85	15	15	52
P62195	26S protease regulatory subunit 8	PSMC5	0.222121	0.237388	25.0005	24.961	25.2553	25.0687	25.5217	25.2928	1650600000	109	15	15	47.5
Q13148	TAR DNA-binding protein 43	TARDBP	0.0414574	0.660375	25.411	25.6673	25.5555	25.5638	25.5191	25.6752	1644100000	84	10	10	37.4
P12004	Proliferating cell nuclear antigen	PCNA	-0.12482	0.0710998	25.2497	25.1996	25.3471	25.1698	25.1657	25.0863	1639500000	103	11	11	64
Q9UKM9	RNA-binding protein Raly	RALY	-0.0656975	0.499051	25.424	25.5334	25.3826	25.2817	25.3304	25.5308	1635700000	75	13	13	60.8
P61204;P84077	ADP-ribosylation factor 3;ADP-ribosylation factor 1	ARF3;ARF1	0.0230488	0.763604	25.6347	25.6973	25.8353	25.8247	25.6945	25.7172	1633500000	105	9	9	54.7
P61353	60S ribosomal protein L27	RPL27	-0.0410547	0.650641	25.9019	25.7278	25.9235	25.6979	25.8509	25.8812	1631800000	58	7	7	45.6
P62995	Transformer-2 protein homolog beta	TRA2B	0.103492	0.359009	25.8114	25.9942	25.7697	25.8179	26.0465	26.0215	1624700000	65	7	7	31.6
Q00688	Peptidyl-prolyl cis-trans isomerase FKBP3	FKBP3	-0.00888956	0.886983	25.6626	25.6106	25.7567	25.6409	25.7469	25.6154	1623100000	75	11	11	53.6
P51114	Fragile X mental retardation syndrome-related protein 1	FXR1	0.103615	0.407205	25.0454	24.9813	25.1506	24.9619	25.2538	25.2724	1622700000	134	24	24	50.6
Q8IYB3	Serine/arginine repetitive matrix protein 1	SRRM1	-0.0586202	0.206125	25.4424	25.343	25.3872	25.3002	25.3124	25.3841	1621800000	73	10	10	14.8
Q6KC79	Nipped-B-like protein	NIPBL	-0.05874	0.737308	26.6479	26.5609	26.3265	26.7091	26.2682	26.3817	1621800000	109	29	29	13.9
Q13724	Mannosyl-oligosaccharide glucosidase	MOGS	0.0802424	0.115341	24.7169	24.7304	24.7106	24.7286	24.8654	24.8047	1619600000	137	28	28	52.6
O60610	Protein diaphanous homolog 1	DIAPH1	-0.12666	0.0282883	25.1523	25.0884	25.0902	24.9625	24.9432	25.0452	1618800000	141	29	29	29
Q10570	Cleavage and polyadenylation specificity factor subunit 1	CPSF1	-0.141249	0.145829	24.2968	24.2741	24.2724	24.2945	24.045	24.08	1613100000	131	33	33	30.8
Q13576	Ras GTPase-activating-like protein IQGAP2	IQGAP2	-0.311779	0.0368288	24.3321	24.465	24.245	24.1911	23.9747	23.941	1608800000	198	43	42	36.8
O60306	Intron-binding protein aquarius	AQR	-0.103416	0.338422	24.8889	24.9678	24.8756	24.9419	24.6346	24.8455	1604700000	170	38	37	33.9
O60832	H/ACA ribonucleoprotein complex subunit 4	DKC1	-0.0780826	0.368655	25.375	25.296	25.3756	25.2227	25.4133	25.1765	1603400000	125	22	22	50.8
P40939	Trifunctional enzyme subunit alpha, mitochondrial;Long-chain enoyl-CoA hydratase;Long chain 3-hydroxyacyl-CoA dehydrogenase	HADHA	-0.0960215	0.347181	24.5871	24.5927	24.6536	24.365	24.6687	24.5118	1603200000	134	24	24	42.7
Q9Y3P9	Rab GTPase-activating protein 1	RABGAP1	-0.0592985	0.212822	24.3739	24.4819	24.4522	24.3331	24.415	24.3821	1596900000	167	37	37	42.9
P04899	Guanine nucleotide-binding protein G(i) subunit alpha-2	GNAI2	0.216528	0.0608177	25.0173	25.2364	25.2407	25.3949	25.3072	25.4419	1590500000	130	17	17	59.2
P39748	Flap endonuclease 1	FEN1	-0.0182796	0.841947	25.4849	25.5083	25.7175	25.5423	25.6321	25.4814	1585500000	84	12	12	43.9
O43290	U4/U6.U5 tri-snRNP-associated protein 1	SART1	0.217228	0.0995475	24.3472	24.5001	24.4415	24.4724	24.7816	24.6865	1577400000	138	28	28	43.6
P46779	60S ribosomal protein L28	RPL28	-0.109017	0.253117	26.4809	26.4218	26.5285	26.2977	26.5193	26.2871	1573500000	31	7	7	40.9
Q15274	Nicotinate-nucleotide pyrophosphorylase [carboxylating]	QPRT	0.0963687	0.233768	25.1999	25.1999	25.2656	25.3492	25.4123	25.193	1571300000	72	9	9	49.2
P43487	Ran-specific GTPase-activating protein	RANBP1	0.333373	0.0144097	25.5072	25.4494	25.5076	25.665	25.9006	25.8988	1571100000	59	6	6	49.3
P62829	60S ribosomal protein L23	RPL23	-0.0290777	0.73133	26.1809	26.199	26.2388	26.2764	26.2297	26.0254	1566000000	39	7	7	55.7
Q02543	60S ribosomal protein L18a	RPL18A	0.0271997	0.724237	25.5784	25.5527	25.6974	25.6125	25.7441	25.5534	1564500000	55	10	10	45.5
Q8WYP5	Protein ELYS	AHCTF1	-0.131619	0.377766	23.9811	23.7318	23.8223	23.9353	23.6119	23.5932	1558900000	176	43	43	30.3
Q9UN86	Ras GTPase-activating protein-binding protein 2	G3BP2	-0.127086	0.0802483	25.2204	25.1379	25.1176	24.9562	25.1105	25.028	1549900000	79	15	12	33.4
O76094	Signal recognition particle subunit SRP72	SRP72	-0.019029	0.634883	24.3267	24.4099	24.3394	24.3489	24.3803	24.2897	1543800000	112	24	24	49.9
O15355	Protein phosphatase 1G	PPM1G	0.0649122	0.558534	24.7493	24.7362	24.6867	24.6453	24.7404	24.9814	1540300000	104	19	19	49.5
Q99733	Nucleosome assembly protein 1-like 4	NAP1L4	0.023193	0.754078	25.092	25.0528	25.226	25.0603	25.1681	25.212	1536300000	90	14	13	53.1
P43686	26S protease regulatory subunit 6B	PSMC4	-0.199303	0.0491541	24.8085	24.7008	24.6382	24.4326	24.6092	24.5077	1531600000	107	22	22	61
P46379	Large proline-rich protein BAG6	BAG6	-0.232537	0.0806705	24.9658	25.0069	24.9958	24.927	24.5833	24.7606	1530100000	151	22	22	32.7
Q9UJQ4	Sal-like protein 4	SALL4	0.130576	0.282992	24.7077	25.0064	24.6939	24.9763	24.8847	24.9386	1520700000	120	26	26	39.7
Q16181	Septin-7	2021-09-07	-0.0907039	0.205674	24.9958	24.9587	24.9613	24.8303	24.9986	24.8147	1519700000	104	15	15	44.9
P62820	Ras-related protein Rab-1A	RAB1A	0.169665	0.234252	26.0257	26.1587	26.0788	26.479	26.1993	26.0939	1516200000	58	10	10	62.4
O95239	Chromosome-associated kinesin KIF4A	KIF4A	-0.11596	0.185825	24.2832	24.2968	24.4061	24.335	24.1608	24.1423	1513700000	176	36	36	36.4
Q86XL3	Ankyrin repeat and LEM domain-containing protein 2	ANKLE2	2.34602	0.353863	21.0243	27.714	27.7401	27.6031	27.8099	28.1036	1513200000	2	3	3	3.6
Q07954	Prolow-density lipoprotein receptor-related protein 1;Low-density lipoprotein receptor-related protein 1 85 kDa subunit;Low-density lipoprotein receptor-related protein 1 515 kDa subunit;Low-density lipoprotein receptor-related protein 1 intracellular domain	LRP1	-0.306692	0.277371	25.3059	24.7532	24.8354	25.0013	24.5257	24.4474	1509900000	134	39	39	11.9
Q9BVP2	Guanine nucleotide-binding protein-like 3	GNL3	0.205129	0.141476	24.1952	24.2148	24.2647	24.2096	24.5342	24.5463	1506200000	99	19	19	41.9
P35659	Protein DEK	DEK	-0.0737765	0.41561	25.1278	25.1595	25.2103	25.1973	25.1385	24.9404	1504700000	83	13	13	35.7
Q8N1G4	Leucine-rich repeat-containing protein 47	LRRC47	0.106174	0.408175	24.765	25.0218	24.8813	24.8569	25.1583	24.9715	1504600000	136	23	23	58.7
P83731	60S ribosomal protein L24	RPL24	-0.0240559	0.87195	25.4787	25.2552	25.6938	25.3794	25.5706	25.4055	1491100000	42	6	6	31.8
P35556	Fibrillin-2	FBN2	-0.336889	0.403797	25.1068	24.0212	24.1369	24.2683	24.0966	23.8894	1487500000	157	41	41	19.8
P62191	26S protease regulatory subunit 4	PSMC1	-0.14732	0.11488	25.0997	25.1155	25.0573	24.9849	25.0408	24.8047	1483200000	83	14	14	41.8
P30566	Adenylosuccinate lyase	ADSL	0.260851	0.0955438	25.0007	24.7721	25.0414	25.0909	25.3688	25.137	1482900000	76	15	15	49.2
P19174	1-phosphatidylinositol 4,5-bisphosphate phosphodiesterase gamma-1	PLCG1	-0.129834	0.541112	24.545	24.5779	24.3081	24.6222	24.0221	24.3972	1482300000	129	29	29	33.8
Q9ULV4	Coronin-1C	CORO1C	0.146754	0.0862292	24.9628	24.8979	25.0594	25.0481	25.202	25.1103	1464300000	91	18	18	44.9
P09622	Dihydrolipoyl dehydrogenase, mitochondrial	DLD	-0.043635	0.653967	25.512	25.5008	25.471	25.2951	25.6047	25.453	1459800000	91	11	11	32.6
Q5UIP0	Telomere-associated protein RIF1	RIF1	-0.101208	0.408306	24.5264	24.6433	24.5588	24.6617	24.3024	24.4607	1458200000	177	47	47	28.5
Q16630	Cleavage and polyadenylation specificity factor subunit 6	CPSF6	0.0195465	0.701395	25.8011	25.9309	25.915	25.8649	25.9471	25.8937	1455200000	87	9	9	24.1
P07954	Fumarate hydratase, mitochondrial	FH	0.0918332	0.403936	24.9722	24.8552	25.1603	25.0308	25.1707	25.0617	1449800000	87	14	14	41.4
O95433	Activator of 90 kDa heat shock protein ATPase homolog 1	AHSA1	-0.0488419	0.643491	27.4112	27.3801	27.2243	27.3922	27.342	27.1348	1448600000	24	4	4	17.2
P62263	40S ribosomal protein S14	RPS14	-0.0745009	0.340759	25.846	25.862	26.0398	25.787	25.8468	25.8905	1445200000	60	10	10	66.9
Q15154	Pericentriolar material 1 protein	PCM1	-0.247943	0.190655	24.1264	24.0366	23.9144	24.0603	23.579	23.6943	1443800000	151	33	33	21.6
Q14157	Ubiquitin-associated protein 2-like	UBAP2L	-0.00808345	0.927118	24.6933	24.7635	24.8582	24.8652	24.6348	24.7908	1443100000	124	20	20	33.4
O75116	Rho-associated protein kinase 2	ROCK2	-0.0307477	0.658019	24.3225	24.4568	24.5061	24.4621	24.348	24.383	1439500000	154	34	34	32.6
Q13330	Metastasis-associated protein MTA1	MTA1	0.0628657	0.576688	24.4036	24.4618	24.3386	24.2716	24.5368	24.5843	1436700000	84	22	22	39.3
Q9NXF1	Testis-expressed sequence 10 protein	TEX10	0.152675	0.240827	24.5197	24.5285	24.3768	24.4307	24.7503	24.702	1431400000	128	23	23	32.8
P43034	Platelet-activating factor acetylhydrolase IB subunit alpha	PAFAH1B1	0.0910774	0.0462818	24.9092	24.8985	24.9498	25.0643	24.9715	24.9949	1423400000	97	17	17	50.2
Q96T76	MMS19 nucleotide excision repair protein homolog	MMS19	0.0492432	0.7525	24.245	24.1006	24.3211	24.096	24.5269	24.1916	1422200000	133	30	30	42.1
Q06203	Amidophosphoribosyltransferase	PPAT	0.15817	0.342281	25.3388	25.0708	25.0955	25.0876	25.4465	25.4454	1422100000	101	18	18	49.1
Q13618	Cullin-3	CUL3	0.205749	0.125941	24.9785	25.0095	24.8365	24.9677	25.2749	25.1992	1417000000	122	27	27	40
O94973	AP-2 complex subunit alpha-2	AP2A2	0.0700353	0.70956	24.6851	24.8153	25.183	24.9687	25.1214	24.8035	1416400000	110	30	20	35.7
P15311	Ezrin	EZR	0.0583509	0.787724	24.0752	24.2742	24.6268	24.1526	24.5709	24.4278	1411900000	99	24	14	30.4
P61158	Actin-related protein 3	ACTR3	0.0240587	0.681028	25.1773	25.0881	25.0442	25.0529	25.1758	25.153	1408100000	102	21	21	64.1
Q13310	Polyadenylate-binding protein 4	PABPC4	0.127563	0.38555	24.629	24.4841	24.6572	24.4805	24.8093	24.8632	1406700000	87	25	17	23.9
O43719	HIV Tat-specific factor 1	HTATSF1	0.037342	0.745577	24.4404	24.745	24.4359	24.6272	24.5159	24.5903	1405900000	118	20	20	33.9
P09455	Retinol-binding protein 1	RBP1	0.471559	0.0732337	24.5133	24.5987	24.811	25.0092	24.8762	25.4523	1405400000	90	12	12	84.4
P15170	Eukaryotic peptide chain release factor GTP-binding subunit ERF3A	GSPT1	0.0684687	0.537529	24.6802	24.6126	24.4851	24.5395	24.8224	24.6214	1397000000	110	19	19	46.7
P18754	Regulator of chromosome condensation	RCC1	0.148435	0.397657	24.3037	24.5298	24.6877	24.5174	24.8738	24.5754	1395000000	95	13	13	55.1
Q7Z3K3	Pogo transposable element with ZNF domain	POGZ	-0.0175549	0.903334	24.3742	24.3633	24.2847	24.5624	24.1037	24.3033	1383900000	135	31	31	33.3
P62318	Small nuclear ribonucleoprotein Sm D3	SNRPD3	0.0120636	0.864293	26.1093	26.0086	26.2373	26.1312	26.1266	26.1336	1382800000	35	4	4	37.3
P14678;P63162	Small nuclear ribonucleoprotein-associated proteins B and B;Small nuclear ribonucleoprotein-associated protein N	SNRPB;SNRPN	0.08554	0.358177	25.6857	25.8204	25.9441	25.8458	25.9667	25.8944	1375700000	74	8	8	25
Q15008	26S proteasome non-ATPase regulatory subunit 6	PSMD6	0.0194407	0.829695	24.3158	24.3911	24.2199	24.2431	24.4643	24.2777	1368500000	122	21	21	47
Q9Y467	Sal-like protein 2	SALL2	-0.166198	0.197869	24.6055	24.7942	24.6509	24.6833	24.5012	24.3675	1368400000	116	20	20	40.2
O43795	Unconventional myosin-Ib	MYO1B	0.141906	0.359793	24.7623	24.6869	24.4723	24.846	24.5748	24.9264	1367000000	122	30	30	34.2
Q66K74	Microtubule-associated protein 1S;MAP1S heavy chain;MAP1S light chain	MAP1S	0.0591495	0.18272	23.9916	24.0291	24.0691	24.0324	24.1057	24.1292	1365600000	137	24	24	32
P50851	Lipopolysaccharide-responsive and beige-like anchor protein	LRBA	-0.373969	0.0544457	24.2094	24.1073	23.9253	23.9254	23.6325	23.5622	1365200000	178	47	47	20.9
Q3ZCM7	Tubulin beta-8 chain	TUBB8	0.151231	0.749054	27.0806	26.3376	27.5526	26.6143	27.4269	27.3834	1360700000	12	11	2	7.4
P63241	Eukaryotic translation initiation factor 5A-1	EIF5A	0.220395	0.358044	25.3936	24.8052	25.3599	25.2456	25.5691	25.4052	1357200000	62	9	9	51.3
Q9UI26	Importin-11	IPO11	0.176278	0.224009	24.1203	24.1942	24.1528	24.0968	24.4969	24.4025	1354900000	143	26	26	36.6
P60228	Eukaryotic translation initiation factor 3 subunit E	EIF3E	5.06047e-05	0.999251	24.5818	24.4576	24.6218	24.5581	24.5327	24.5706	1354300000	128	20	20	50.6
P08195	4F2 cell-surface antigen heavy chain	SLC3A2	0.163762	0.46962	25.0435	24.7895	24.6579	24.652	25.1792	25.151	1353100000	96	19	19	36
Q8IWZ3	Ankyrin repeat and KH domain-containing protein 1	ANKHD1	-0.13846	0.402395	24.0403	24.0759	23.9766	24.1807	23.7192	23.7776	1351900000	178	39	39	26
O15397	Importin-8	IPO8	0.143735	0.0376769	27.1126	27.179	27.0801	27.3085	27.3003	27.194	1351600000	79	18	17	22.1
Q7Z4S6	Kinesin-like protein KIF21A	KIF21A	-0.114764	0.677118	23.7707	24.4396	24.3942	24.3613	23.9682	23.9308	1349500000	152	33	33	34.7
Q9Y3F4	Serine-threonine kinase receptor-associated protein	STRAP	-0.166534	0.0886489	24.0989	24.284	24.1199	24.0579	23.9103	24.0351	1348400000	92	17	17	67.4
O43670	BUB3-interacting and GLEBS motif-containing protein ZNF207	ZNF207	-0.0114766	0.853593	25.675	25.7259	25.8032	25.6711	25.686	25.8125	1344400000	42	7	7	16.7
P48444	Coatomer subunit delta	ARCN1	-0.222664	0.0402769	24.6715	24.4915	24.4357	24.2915	24.3537	24.2855	1343200000	98	22	22	43.6
P47897	Glutamine--tRNA ligase	QARS	-0.0274345	0.60808	24.3163	24.358	24.1948	24.2701	24.2496	24.267	1341000000	147	30	29	46.2
O14531	Dihydropyrimidinase-related protein 4	DPYSL4	0.305026	0.400689	24.1765	24.4341	23.9335	24.7858	23.905	24.7684	1337600000	95	21	21	62.6
P05387	60S acidic ribosomal protein P2	RPLP2	0.33969	0.155516	25.521	25.5959	25.2827	25.6985	26.1392	25.5809	1335200000	62	7	7	77.4
P46939	Utrophin	UTRN	-0.16535	0.0863991	23.6215	23.5688	23.6831	23.5891	23.4031	23.3852	1330800000	217	51	51	20.7
Q9HB71	Calcyclin-binding protein	CACYBP	0.0295127	0.850224	24.8437	24.7328	25.1196	24.7465	25.0214	25.0167	1318800000	72	12	12	56.6
E9PAV3;Q13765	Nascent polypeptide-associated complex subunit alpha, muscle-specific form;Nascent polypeptide-associated complex subunit alpha	NACA	-0.260706	0.0848093	26.2648	26.3773	26.2762	26.2539	25.9942	25.8882	1317900000	47	5	5	3.4
P14550	Alcohol dehydrogenase [NADP(+)]	AKR1A1	0.288948	0.014534	24.6515	24.5391	24.5746	24.7934	24.841	24.9976	1312700000	90	16	16	61.8
Q8IY81	pre-rRNA processing protein FTSJ3	FTSJ3	0.158987	0.109818	23.6873	23.7469	23.8537	23.8847	24.0398	23.8404	1312200000	111	23	23	44.2
P53992	Protein transport protein Sec24C	SEC24C	-0.057346	0.459113	24.2038	24.131	24.3237	24.0822	24.2237	24.1806	1308000000	132	23	23	32.9
Q13409	Cytoplasmic dynein 1 intermediate chain 2	DYNC1I2	-0.0340916	0.839113	24.9596	25.1346	24.6374	24.764	24.8975	24.9678	1307800000	87	17	17	45.3
Q8IWX8	Calcium homeostasis endoplasmic reticulum protein	CHERP	-0.00854727	0.851045	25.4143	25.5054	25.5568	25.4751	25.4735	25.5022	1305400000	94	16	16	25.3
Q03701	CCAAT/enhancer-binding protein zeta	CEBPZ	-0.0320174	0.631673	24.1194	23.9805	24.056	23.9273	24.0798	24.0527	1295500000	145	30	30	34.5
Q9UBB4	Ataxin-10	ATXN10	0.0280848	0.629869	24.165	24.1836	24.1884	24.1276	24.3087	24.185	1294100000	144	20	20	54.3
P05198	Eukaryotic translation initiation factor 2 subunit 1	EIF2S1	0.158213	0.344489	25.1354	25.0226	25.3952	25.1468	25.4547	25.4263	1291900000	77	13	13	56.8
P48449	Lanosterol synthase	LSS	-0.0553117	0.708765	23.9216	24.179	23.7494	23.8446	24.0113	23.8282	1288900000	117	24	24	42.5
P51665	26S proteasome non-ATPase regulatory subunit 7	PSMD7	0.0393561	0.589044	25.068	25.2304	25.0976	25.0996	25.2538	25.1607	1288600000	92	10	10	43.8
Q9UNF1	Melanoma-associated antigen D2	MAGED2	0.0429428	0.741366	24.6771	24.6588	24.3973	24.5013	24.7754	24.5854	1285100000	101	21	21	47
P22570	NADPH:adrenodoxin oxidoreductase, mitochondrial	FDXR	0.0276401	0.856109	24.3756	24.1118	24.0777	24.1363	24.429	24.0828	1279300000	135	23	23	55.8
P60900	Proteasome subunit alpha type-6	PSMA6	0.0963425	0.20859	25.2242	25.1841	25.1051	25.2979	25.342	25.1626	1274300000	74	11	11	52.8
P35998	26S protease regulatory subunit 7	PSMC2	-0.151186	0.102275	24.6631	24.6199	24.4613	24.504	24.3941	24.3926	1270600000	130	22	22	53.8
O14646	Chromodomain-helicase-DNA-binding protein 1	CHD1	0.0619279	0.424068	24.1441	24.0839	24.2893	24.3007	24.1913	24.2112	1269700000	154	32	31	24.3
Q99714	3-hydroxyacyl-CoA dehydrogenase type-2	HSD17B10	-0.0184161	0.812586	24.7795	24.5516	24.6787	24.6817	24.5901	24.6827	1268900000	108	13	13	73.6
Q15691	Microtubule-associated protein RP/EB family member 1	MAPRE1	-0.0830315	0.40738	24.8127	24.743	24.8892	24.8873	24.6816	24.627	1259300000	74	13	13	57.5
Q15185	Prostaglandin E synthase 3	PTGES3	0.162531	0.342725	25.426	25.5901	25.854	25.7045	25.9566	25.6965	1257300000	47	8	8	46.2
P18858	DNA ligase 1	LIG1	-0.191076	0.0438138	24.1333	24.3314	24.1558	24.0058	23.9871	24.0542	1254900000	155	29	29	41.8
O14979	Heterogeneous nuclear ribonucleoprotein D-like	HNRNPDL	-0.0303069	0.80305	24.9809	25.1949	25.3362	25.0768	25.2336	25.1106	1253600000	88	11	10	20.7
O14818	Proteasome subunit alpha type-7	PSMA7	0.0371593	0.691985	24.8375	24.8158	24.8413	25.0413	24.7998	24.7651	1243400000	84	13	13	64.1
Q9Y383	Putative RNA-binding protein Luc7-like 2	LUC7L2	0.0390383	0.497524	24.4868	24.4812	24.5925	24.4917	24.5634	24.6226	1242100000	67	13	13	34.4
Q9UKA9	Polypyrimidine tract-binding protein 2	PTBP2	0.338243	0.220584	24.1457	24.7072	24.2469	24.9028	24.3956	24.8161	1240100000	107	15	15	47.8
Q8TD19	Serine/threonine-protein kinase Nek9	NEK9	0.0428687	0.819643	23.8275	23.9359	24.2384	23.8336	24.2695	24.0273	1239400000	110	20	20	29.9
P52907	F-actin-capping protein subunit alpha-1	CAPZA1	-0.12904	0.204967	25.0714	24.8339	25.0128	24.9365	24.7885	24.8061	1239100000	77	12	12	68.5
Q92522	Histone H1x	H1FX	0.270568	0.00482302	25.8828	25.8663	25.8795	26.057	26.1644	26.219	1237900000	50	8	8	32.4
P49006	MARCKS-related protein	MARCKSL1	-0.255798	0.420867	26.6039	27.1156	26.2782	26.532	26.1143	26.5839	1236800000	30	6	6	72.3
Q7LBC6	Lysine-specific demethylase 3B	KDM3B	-0.0836287	0.67128	23.8293	23.8455	23.7124	24.0564	23.4611	23.6187	1234200000	169	38	38	34.8
P46977	Dolichyl-diphosphooligosaccharide--protein glycosyltransferase subunit STT3A	STT3A	-0.426762	0.0255815	25.2276	25.1555	24.92	24.8009	24.6973	24.5246	1232700000	103	17	17	25.2
Q9BUQ8	Probable ATP-dependent RNA helicase DDX23	DDX23	0.106695	0.0953586	24.1684	24.2621	24.3054	24.3178	24.331	24.4072	1231200000	101	22	22	32.1
P25786	Proteasome subunit alpha type-1	PSMA1	0.0430739	0.458582	25.0036	24.9529	25.0252	25.0413	25.1178	24.9517	1229700000	69	15	15	76.8
Q8N8S7	Protein enabled homolog	ENAH	-0.00285524	0.985848	24.4751	24.5509	24.1693	24.3888	24.2321	24.5658	1228100000	120	18	18	42.3
Q13177	Serine/threonine-protein kinase PAK 2;PAK-2p27;PAK-2p34	PAK2	-0.0727634	0.489448	24.2296	24.3106	24.0735	24.234	24.0092	24.1524	1226400000	112	22	22	61.8
Q14166	Tubulin--tyrosine ligase-like protein 12	TTLL12	0.0442423	0.451925	24.0903	24.1584	24.2209	24.1531	24.2746	24.1746	1224100000	98	21	21	51.6
O00303	Eukaryotic translation initiation factor 3 subunit F	EIF3F	0.125845	0.0123037	25.1643	25.262	25.2329	25.347	25.3486	25.3412	1222400000	84	12	12	41.2
Q04760	Lactoylglutathione lyase	GLO1	0.12381	0.0629638	25.031	25.111	25.0777	25.1242	25.2715	25.1955	1221200000	59	10	10	54.9
Q9C0C9	E2/E3 hybrid ubiquitin-protein ligase UBE2O	UBE2O	-0.232819	0.0345649	24.3047	24.3651	24.3055	24.2337	24.0072	24.0359	1220500000	117	23	23	29.8
Q7Z4V5	Hepatoma-derived growth factor-related protein 2	HDGFRP2	0.0228491	0.624931	25.1415	25.0451	25.0097	25.0812	25.0616	25.1221	1217000000	82	13	12	24.3
P52292	Importin subunit alpha-1	KPNA2	-0.232545	0.215902	24.9178	25.2527	24.9837	24.9886	24.8827	24.5851	1215100000	96	16	16	42.7
Q9H2G2	STE20-like serine/threonine-protein kinase	SLK	-0.189772	0.0277208	24.8621	24.6922	24.7143	24.5628	24.5982	24.5382	1214300000	112	27	27	33.4
Q9NY33	Dipeptidyl peptidase 3	DPP3	0.0670387	0.706609	24.3047	24.5413	24.0754	24.271	24.2837	24.5678	1213200000	136	23	23	49.9
Q2TAY7	WD40 repeat-containing protein SMU1;WD40 repeat-containing protein SMU1, N-terminally processed	SMU1	0.188418	0.148452	24.4488	24.7388	24.6077	24.7035	24.9126	24.7445	1211200000	101	14	14	39
Q16629	Serine/arginine-rich splicing factor 7	SRSF7	-0.0915898	0.555112	25.8426	25.6906	25.6291	25.4399	25.8718	25.576	1210200000	39	7	6	28.6
Q15436	Protein transport protein Sec23A	SEC23A	-0.0244368	0.870883	24.5815	24.4625	24.5138	24.275	24.7458	24.4636	1209500000	106	22	22	40.7
P10155	60 kDa SS-A/Ro ribonucleoprotein	TROVE2	0.16371	0.138128	25.2752	25.3742	25.3643	25.3479	25.6316	25.5254	1209300000	80	18	18	43.1
P62899	60S ribosomal protein L31	RPL31	-0.0464147	0.640324	25.7609	25.6442	25.8251	25.7012	25.825	25.5646	1204800000	20	7	7	52
P49207	60S ribosomal protein L34	RPL34	-0.226505	0.179295	25.3747	25.334	25.661	25.0461	25.3548	25.2893	1201200000	29	5	5	29.1
O75534	Cold shock domain-containing protein E1	CSDE1	-0.265052	0.0471969	24.6929	24.9074	24.6421	24.5653	24.4053	24.4767	1192700000	112	28	28	42.7
Q9UPN6	Protein SCAF8	SCAF8	-0.0531316	0.614636	25.3122	25.3309	25.2961	25.4376	25.1039	25.2382	1191600000	83	16	16	18.3
P42766	60S ribosomal protein L35	RPL35	0.0331378	0.772541	26.0141	25.8998	26.2506	26.1281	26.033	26.1028	1191400000	21	3	3	26
Q06210	Glutamine--fructose-6-phosphate aminotransferase [isomerizing] 1	GFPT1	0.104615	0.436054	24.0074	23.8079	23.8951	23.8229	24.1913	24.0101	1189700000	115	26	26	50.2
P08708	40S ribosomal protein S17	RPS17	0.342731	0.241798	24.8039	24.7171	25.14	24.8052	25.4863	25.3977	1183300000	63	8	8	60
P62333	26S protease regulatory subunit 10B	PSMC6	-0.0574742	0.346271	25.1782	25.2396	25.0779	25.0641	25.1543	25.1049	1181100000	70	14	14	45.8
P63173	60S ribosomal protein L38	RPL38	-0.127544	0.317261	26.6917	26.5152	26.7396	26.6921	26.4759	26.3959	1177600000	42	5	5	50
Q5JPE7;P69849	Nodal modulator 2;Nodal modulator 3	NOMO2;NOMO3	-0.14594	0.0104343	24.3274	24.3568	24.4196	24.2561	24.2048	24.2051	1177600000	153	31	31	39.7
P48147	Prolyl endopeptidase	PREP	0.127741	0.449385	24.5035	24.4736	24.2469	24.2775	24.6738	24.6559	1176600000	106	21	21	44.6
O00468	Agrin;Agrin N-terminal 110 kDa subunit;Agrin C-terminal 110 kDa subunit;Agrin C-terminal 90 kDa fragment;Agrin C-terminal 22 kDa fragment	AGRN	-0.140543	0.486263	24.6281	24.4585	24.2624	24.4805	24.4366	24.0103	1173000000	126	32	32	21.8
P31040	Succinate dehydrogenase [ubiquinone] flavoprotein subunit, mitochondrial	SDHA	-0.0271285	0.827138	24.5433	24.4276	24.5527	24.378	24.6991	24.3651	1172600000	80	18	18	41.7
Q15758	Neutral amino acid transporter B(0)	SLC1A5	0.0821288	0.614023	24.9599	24.8525	24.7445	24.6857	25.158	24.9596	1167800000	79	12	12	30.9
O95163	Elongator complex protein 1	IKBKAP	-0.0330718	0.727344	23.8593	23.8263	23.9499	23.9707	23.6957	23.8699	1166300000	104	26	26	27.7
P31946	14-3-3 protein beta/alpha;14-3-3 protein beta/alpha, N-terminally processed	YWHAB	-0.0808631	0.345409	25.4174	25.3079	25.2894	25.2276	25.3805	25.164	1164000000	50	10	5	30.5
Q9NVA2	Septin-11	2021-09-11	-0.139092	0.298487	24.2321	24.1685	24.0527	23.8239	24.1828	24.0293	1160100000	72	15	15	48
Q9UPY3	Endoribonuclease Dicer	DICER1	-0.138887	0.394091	23.6463	23.7403	23.7144	23.8276	23.3385	23.5181	1158600000	195	43	43	32
Q9NZ01	Very-long-chain enoyl-CoA reductase	TECR	-0.0583634	0.766487	25.0166	24.5453	24.6422	24.8656	24.6927	24.4707	1157600000	72	10	10	29.9
Q53GS9	U4/U6.U5 tri-snRNP-associated protein 2	USP39	0.132608	0.181903	24.4233	24.4797	24.6064	24.5123	24.7027	24.6923	1156800000	97	18	18	46.5
P22059	Oxysterol-binding protein 1	OSBP	-0.102545	0.411982	26.5885	26.7312	26.6525	26.4872	26.7594	26.4179	1156200000	67	16	16	33
O43809	Cleavage and polyadenylation specificity factor subunit 5	NUDT21	0.0854627	0.344972	24.8551	25.0474	24.975	25.1571	25.0033	24.9735	1155000000	73	11	11	55.9
Q15417	Calponin-3	CNN3	0.344915	0.0656781	24.9743	24.7344	25.1121	25.1516	25.2714	25.4325	1154400000	95	13	13	57.8
Q5TZA2	Rootletin	CROCC	-0.195236	0.0551775	25.0206	24.9895	25.0334	24.9619	24.759	24.7368	1153800000	127	39	39	21.7
P52565	Rho GDP-dissociation inhibitor 1	ARHGDIA	-0.0337093	0.787528	25.3971	25.1553	25.1405	25.2948	25.2632	25.0338	1150100000	59	8	8	61.8
Q15293	Reticulocalbin-1	RCN1	0.175462	0.315077	24.4743	24.3672	24.7665	24.5527	24.8831	24.6986	1150000000	75	13	13	49.2
Q6IN85	Serine/threonine-protein phosphatase 4 regulatory subunit 3A	SMEK1	-0.0113701	0.870778	23.6536	23.8172	23.7454	23.7605	23.6377	23.784	1149200000	127	24	24	31.1
Q9NQX3	Gephyrin;Molybdopterin adenylyltransferase;Molybdopterin molybdenumtransferase	GPHN	0.137177	0.247137	24.6938	24.8647	24.8986	24.8052	25.0721	24.9912	1147500000	103	22	22	41.8
P11279	Lysosome-associated membrane glycoprotein 1	LAMP1	-0.35959	0.135587	26.3623	26.0275	25.8975	25.7669	25.9517	25.49	1145200000	44	6	6	14.1
P78559	Microtubule-associated protein 1A;MAP1A heavy chain;MAP1 light chain LC2	MAP1A	-0.435358	0.0889063	23.8934	24.1377	23.6082	23.6813	23.2901	23.3617	1140700000	132	38	35	20.4
Q86Y56	Dynein assembly factor 5, axonemal	DNAAF5	0.192627	0.22184	23.5865	23.6474	23.5957	23.6257	24.0604	23.7213	1138300000	132	30	30	54.4
A1X283	SH3 and PX domain-containing protein 2B	SH3PXD2B	0.0558987	0.781756	23.8239	24.151	23.8178	24.1356	23.6804	24.1444	1138200000	90	24	24	35.9
Q13363	C-terminal-binding protein 1	CTBP1	-0.08823	0.564675	25.2647	25.6401	25.4209	25.4891	25.3865	25.1855	1136500000	80	15	15	44.1
P60709	Actin, cytoplasmic 1;Actin, cytoplasmic 1, N-terminally processed	ACTB	0.172857	0.52918	26.3798	26.1919	26.7821	26.2854	26.6824	26.9045	1130700000	25	25	1	4.5
Q92974	Rho guanine nucleotide exchange factor 2	ARHGEF2	0.266355	0.190223	24.4691	24.0904	24.0487	24.4361	24.3087	24.6624	1119300000	113	28	28	39.2
Q10567	AP-1 complex subunit beta-1	AP1B1	0.200943	0.0459042	24.517	24.674	24.5513	24.8351	24.8316	24.6785	1118400000	105	33	17	28.6
P28331	NADH-ubiquinone oxidoreductase 75 kDa subunit, mitochondrial	NDUFS1	0.197399	0.367406	24.2329	24.4911	24.6848	24.5529	24.9526	24.4955	1108400000	97	18	18	37.6
P62314	Small nuclear ribonucleoprotein Sm D1	SNRPD1	0.318072	0.0997244	25.5093	25.4226	25.8778	26.0139	25.917	25.833	1106400000	56	5	5	54.6
P42167	Lamina-associated polypeptide 2, isoforms beta/gamma;Thymopoietin;Thymopentin	TMPO-2	0.0705044	0.576248	25.2243	25.0669	25.0189	25.1201	25.0375	25.3641	1105500000	73	17	8	21.1
Q5SRE5	Nucleoporin NUP188 homolog	NUP188	-0.136374	0.404972	24.2541	24.406	24.3985	24.4842	24.0241	24.1412	1104500000	155	30	30	25.2
O95747	Serine/threonine-protein kinase OSR1	OXSR1	0.0653906	0.595908	24.9191	24.9868	25.002	25.2562	24.9268	24.921	1103300000	67	12	12	33.8
Q9NSE4	Isoleucine--tRNA ligase, mitochondrial	IARS2	0.0727304	0.212886	24.0276	23.9675	24.1028	24.0825	24.1642	24.0693	1098200000	103	22	22	31.5
Q9Y5A9	YTH domain-containing family protein 2	YTHDF2	0.129133	0.313324	24.3399	24.557	24.3471	24.3913	24.5491	24.691	1096900000	68	17	17	35.4
P10412	Histone H1.4	HIST1H1E	1.69379	0.387899	27.0871	27.3413	21.9886	26.9138	27.4365	27.1481	1095900000	8	11	2	9.1
Q9BQ39	ATP-dependent RNA helicase DDX50	DDX50	0.131691	0.382662	25.194	25.1087	24.948	24.9885	25.3341	25.3232	1095700000	90	27	25	41.4
O43295	SLIT-ROBO Rho GTPase-activating protein 3	SRGAP3	0.475566	0.0880895	23.7667	24.2241	24.4203	24.5638	24.4945	24.7795	1095500000	115	27	27	33.2
Q15631	Translin	TSN	0.12097	0.465273	25.0234	25.1315	25.0416	25.246	25.4047	24.9087	1095300000	77	11	11	45.6
P84098	60S ribosomal protein L19	RPL19	0.100523	0.403849	26.0635	25.9047	26.1371	26.0512	26.302	26.0537	1094200000	26	5	5	22.4
P42224	Signal transducer and activator of transcription 1-alpha/beta	STAT1	-0.100629	0.446307	24.4884	24.5225	24.1853	24.2501	24.4027	24.2415	1088400000	106	25	25	42.1
O43684	Mitotic checkpoint protein BUB3	BUB3	-0.032407	0.705058	24.5688	24.5027	24.5754	24.6689	24.4464	24.4345	1085300000	71	10	10	44.5
Q96Q15	Serine/threonine-protein kinase SMG1	SMG1	-0.150465	0.331005	23.5252	23.5449	23.5057	23.6361	23.181	23.3072	1084700000	160	49	49	19.9
Q01780	Exosome component 10	EXOSC10	0.143282	0.261785	23.9238	23.8084	23.8675	23.8009	24.1052	24.1234	1080900000	103	24	24	38.6
Q9Y696	Chloride intracellular channel protein 4	CLIC4	0.160432	0.196119	24.9522	24.639	24.8268	25.0594	24.8915	24.9483	1079500000	73	16	16	77.9
P31947	14-3-3 protein sigma	SFN	-0.17673	0.239443	27.341	27.3239	27.0215	27.1352	26.9025	27.1184	1078000000	5	3	1	3.2
O00541	Pescadillo homolog	PES1	0.0501004	0.616728	24.3429	24.3985	24.2626	24.2599	24.5436	24.3508	1076800000	101	22	22	41.5
Q9BPX3	Condensin complex subunit 3	NCAPG	0.0409148	0.238234	24.5333	24.4847	24.5083	24.4977	24.5737	24.5776	1076400000	129	24	24	32.5
P54687	Branched-chain-amino-acid aminotransferase, cytosolic	BCAT1	0.343674	0.108295	24.968	25.2533	25.5216	25.5369	25.5512	25.6859	1076100000	71	12	12	40.2
Q8WX93	Palladin	PALLD	-0.168267	0.572845	23.5065	24.0337	23.9094	23.945	23.7895	23.2104	1074500000	114	24	24	25.4
Q96FW1	Ubiquitin thioesterase OTUB1	OTUB1	0.00645091	0.914136	24.2768	24.3375	24.4132	24.2693	24.3823	24.3953	1072300000	71	9	9	39.1
P36776	Lon protease homolog, mitochondrial	LONP1	-0.0180336	0.864788	24.2433	24.0859	24.1044	23.9658	24.1535	24.2601	1071500000	102	21	21	29.3
Q4ZG55	Protein GREB1	GREB1	-0.0195438	0.921815	23.59	23.8467	23.6113	23.9668	23.3868	23.6358	1070800000	167	35	35	25
O00116	Alkyldihydroxyacetonephosphate synthase, peroxisomal	AGPS	0.10898	0.609712	24.1375	23.8986	24.3342	23.9513	24.4713	24.2747	1068700000	96	20	20	46.2
P61254;Q9UNX3	60S ribosomal protein L26;60S ribosomal protein L26-like 1	RPL26;RPL26L1	-0.180797	0.11257	26.1661	26.1098	26.0444	25.9418	26.0594	25.7768	1067500000	25	8	8	35.9
O95831	Apoptosis-inducing factor 1, mitochondrial	AIFM1	0.132638	0.259498	24.2178	24.2269	24.136	24.1403	24.3721	24.4661	1064800000	91	18	18	43.9
Q8NEY1	Neuron navigator 1	NAV1	-0.669573	0.0478064	24.179	24.03	23.492	23.4012	23.2748	23.0163	1061700000	125	34	34	26.3
P21281	V-type proton ATPase subunit B, brain isoform	ATP6V1B2	0.113719	0.444229	24.906	24.7097	24.9062	24.8148	25.1869	24.8614	1060200000	112	18	18	50.5
Q99856	AT-rich interactive domain-containing protein 3A	ARID3A	0.273161	0.222166	24.9744	24.472	24.6695	24.7389	25.083	25.1134	1056000000	84	19	19	43.7
O96019	Actin-like protein 6A	ACTL6A	0.166634	0.217697	25.1659	25.3837	25.2271	25.296	25.3728	25.6078	1054500000	76	15	15	46.9
Q96GS4	Uncharacterized protein C17orf59	C17orf59	-0.797778	0.0842473	26.1543	26.902	25.723	25.3579	25.4751	25.5529	1053100000	7	2	2	3.1
P40429	60S ribosomal protein L13a	RPL13A	-0.0107913	0.918156	25.5692	25.52	25.5606	25.7035	25.5478	25.3662	1052300000	44	5	5	24.6
O75390	Citrate synthase, mitochondrial	CS	0.053585	0.0954722	24.9975	24.9983	25.0011	25.0206	25.101	25.0361	1051100000	86	12	12	36.5
P36915	Guanine nucleotide-binding protein-like 1	GNL1	0.162362	0.131057	26.0921	26.0654	26.1247	26.0903	26.3606	26.3184	1046600000	73	11	11	24.5
P62854;Q5JNZ5	40S ribosomal protein S26;Putative 40S ribosomal protein S26-like 1	RPS26;RPS26P11	0.0383426	0.631283	25.6657	25.6159	25.7327	25.7742	25.7768	25.5784	1045200000	33	4	4	37.4
Q86YP4	Transcriptional repressor p66-alpha	GATAD2A	-0.0394902	0.629171	25.8854	25.8643	25.7203	25.6909	25.7792	25.8814	1041800000	79	17	17	39
Q8IY67	Ribonucleoprotein PTB-binding 1	RAVER1	0.245967	0.108365	24.0388	23.976	24.1474	24.0913	24.3541	24.4548	1041300000	92	16	16	47.4
Q01081;P0DN76	Splicing factor U2AF 35 kDa subunit	U2AF1	0.101026	0.344232	25.1254	25.356	25.2073	25.2047	25.4269	25.3602	1039600000	47	8	8	41.2
P46778	60S ribosomal protein L21	RPL21	-0.0589471	0.621474	26.1676	26.0143	26.1527	26.2498	25.9399	25.968	1038100000	27	4	4	32.5
Q9Y4G6	Talin-2	TLN2	-0.168345	0.411004	23.9308	23.8971	23.5254	23.8722	23.524	23.4521	1034700000	168	50	40	25.9
Q9Y6G9	Cytoplasmic dynein 1 light intermediate chain 1	DYNC1LI1	0.0341569	0.78044	24.1818	24.1931	23.9676	24.2022	23.9763	24.2666	1034200000	88	17	17	51.1
Q96SB4	SRSF protein kinase 1	SRPK1	0.0119474	0.906093	24.5416	24.5671	24.5567	24.3928	24.7189	24.5897	1034000000	87	15	15	29.5
P60866	40S ribosomal protein S20	RPS20	0.0500252	0.690931	25.9135	25.9941	26.2615	26.0056	26.1726	26.1408	1033300000	30	5	5	29.4
O00154	Cytosolic acyl coenzyme A thioester hydrolase	ACOT7	-0.120808	0.358724	25.4311	25.1623	25.1274	25.2496	25.0763	25.0325	1033200000	55	11	11	31.3
Q14667	Protein KIAA0100	KIAA0100	-0.115387	0.563284	26.4241	26.5356	26.4872	26.7093	26.2948	26.0966	1030300000	12	6	6	3.5
P61619	Protein transport protein Sec61 subunit alpha isoform 1	SEC61A1	-0.155131	0.344475	25.1999	24.8723	24.8703	24.75	25.014	24.7131	1029500000	50	8	8	21
A0AVT1	Ubiquitin-like modifier-activating enzyme 6	UBA6	0.225299	0.0723241	23.8828	23.8199	23.9196	23.9232	24.1942	24.1808	1028000000	102	28	28	38.1
P28838	Cytosol aminopeptidase	LAP3	-0.279706	0.0738593	24.6195	24.2809	24.3965	24.1501	24.2582	24.0493	1024600000	91	18	18	48.7
O00505	Importin subunit alpha-4	KPNA3	0.293035	0.0272048	24.9137	25.1261	25.1561	25.3081	25.4373	25.3297	1024200000	58	15	15	43.2
P49916	DNA ligase 3	LIG3	0.0666433	0.452266	23.816	23.7039	23.5592	23.805	23.7032	23.7707	1022600000	91	23	23	29.8
P28074	Proteasome subunit beta type-5	PSMB5	0.0979733	0.332475	24.775	24.524	24.6798	24.8532	24.7383	24.6812	1022500000	60	9	9	42.2
P55036	26S proteasome non-ATPase regulatory subunit 4	PSMD4	-0.0369321	0.752977	24.9697	25.0334	24.7541	24.8493	25.016	24.7812	1021500000	70	14	14	42.7
Q8TDN6	Ribosome biogenesis protein BRX1 homolog	BRIX1	0.12418	0.379526	25.2534	25.1834	25.1383	25.1196	25.5374	25.2906	1020800000	58	10	10	34.6
Q86U86	Protein polybromo-1	PBRM1	-0.202342	0.212803	23.8734	23.8065	23.6401	23.7897	23.3861	23.5371	1018800000	116	30	30	23.6
P17980	26S protease regulatory subunit 6A	PSMC3	-0.0984581	0.217856	24.4493	24.5381	24.3661	24.4322	24.3514	24.2745	1018500000	97	15	15	46.7
Q99729	Heterogeneous nuclear ribonucleoprotein A/B	HNRNPAB	0.161166	0.0457196	25.6013	25.4664	25.4247	25.6428	25.6384	25.6946	1017400000	58	7	7	20.5
P35251	Replication factor C subunit 1	RFC1	0.0224536	0.701987	24.5909	24.6539	24.7196	24.7404	24.6882	24.6031	1017400000	89	20	20	21.3
Q9H3S7	Tyrosine-protein phosphatase non-receptor type 23	PTPN23	-0.133589	0.061234	23.4539	23.3329	23.489	23.2771	23.3332	23.2647	1017400000	133	34	34	29.3
Q96T23	Remodeling and spacing factor 1	RSF1	-0.123957	0.227932	24.7882	24.7662	24.5879	24.6843	24.4793	24.6068	1016000000	102	24	24	19.9
Q9Y2L1	Exosome complex exonuclease RRP44	DIS3	-0.00194446	0.978107	23.675	23.4871	23.4741	23.5614	23.5552	23.5138	1015000000	120	28	28	40.9
P46776	60S ribosomal protein L27a	RPL27A	-0.202296	0.120407	25.9062	25.7559	26.049	25.797	25.7115	25.5956	1014800000	26	7	7	31.8
Q5T8P6	RNA-binding protein 26	RBM26	-0.0364234	0.565283	24.2651	24.3018	24.1896	24.2699	24.1202	24.2571	1012700000	90	26	26	23.9
P30048	Thioredoxin-dependent peroxide reductase, mitochondrial	PRDX3	0.24139	0.22528	25.0209	24.6794	25.0891	24.9819	25.3664	25.1654	1012200000	44	8	8	48
Q96K76	Ubiquitin carboxyl-terminal hydrolase 47	USP47	-0.0427965	0.658482	23.8697	24.0124	23.9296	24.0523	23.834	23.7969	1007600000	141	30	30	28.3
Q14692	Ribosome biogenesis protein BMS1 homolog	BMS1	0.0534432	0.717042	24.0785	24.0154	24.3195	24.1513	24.3834	24.039	1006600000	115	24	24	25.7
P48634	Protein PRRC2A	PRRC2A	-0.126217	0.504965	24.8242	24.58	24.8408	24.9047	24.3909	24.5707	1005900000	120	30	29	22.4
P42858	Huntingtin	HTT	-0.194786	0.0559262	23.2356	23.2088	23.2561	23.1821	22.9684	22.9656	1004600000	175	48	48	21.9
Q02218	2-oxoglutarate dehydrogenase, mitochondrial	OGDH	0.164469	0.0476047	24.0641	23.881	23.9309	24.1029	24.1633	24.1033	1003700000	114	26	26	35.3
Q14257	Reticulocalbin-2	RCN2	0.383457	0.00928742	24.9696	24.8906	25.0073	25.48	25.2297	25.3081	1002300000	53	10	10	38.8
P25789	Proteasome subunit alpha type-4	PSMA4	0.0846585	0.304714	24.5668	24.7917	24.7074	24.7958	24.7147	24.8095	999480000	78	12	12	67.4
O95071	E3 ubiquitin-protein ligase UBR5	UBR5	-0.126029	0.480364	23.9537	23.7959	23.963	24.0833	23.6404	23.6108	995500000	134	32	32	18.9
O60885	Bromodomain-containing protein 4	BRD4	-0.188625	0.234858	24.7693	24.5416	24.5984	24.6654	24.2674	24.4107	993370000	68	18	18	15.1
Q96AG4	Leucine-rich repeat-containing protein 59	LRRC59	0.155639	0.380503	24.6343	24.7883	24.642	24.6117	25.1242	24.7956	992810000	45	9	9	43
Q8WVM8	Sec1 family domain-containing protein 1	SCFD1	0.103024	0.611253	24.4598	24.4364	24.5112	24.2186	24.8481	24.6497	991480000	77	16	16	37.9
Q96JM3	Chromosome alignment-maintaining phosphoprotein 1	CHAMP1	0.11455	0.126139	24.5026	24.5237	24.4817	24.5762	24.5434	24.732	990120000	102	26	26	38.2
Q96I24	Far upstream element-binding protein 3	FUBP3	-0.0285022	0.829905	24.8573	24.7934	24.8815	24.6292	25.0438	24.7737	987580000	81	18	15	46.5
Q14202	Zinc finger MYM-type protein 3	ZMYM3	-0.105702	0.284921	23.5827	23.7109	23.7903	23.7078	23.551	23.5081	987280000	145	31	31	35
Q8WXF1	Paraspeckle component 1	PSPC1	-0.0130766	0.927697	24.9041	25.1623	24.7551	24.9365	24.8112	25.0345	984640000	69	10	9	22.9
P53985	Monocarboxylate transporter 1	SLC16A1	-0.103269	0.426887	25.1984	24.9052	25.1279	24.9072	25.1265	24.888	983670000	65	6	6	14.2
Q9UNM6	26S proteasome non-ATPase regulatory subunit 13	PSMD13	-0.0117635	0.812875	24.5352	24.5361	24.5555	24.4692	24.6207	24.5015	982810000	74	15	15	51.9
P18077	60S ribosomal protein L35a	RPL35A	-0.198914	0.0788696	25.8143	25.8457	25.8158	25.7526	25.6596	25.4668	980540000	26	5	5	38.2
Q96N67	Dedicator of cytokinesis protein 7	DOCK7	-0.124931	0.493574	24.6497	24.4211	24.484	24.695	24.2209	24.2641	980210000	130	37	37	25.4
P14324	Farnesyl pyrophosphate synthase	FDPS	0.216133	0.125572	24.9033	24.8453	24.7979	24.9901	25.2772	24.9276	979660000	46	8	8	31
P05091	Aldehyde dehydrogenase, mitochondrial	ALDH2	-0.146168	0.485496	24.2458	23.9315	24.3149	23.7879	24.2982	23.9676	978740000	92	22	22	53.6
Q8IXT5	RNA-binding protein 12B	RBM12B	-0.025004	0.70353	24.036	24.0341	24.0592	24.1324	23.9261	23.9958	977610000	87	18	18	20.1
O94776	Metastasis-associated protein MTA2	MTA2	0.149449	0.0780905	24.0072	24.0239	23.8536	24.0488	24.123	24.1612	975530000	77	18	16	34
P51178	1-phosphatidylinositol 4,5-bisphosphate phosphodiesterase delta-1	PLCD1	0.406978	0.0143803	24.4403	24.5897	24.381	24.726	24.9371	24.9689	975200000	77	17	17	36.2
Q12996	Cleavage stimulation factor subunit 3	CSTF3	0.0555383	0.668797	24.6821	24.7013	24.7213	24.52	24.844	24.9074	974430000	91	18	18	34.6
P19022	Cadherin-2	CDH2	-0.112767	0.514489	24.3193	24.5587	24.721	24.5718	24.2152	24.4736	973430000	69	16	16	28.6
Q9Y4W2	Ribosomal biogenesis protein LAS1L	LAS1L	0.0959872	0.42542	24.0804	24.1259	24.0624	23.9802	24.338	24.2384	973240000	88	22	22	45.8
Q92878	DNA repair protein RAD50	RAD50	-0.0723364	0.725302	23.9704	23.9428	24.3344	23.7453	24.0423	24.2429	972170000	84	30	30	26.7
Q8WUA4	General transcription factor 3C polypeptide 2	GTF3C2	0.0614167	0.308018	24.4315	24.4563	24.4854	24.4217	24.5466	24.5892	968940000	89	19	19	32.4
Q7L1Q6	Basic leucine zipper and W2 domain-containing protein 1	BZW1	0.00269107	0.965754	24.332	24.4092	24.3492	24.3104	24.3139	24.4743	962850000	76	14	14	39.6
Q8TAQ2	SWI/SNF complex subunit SMARCC2	SMARCC2	-0.0513634	0.704244	24.6312	24.6769	24.6794	24.7812	24.3675	24.6846	961610000	66	28	19	20.4
O95573	Long-chain-fatty-acid--CoA ligase 3	ACSL3	-0.011935	0.885289	23.9976	24.0302	23.9856	23.854	24.0056	24.118	958680000	111	20	20	35.8
Q16881	Thioredoxin reductase 1, cytoplasmic	TXNRD1	0.159177	0.307255	25.1015	25.0567	24.6856	25.0395	25.149	25.1329	958330000	88	16	16	39.8
P28482	Mitogen-activated protein kinase 1	MAPK1	0.032189	0.761086	23.8632	23.9956	24.1396	23.9593	24.1471	23.9886	957950000	94	15	15	55.6
Q96AY4	Tetratricopeptide repeat protein 28	TTC28	0.00109703	0.992117	24.7131	24.6982	24.6219	24.8777	24.5545	24.6043	954580000	130	34	34	21.7
Q6PD62	RNA polymerase-associated protein CTR9 homolog	CTR9	-0.0333994	0.507128	24.5901	24.6777	24.575	24.6466	24.5482	24.5477	953950000	90	20	20	25.1
Q99497	Protein deglycase DJ-1	PARK7	0.142851	0.24407	24.8784	24.8114	24.7035	24.8246	25.121	24.8761	952440000	46	9	9	55
Q15392	Delta(24)-sterol reductase	DHCR24	-0.373684	0.210098	25.4402	25.2782	24.8806	25.1067	24.9009	24.4704	948430000	51	12	12	24.2
O43660	Pleiotropic regulator 1	PLRG1	0.0630212	0.255289	23.9042	23.9809	23.8296	23.9452	23.9537	24.0049	946570000	79	15	15	45.7
Q9Y3T9	Nucleolar complex protein 2 homolog	NOC2L	0.189667	0.231882	23.9484	23.8286	23.8798	23.8242	24.2602	24.1415	944680000	87	16	16	24.8
Q14684	Ribosomal RNA processing protein 1 homolog B	RRP1B	0.112569	0.216506	24.7541	24.6472	24.6778	24.6661	24.8826	24.8681	943010000	103	20	20	33.9
Q13315	Serine-protein kinase ATM	ATM	0.0565586	0.665659	23.4087	23.1982	23.3789	23.5607	23.3877	23.2071	941160000	150	37	37	17.5
P46100	Transcriptional regulator ATRX	ATRX	-0.220536	0.0859249	23.8247	23.7272	23.7324	23.7187	23.4113	23.4928	940630000	115	30	30	16.6
Q8TCJ2	Dolichyl-diphosphooligosaccharide--protein glycosyltransferase subunit STT3B	STT3B	-0.232535	0.141287	24.8658	24.6459	24.4424	24.4881	24.3801	24.3884	938850000	64	14	13	17.8
Q07866	Kinesin light chain 1	KLC1	0.105022	0.205998	23.8541	23.8951	23.7906	23.8619	24.0723	23.9208	935490000	94	22	22	39.8
Q69YN4	Protein virilizer homolog	KIAA1429	0.0623003	0.65903	23.8572	23.8496	23.8674	24.1355	23.6838	23.9418	934080000	124	29	29	22.2
P21127;Q9UQ88	Cyclin-dependent kinase 11B;Cyclin-dependent kinase 11A	CDK11B;CDK11A	0.089194	0.292996	24.8342	24.8251	24.9945	24.9077	24.9439	25.0697	932430000	75	20	20	26.5
P61163	Alpha-centractin	ACTR1A	0.207775	0.105247	25.1128	25.1675	25.048	25.3849	25.1326	25.4342	930070000	51	10	10	42.6
O60343	TBC1 domain family member 4	TBC1D4	-0.018511	0.781008	26.2703	26.2625	26.1333	26.2132	26.2737	26.1236	929890000	58	17	17	20
P52597	Heterogeneous nuclear ribonucleoprotein F;Heterogeneous nuclear ribonucleoprotein F, N-terminally processed	HNRNPF	-0.156515	0.301213	24.3516	24.6868	24.6565	24.2554	24.4686	24.5015	929030000	69	13	11	50.1
Q16576	Histone-binding protein RBBP7	RBBP7	0.107945	0.412145	25.0014	25.1556	25.035	25.087	25.387	25.0417	928340000	59	13	8	48.9
Q12797	Aspartyl/asparaginyl beta-hydroxylase	ASPH	-0.0703756	0.610548	23.9735	23.9545	24.1352	23.7495	24.1441	23.9585	925070000	99	18	18	31.3
P10586	Receptor-type tyrosine-protein phosphatase F	PTPRF	-0.216184	0.436637	23.2047	23.7576	23.3258	23.5846	23.0393	23.0155	924940000	135	32	32	27.3
Q9P2E9	Ribosome-binding protein 1	RRBP1	-0.580782	0.115069	24.7871	24.4363	24.2011	24.3176	23.8541	23.5105	924930000	133	28	28	28.8
P49790	Nuclear pore complex protein Nup153	NUP153	-0.113614	0.0461015	23.2386	23.1505	23.2374	23.1491	23.065	23.0716	922960000	119	30	30	35
P98175	RNA-binding protein 10	RBM10	-0.169075	0.0744863	24.5348	24.5912	24.5761	24.4627	24.2615	24.4707	922480000	81	17	17	25.2
Q13423	NAD(P) transhydrogenase, mitochondrial	NNT	-0.720313	0.0035688	24.2314	24.5339	24.1593	23.6333	23.5811	23.5492	922200000	92	22	22	26.8
Q9NUU7	ATP-dependent RNA helicase DDX19A	DDX19A	0.0265502	0.625775	24.2235	24.2626	24.2205	24.2405	24.3547	24.1911	921410000	71	20	20	54
Q8WWY3	U4/U6 small nuclear ribonucleoprotein Prp31	PRPF31	0.116301	0.293543	24.7357	24.8866	24.8079	24.8583	24.8239	25.0969	920750000	54	15	15	46.7
Q86V81	THO complex subunit 4	ALYREF	0.0890122	0.233346	24.6227	24.7774	24.6757	24.73	24.7435	24.8692	920030000	54	6	6	31.1
Q01844	RNA-binding protein EWS	EWSR1	0.0734817	0.410663	25.5662	25.6815	25.7511	25.6873	25.6741	25.8579	919670000	53	5	5	11
O94826	Mitochondrial import receptor subunit TOM70	TOMM70A	0.0036033	0.971635	24.4795	24.4144	24.1681	24.3527	24.3746	24.3454	919580000	83	15	15	35.5
Q15334	Lethal(2) giant larvae protein homolog 1	LLGL1	0.112104	0.201512	23.9423	23.9859	23.8628	24.0228	23.9427	24.1617	917010000	88	21	21	27.3
Q9H4A4	Aminopeptidase B	RNPEP	-0.0573306	0.682048	24.7628	24.586	24.3376	24.4242	24.5598	24.5305	916460000	102	20	20	44.5
Q13162	Peroxiredoxin-4	PRDX4	-0.0196511	0.864344	24.5816	24.3631	24.2439	24.3397	24.4626	24.3273	916430000	71	12	9	54.6
Q9P2R3	Rabankyrin-5	ANKFY1	0.0268907	0.860552	23.82	24.1563	23.965	24.1605	23.8051	24.0563	912590000	98	21	21	29.9
Q96PZ0	Pseudouridylate synthase 7 homolog	PUS7	0.209383	0.0727541	23.6411	23.6957	23.7759	23.7651	24.0241	23.9516	908860000	93	21	21	43.7
Q9UPU5	Ubiquitin carboxyl-terminal hydrolase 24	USP24	-0.169094	0.250978	24.1271	24.0883	24.0742	24.1432	23.7099	23.9292	908840000	101	30	30	15.9
O95671	N-acetylserotonin O-methyltransferase-like protein	ASMTL	0.28442	0.129276	24.6489	24.4903	24.4648	24.6227	25.0843	24.7503	905390000	84	19	19	43.3
P49589	Cysteine--tRNA ligase, cytoplasmic	CARS	0.215409	0.331629	23.4625	23.5156	23.6812	23.4165	24.0357	23.8534	904370000	100	24	24	41.4
Q14247	Src substrate cortactin	CTTN	0.129205	0.451189	25.063	24.667	24.9865	24.845	25.1591	25.1001	903780000	63	18	18	41.1
P30419	Glycylpeptide N-tetradecanoyltransferase 1	NMT1	0.0822689	0.408325	24.0373	24.0119	24.1797	24.084	24.3031	24.0887	901920000	92	16	16	41.5
Q8NBS9	Thioredoxin domain-containing protein 5	TXNDC5	-0.132786	0.450178	24.8393	24.4971	24.597	24.4705	24.7407	24.3238	897860000	67	9	9	28.5
P23588	Eukaryotic translation initiation factor 4B	EIF4B	-0.0669009	0.533462	24.6859	24.9606	24.9379	24.7677	24.88	24.7359	897440000	74	13	13	29.1
P25787	Proteasome subunit alpha type-2	PSMA2	0.244976	0.164439	24.3685	24.6349	24.6342	25.0041	24.7523	24.6162	897360000	62	10	10	53.8
Q9NW13	RNA-binding protein 28	RBM28	-0.0535217	0.477475	24.0531	24.1438	24.1562	23.9457	24.1412	24.1057	896320000	82	19	19	29
O15027	Protein transport protein Sec16A	SEC16A	-0.180456	0.145938	25.2461	25.5095	25.4776	25.3427	25.1779	25.1713	894530000	92	25	25	20.2
Q8IWA0	WD repeat-containing protein 75	WDR75	0.124582	0.198381	24.7906	24.7113	24.6677	24.9323	24.9075	24.7036	893550000	75	19	19	34.6
P23368	NAD-dependent malic enzyme, mitochondrial	ME2	0.130457	0.197328	24.4805	24.4158	24.3541	24.4018	24.5806	24.6593	893020000	73	18	18	51.5
Q96JM2	Zinc finger protein 462	ZNF462	-0.128221	0.498562	23.3884	23.6772	23.3333	23.5849	23.1174	23.312	892900000	111	37	37	22.2
O00139	Kinesin-like protein KIF2A	KIF2A	-0.0561876	0.348396	24.1289	24.0823	24.0564	23.9389	24.0598	24.1004	891880000	74	18	18	26.1
P13798	Acylamino-acid-releasing enzyme	APEH	0.348333	0.0956971	24.4701	24.4618	24.3897	24.4963	25.0403	24.8301	891490000	70	18	18	41.7
Q8WWQ0	PH-interacting protein	PHIP	-0.0430602	0.687324	23.5933	23.4425	23.4914	23.6201	23.3119	23.4661	891170000	104	26	26	21.7
O00291	Huntingtin-interacting protein 1	HIP1	-0.00868507	0.905778	24.17	24.3296	24.1561	24.1327	24.2703	24.2266	890120000	95	21	21	29.9
O75150	E3 ubiquitin-protein ligase BRE1B	RNF40	-0.00449025	0.946013	24.3537	24.2895	24.187	24.3193	24.1947	24.3028	889140000	104	26	26	32.9
Q9UKN8	General transcription factor 3C polypeptide 4	GTF3C4	0.120932	0.155624	24.35	24.4998	24.2793	24.4497	24.5234	24.5188	885510000	63	20	20	33.8
P37837	Transaldolase	TALDO1	-0.0385314	0.659669	25.0699	25.0175	25.0338	24.9265	25.1611	24.9179	884640000	41	9	9	27.9
O75165	DnaJ homolog subfamily C member 13	DNAJC13	-0.284746	0.0779476	23.62	23.6072	23.5161	23.5284	23.1942	23.1663	884540000	134	39	39	24.6
O60216	Double-strand-break repair protein rad21 homolog	RAD21	-0.0089153	0.834888	23.7726	23.7848	23.8297	23.7482	23.7532	23.859	884450000	98	18	18	40.9
Q9BWF3	RNA-binding protein 4	RBM4	-0.133116	0.3317	24.4035	24.7257	24.4328	24.5117	24.3069	24.344	881780000	74	15	15	51.4
Q13347	Eukaryotic translation initiation factor 3 subunit I	EIF3I	-0.0224428	0.836383	24.3173	24.2994	24.5046	24.2745	24.5071	24.2723	881640000	69	15	15	68.3
Q7L2H7	Eukaryotic translation initiation factor 3 subunit M	EIF3M	0.356838	0.00579202	25.2782	25.089	25.1678	25.5211	25.4786	25.6057	879490000	59	11	11	44.4
Q9UBM7	7-dehydrocholesterol reductase	DHCR7	-0.268301	0.346969	25.2619	25.499	24.6876	25.0245	24.8416	24.7776	878060000	57	8	8	18.5
P62244	40S ribosomal protein S15a	RPS15A	0.0131429	0.920773	25.3709	25.2529	25.4851	25.5445	25.4165	25.1873	876070000	36	4	4	30.8
Q96MU7	YTH domain-containing protein 1	YTHDC1	0.141546	0.364216	25.4166	25.4548	25.4073	25.4282	25.4321	25.843	875900000	38	11	11	21.6
Q8TF72	Protein Shroom3	SHROOM3	-0.896615	0.0529062	27.4316	27.5967	26.7068	26.6787	26.0429	26.3236	871780000	7	2	2	0.8
P25398	40S ribosomal protein S12	RPS12	-0.0060423	0.961757	25.0483	25.0847	25.3906	25.237	25.191	25.0775	870880000	61	7	7	70.5
Q9Y263	Phospholipase A-2-activating protein	PLAA	-0.39923	0.267989	23.7368	23.7266	23.2538	23.3821	23.4935	22.6439	870790000	106	27	27	47.4
P55011	Solute carrier family 12 member 2	SLC12A2	0.335703	0.34389	23.0092	22.9211	23.876	23.6579	23.4624	23.6931	869930000	102	24	24	29.8
O95104	Splicing factor, arginine/serine-rich 15	SCAF4	0.146629	0.353647	23.9671	24.1107	24.0563	24.3515	23.9263	24.2961	869330000	72	15	13	19.4
Q9UJZ1	Stomatin-like protein 2, mitochondrial	STOML2	0.125883	0.167966	24.6167	24.7667	24.7136	24.7195	24.9295	24.8257	866410000	67	13	13	55.1
Q96GM5	SWI/SNF-related matrix-associated actin-dependent regulator of chromatin subfamily D member 1	SMARCD1	0.167039	0.192684	24.2706	24.6027	24.4389	24.5513	24.564	24.698	866230000	91	18	18	47.6
P54578	Ubiquitin carboxyl-terminal hydrolase 14	USP14	-0.167927	0.223175	24.2843	24.2703	24.1217	23.8508	24.1858	24.1359	866040000	66	14	14	37.9
O60271	C-Jun-amino-terminal kinase-interacting protein 4	SPAG9	0.0611073	0.539574	23.9574	23.706	23.771	23.9743	23.8087	23.8347	865910000	115	28	28	32.6
Q9UHB9	Signal recognition particle subunit SRP68	SRP68	-0.0941276	0.2148	24.2176	24.2971	24.0805	24.1007	24.1215	24.0907	860880000	86	21	21	38.6
P00441	Superoxide dismutase [Cu-Zn]	SOD1	0.0636208	0.697312	25.2193	25.3489	25.4611	25.143	25.5901	25.487	860430000	38	4	4	53.9
P67936	Tropomyosin alpha-4 chain	TPM4	0.249301	0.033158	25.223	25.0288	25.0648	25.2549	25.3932	25.4164	858080000	71	18	18	56.9
Q5IJ48	Protein crumbs homolog 2	CRB2	0.0109366	0.973658	23.7256	24.1742	24.651	24.1874	24.4748	23.9215	857820000	80	17	17	20
Q2NL82	Pre-rRNA-processing protein TSR1 homolog	TSR1	0.0292407	0.681009	24.058	24.2206	24.1918	24.1143	24.2633	24.1805	857560000	80	17	17	28.5
O75718	Cartilage-associated protein	CRTAP	-0.352341	0.0963812	26.8509	26.4942	26.7904	26.2044	26.5952	26.2789	855220000	19	6	6	15
Q04917	14-3-3 protein eta	YWHAH	0.0705424	0.515259	24.5428	24.7383	24.4898	24.5334	24.7173	24.7318	848750000	51	13	11	43.5
Q92538	Golgi-specific brefeldin A-resistance guanine nucleotide exchange factor 1	GBF1	-0.32995	0.0551002	23.3543	23.217	23.3651	23.1933	22.9485	22.8048	847410000	130	36	36	28.1
O15260	Surfeit locus protein 4	SURF4	0.123108	0.547339	26.0812	25.755	26.1028	26.3991	25.9139	25.9953	847360000	47	5	5	23.8
Q12788	Transducin beta-like protein 3	TBL3	0.162087	0.176513	23.8402	23.6388	23.5432	23.7442	23.8845	23.8798	845220000	98	20	20	38.4
Q8NCM8	Cytoplasmic dynein 2 heavy chain 1	DYNC2H1	-0.167674	0.40316	22.9016	22.8577	22.8905	23.073	22.5562	22.5176	845040000	178	53	53	16.9
Q9HDC9	Adipocyte plasma membrane-associated protein	APMAP	-0.0152898	0.866355	24.9627	25.1166	25.01	24.8914	25.141	25.011	843450000	54	12	12	43
P40763	Signal transducer and activator of transcription 3	STAT3	-0.108352	0.447627	24.2341	24.1871	23.9967	23.8469	24.2156	24.0304	842010000	100	21	21	44.4
O15372	Eukaryotic translation initiation factor 3 subunit H	EIF3H	0.26199	0.0349422	24.2741	24.4143	24.4591	24.5318	24.7464	24.6552	840930000	65	14	14	55.7
O60749	Sorting nexin-2	SNX2	-0.100788	0.227036	24.5982	24.597	24.5289	24.3402	24.5439	24.5376	840550000	85	13	13	28.7
Q8WVM7	Cohesin subunit SA-1	STAG1	-0.0271929	0.792898	24.2946	24.223	24.4178	24.4397	24.2273	24.1868	839870000	81	23	23	23.1
P48047	ATP synthase subunit O, mitochondrial	ATP5O	0.127873	0.506362	24.3376	24.1822	24.7286	24.5144	24.67	24.4477	839170000	38	10	10	62.4
Q8NI36	WD repeat-containing protein 36	WDR36	0.128738	0.379986	23.9746	23.6713	24.048	23.9304	24.1406	24.0092	839030000	76	19	19	29.1
Q5VZL5	Zinc finger MYM-type protein 4	ZMYM4	-0.196553	0.1295	24.0184	24.0969	23.9999	24.0344	23.7071	23.784	836850000	101	26	25	25.6
Q92626	Peroxidasin homolog	PXDN	-0.313125	0.103284	23.6205	23.481	23.1722	23.2474	23.0434	23.0436	835360000	111	27	27	29
Q9HCM4	Band 4.1-like protein 5	EPB41L5	0.325861	0.143357	23.5039	24.0651	23.9481	24.058	24.2334	24.2033	824700000	85	17	17	34.2
P28370	Probable global transcription activator SNF2L1	SMARCA1	-0.169531	0.00840466	24.1654	24.1678	24.0678	23.9725	23.9405	23.9794	823650000	78	36	20	19.7
O00232	26S proteasome non-ATPase regulatory subunit 12	PSMD12	-0.112149	0.367545	24.8369	24.8203	24.6023	24.5571	24.8022	24.5638	820000000	70	17	17	44.7
P20020	Plasma membrane calcium-transporting ATPase 1	ATP2B1	-0.157691	0.0256166	24.0189	24.0462	24.0434	23.8681	23.9604	23.8069	819620000	107	20	20	23.5
Q9H2U1	ATP-dependent RNA helicase DHX36	DHX36	0.00393782	0.977084	23.6913	23.9646	23.75	23.6098	23.8876	23.9203	816400000	85	24	24	32.5
Q92747	Actin-related protein 2/3 complex subunit 1A	ARPC1A	-0.108579	0.289701	24.4244	24.404	24.1939	24.315	24.1423	24.2393	813300000	61	12	12	44.6
Q16352	Alpha-internexin	INA	1.77966	0.0252642	22.9854	23.814	22.3898	25.2142	24.2474	25.0667	812390000	79	24	23	48.9
Q9Y266	Nuclear migration protein nudC	NUDC	-0.125826	0.183546	24.4804	24.546	24.6648	24.3343	24.53	24.4494	810140000	55	11	11	34.1
Q86VM9	Zinc finger CCCH domain-containing protein 18	ZC3H18	-0.0979611	0.320285	23.9598	24.0304	24.1363	23.9908	23.8074	24.0344	809930000	75	15	15	20.5
Q07021	Complement component 1 Q subcomponent-binding protein, mitochondrial	C1QBP	0.248121	0.359002	25.0945	24.8577	25.3313	25.0256	25.7032	25.2991	807050000	37	6	6	31.6
P17174	Aspartate aminotransferase, cytoplasmic	GOT1	0.198079	0.381875	24.4664	24.2207	24.4365	24.3207	24.9364	24.4607	806800000	75	15	15	55.4
Q8IXB1	DnaJ homolog subfamily C member 10	DNAJC10	0.101029	0.637185	25.3193	25.0574	25.2981	25.0184	25.6404	25.319	805850000	57	15	15	31.3
P35520;P0DN79	Cystathionine beta-synthase	CBS	-0.00759763	0.963861	24.7762	24.4015	24.8699	24.5436	24.7523	24.7289	803750000	59	14	14	34.5
O95602	DNA-directed RNA polymerase I subunit RPA1	POLR1A	-0.3203	0.0869085	23.4814	23.7675	23.8273	23.5582	23.2677	23.2893	803580000	107	28	28	27
Q9BQ52	Zinc phosphodiesterase ELAC protein 2	ELAC2	-0.0679242	0.273854	24.4853	24.4882	24.3479	24.4077	24.3906	24.3193	802470000	93	18	18	35.5
P02786	Transferrin receptor protein 1;Transferrin receptor protein 1, serum form	TFRC	-0.256181	0.0603018	24.0242	23.9697	23.8085	23.8169	23.6548	23.5621	802070000	59	16	16	25.8
O60287	Nucleolar pre-ribosomal-associated protein 1	URB1	0.0369262	0.743235	23.342	23.2603	23.1135	23.4311	23.2382	23.1574	801130000	129	33	33	19.9
P08579	U2 small nuclear ribonucleoprotein B	SNRPB2	0.0781949	0.343231	25.0438	24.9188	25.0579	25.1585	25.1257	24.9709	800860000	49	8	8	40.4
P14735	Insulin-degrading enzyme	IDE	-0.395723	0.00854892	24.5231	24.3187	24.383	23.9203	24.1131	24.0042	800760000	76	23	23	30
Q96AY3	Peptidyl-prolyl cis-trans isomerase FKBP10	FKBP10	-0.30875	0.0161222	24.6986	24.6549	24.4555	24.3315	24.2817	24.2695	799840000	90	12	12	25.9
P37198	Nuclear pore glycoprotein p62	NUP62	0.0177301	0.741159	24.4336	24.4895	24.3525	24.4964	24.4413	24.391	799790000	57	11	11	29.5
P52294	Importin subunit alpha-5;Importin subunit alpha-5, N-terminally processed	KPNA1	0.0940854	0.402796	24.8059	24.7253	24.6282	24.7364	24.9866	24.7185	797110000	58	12	12	34.2
Q14671	Pumilio homolog 1	PUM1	-0.0192356	0.916892	24.3076	24.3541	24.3067	24.6209	24.0279	24.2618	796710000	62	15	15	17.5
P67775;P62714	Serine/threonine-protein phosphatase 2A catalytic subunit alpha isoform;Serine/threonine-protein phosphatase 2A catalytic subunit beta isoform	PPP2CA;PPP2CB	0.127214	0.0128902	24.873	24.9333	24.8726	25.0434	24.9765	25.0407	795210000	68	10	10	50.8
Q15102	Platelet-activating factor acetylhydrolase IB subunit gamma	PAFAH1B3	0.150512	0.223946	24.0882	24.325	24.0801	24.2213	24.2784	24.4452	794480000	66	11	11	80.1
Q7Z4W1	L-xylulose reductase	DCXR	-0.0647494	0.504568	24.7961	24.8656	24.8501	24.679	24.944	24.6945	792930000	52	10	10	54.9
O00629	Importin subunit alpha-3	KPNA4	0.190224	0.190726	24.5854	24.6403	24.8049	24.6645	24.9623	24.9744	792780000	63	14	11	39.2
Q96JA1	Leucine-rich repeats and immunoglobulin-like domains protein 1	LRIG1	-0.134979	0.580949	24.1715	24.5601	24.3957	24.6272	24.004	24.0912	791140000	80	20	20	25.9
Q9UBF2	Coatomer subunit gamma-2	COPG2	0.209666	0.0265176	23.563	23.7235	23.7205	23.8859	23.9274	23.8227	790090000	84	22	18	33.1
P10515	Dihydrolipoyllysine-residue acetyltransferase component of pyruvate dehydrogenase complex, mitochondrial	DLAT	0.179608	0.258757	24.7848	24.6278	24.5777	24.6001	24.9602	24.9688	789270000	60	14	14	34.6
P35268	60S ribosomal protein L22	RPL22	-0.282506	0.188164	26.1043	26.3345	26.556	26.1196	25.8124	26.2152	787520000	24	3	3	42.2
Q96DI7	U5 small nuclear ribonucleoprotein 40 kDa protein	SNRNP40	0.00151994	0.975374	24.088	24.214	24.1822	24.1756	24.1117	24.2013	786580000	80	12	12	53.2
Q12959	Disks large homolog 1	DLG1	0.0426604	0.529023	23.9152	23.7865	23.8458	23.7949	23.9585	23.922	780980000	90	20	20	36
P42345	Serine/threonine-protein kinase mTOR	MTOR	-0.0693588	0.656909	23.3596	23.5078	23.3742	23.6094	23.272	23.1522	780620000	133	31	31	20.2
Q13620	Cullin-4B	CUL4B	0.0584297	0.622143	23.9798	24.0321	23.8741	23.9576	24.2149	23.8888	779170000	95	24	24	29.8
P31689	DnaJ homolog subfamily A member 1	DNAJA1	-0.235115	0.14167	24.9764	25.2586	25	25.0239	24.7268	24.779	774940000	34	6	6	24.7
O43847	Nardilysin	NRD1	-0.350184	0.00839435	23.4852	23.6306	23.5317	23.312	23.1179	23.1669	774440000	83	24	24	24.8
O95202	LETM1 and EF-hand domain-containing protein 1, mitochondrial	LETM1	0.26652	0.0923403	23.8858	23.9804	24.1774	24.1286	24.4232	24.2914	772030000	67	17	17	32.1
P13797	Plastin-3	PLS3	-0.135949	0.587449	23.7773	24.1155	23.9537	23.7145	24.214	23.51	771830000	89	20	20	45.6
P52888	Thimet oligopeptidase	THOP1	-0.0654304	0.546188	23.8286	23.9248	23.8721	23.6193	23.9149	23.895	770470000	96	18	18	28.7
Q9P2I0	Cleavage and polyadenylation specificity factor subunit 2	CPSF2	0.371239	0.0234402	24.1486	24.3236	24.2011	24.418	24.7121	24.657	769960000	76	18	18	34.1
Q8N201	Integrator complex subunit 1	INTS1	-0.182285	0.229579	23.62	23.6779	23.4933	23.6264	23.2243	23.3935	766310000	111	32	32	19.4
Q5BKZ1	DBIRD complex subunit ZNF326	ZNF326	-0.0274493	0.827764	24.4892	24.3977	24.235	24.1653	24.4638	24.4104	765340000	47	11	11	22.2
Q13045	Protein flightless-1 homolog	FLII	-0.143868	0.150951	23.6682	23.5834	23.7837	23.4269	23.5574	23.6193	764850000	99	23	23	28.1
Q8WVV9	Heterogeneous nuclear ribonucleoprotein L-like	HNRNPLL	0.0752929	0.561185	23.7891	24.0454	23.8121	23.8549	23.8886	24.129	763990000	74	17	16	45
Q08AM6	Protein VAC14 homolog	VAC14	0.0788917	0.405212	23.5854	23.78	23.5979	23.7023	23.8438	23.6538	763320000	95	21	21	39.6
P49711	Transcriptional repressor CTCF	CTCF	0.188023	0.118953	23.7335	23.8161	23.8188	23.7966	24.0539	24.0819	760040000	62	12	12	24.1
Q15428	Splicing factor 3A subunit 2	SF3A2	0.217576	0.0688553	24.7032	24.9001	24.72	24.8814	25.0939	25.0007	759990000	37	9	9	25.2
P62495	Eukaryotic peptide chain release factor subunit 1	ETF1	-0.038582	0.753404	24.3725	24.276	24.36	24.1223	24.502	24.2684	757420000	79	15	15	46.2
O43432	Eukaryotic translation initiation factor 4 gamma 3	EIF4G3	-0.0609912	0.723555	23.7659	23.6046	23.7517	23.9462	23.451	23.542	757060000	96	24	20	17.4
Q6BDS2	UHRF1-binding protein 1	UHRF1BP1	0.0871049	0.450199	26.0371	26.1162	25.89	26.0568	25.9902	26.2577	754730000	19	9	9	8.5
O94874	E3 UFM1-protein ligase 1	UFL1	0.257967	0.246413	23.6984	23.7937	23.9964	23.7533	24.294	24.215	754390000	76	23	23	36.4
P54727	UV excision repair protein RAD23 homolog B	RAD23B	0.0012255	0.992818	24.0842	24.2321	24.3817	24.1022	24.4181	24.1814	754000000	50	8	8	35.7
Q9NWH9	SAFB-like transcription modulator	SLTM	-0.1255	0.076932	25.0441	24.9417	25.0282	24.9504	24.8038	24.8834	753850000	50	13	13	14.3
Q96T37	Putative RNA-binding protein 15	RBM15	-0.103924	0.25434	24.1578	24.3048	24.2809	24.1723	24.2369	24.0225	752560000	88	18	18	24.7
P07384	Calpain-1 catalytic subunit	CAPN1	-0.00306107	0.979589	24.3685	24.1882	24.3033	24.0866	24.4044	24.3598	749950000	79	20	20	30.4
Q9H2M9	Rab3 GTPase-activating protein non-catalytic subunit	RAB3GAP2	-0.12621	0.051804	23.3735	23.4948	23.4158	23.3602	23.2716	23.2737	749490000	97	24	24	21.5
P20042	Eukaryotic translation initiation factor 2 subunit 2	EIF2S2	-0.0400808	0.815919	24.407	24.3324	24.4865	24.0613	24.5572	24.4872	746710000	56	11	11	36
Q7Z478	ATP-dependent RNA helicase DHX29	DHX29	-0.0636458	0.211396	24.4223	24.4161	24.4124	24.4237	24.3599	24.2762	745570000	87	23	23	23.4
Q9NRY4	Rho GTPase-activating protein 35	ARHGAP35	-0.132207	0.324436	24.4762	24.6384	24.4741	24.5308	24.1914	24.4699	745050000	83	27	27	26.3
Q9BW19	Kinesin-like protein KIFC1	KIFC1	-0.0363224	0.833409	26.0139	26.3875	26.2808	26.2775	26.3374	25.9583	741830000	54	15	15	31.5
Q68E01	Integrator complex subunit 3	INTS3	-0.00476274	0.962385	23.375	23.5584	23.5989	23.3839	23.6073	23.5268	741090000	107	22	22	30.9
Q9Y2W2	WW domain-binding protein 11	WBP11	0.00879395	0.939447	24.2153	24.407	24.4407	24.2261	24.3502	24.513	739090000	65	11	11	25.4
P12081	Histidine--tRNA ligase, cytoplasmic	HARS	0.0472578	0.323732	24.8795	24.8933	24.9249	24.8677	24.9755	24.9962	738790000	52	17	17	45.2
Q9UBW7	Zinc finger MYM-type protein 2	ZMYM2	0.0943552	0.599208	23.6313	23.6431	23.5743	23.9389	23.392	23.8007	738190000	90	23	23	23.1
Q9Y5Q9	General transcription factor 3C polypeptide 3	GTF3C3	0.199075	0.0644668	23.5405	23.8066	23.7096	23.8733	23.8728	23.9077	737420000	79	21	21	31.8
Q7L576	Cytoplasmic FMR1-interacting protein 1	CYFIP1	-0.171409	0.120183	23.8912	23.782	23.938	23.6999	23.5708	23.8262	735310000	89	34	19	17.6
O95819	Mitogen-activated protein kinase kinase kinase kinase 4	MAP4K4	0.076655	0.705003	25.1529	25.286	25.0495	25.5303	24.9236	25.2645	734710000	69	20	20	22.4
Q92793	CREB-binding protein	CREBBP	-0.197209	0.284243	23.4041	23.4443	23.44	23.5429	23.0171	23.1368	733170000	103	23	23	11
Q08257	Quinone oxidoreductase	CRYZ	0.035103	0.86611	24.4547	24.1926	24.7341	24.4205	24.7252	24.341	732800000	57	11	11	52.6
Q99986	Serine/threonine-protein kinase VRK1	VRK1	-0.0133472	0.918906	24.4651	24.6591	24.3871	24.305	24.5931	24.5731	732370000	48	10	10	37.1
Q14669	E3 ubiquitin-protein ligase TRIP12	TRIP12	-0.0782142	0.657143	23.2808	23.3092	23.0556	23.332	22.8599	23.2191	731340000	120	29	29	19.8
P30084	Enoyl-CoA hydratase, mitochondrial	ECHS1	-0.179935	0.348003	24.856	24.9387	25.1583	25.0549	24.8002	24.5582	730910000	45	10	10	43.8
P19367	Hexokinase-1	HK1	0.0376259	0.428868	23.6328	23.5334	23.67	23.6596	23.6655	23.624	729260000	80	21	21	26.6
Q05397	Focal adhesion kinase 1	PTK2	0.211068	0.045017	23.7666	23.7582	23.868	24.0737	23.8802	24.072	728410000	74	20	20	31.8
P00387	NADH-cytochrome b5 reductase 3;NADH-cytochrome b5 reductase 3 membrane-bound form;NADH-cytochrome b5 reductase 3 soluble form	CYB5R3	0.194142	0.0364601	24.2316	24.2534	24.3713	24.5692	24.423	24.4464	728030000	54	9	9	38.2
Q92576	PHD finger protein 3	PHF3	-0.0665872	0.530027	23.6966	23.5644	23.5549	23.6985	23.406	23.5116	727340000	83	23	23	18.2
P62910	60S ribosomal protein L32	RPL32	-0.148194	0.0760008	25.4247	25.4805	25.5199	25.3123	25.4299	25.2383	726000000	28	5	5	38.5
Q15061	WD repeat-containing protein 43	WDR43	0.264799	0.240247	24.3315	24.2137	24.5351	24.3003	24.8599	24.7145	724730000	68	11	11	31
Q96GQ7	Probable ATP-dependent RNA helicase DDX27	DDX27	0.0373861	0.642478	24.236	24.3633	24.3801	24.246	24.4301	24.4154	724170000	68	13	13	20.6
Q709C8	Vacuolar protein sorting-associated protein 13C	VPS13C	-0.324469	0.129805	23.6244	23.2509	23.3632	23.3415	23.0112	22.9124	723780000	122	32	32	13.5
Q9UGP8	Translocation protein SEC63 homolog	SEC63	0.158033	0.0488694	24.309	24.2994	24.2348	24.3518	24.5299	24.4356	723600000	80	17	17	31.3
Q99598	Translin-associated protein X	TSNAX	0.787483	0.177722	25.6246	24.7486	26.0344	25.7329	26.2734	26.7637	723510000	20	6	6	31
Q4J6C6	Prolyl endopeptidase-like	PREPL	-0.193921	0.164219	24.1264	23.8564	23.8733	23.8134	23.8481	23.6128	721000000	73	17	17	36.7
P21399	Cytoplasmic aconitate hydratase	ACO1	-0.154253	0.133789	24.1561	24.3309	24.234	24.2024	24.0775	23.9784	719770000	87	18	18	31.4
Q9UL18	Protein argonaute-1	AGO1	0.281798	0.213237	23.1343	23.6489	23.3286	23.658	23.4462	23.853	719140000	85	20	20	33
P11047	Laminin subunit gamma-1	LAMC1	-0.385988	0.345324	25.8154	24.7341	25.2581	24.7505	25.2421	24.657	717470000	69	26	26	21.8
Q01130	Serine/arginine-rich splicing factor 2	SRSF2	-0.15905	0.1846	25.8954	25.8267	25.5754	25.5857	25.6473	25.5874	716530000	45	4	4	21.3
Q9UFC0	Leucine-rich repeat and WD repeat-containing protein 1	LRWD1	0.38746	0.00607074	24.6664	24.7106	24.5111	24.9514	25.0069	25.0922	715990000	55	12	12	28.6
O75821	Eukaryotic translation initiation factor 3 subunit G	EIF3G	-0.0879274	0.209235	24.759	24.7633	24.7919	24.7108	24.7673	24.5724	715500000	51	11	11	44.1
Q9H6R4	Nucleolar protein 6	NOL6	0.00824647	0.905429	24.0312	24.1559	24.2193	24.1835	24.1728	24.0749	715070000	71	18	18	22.5
O95757	Heat shock 70 kDa protein 4L	HSPA4L	0.119041	0.636927	23.8161	23.6116	23.1943	23.4685	23.944	23.5665	714170000	80	25	22	36.6
P06493	Cyclin-dependent kinase 1	CDK1	-0.166205	0.00645986	24.2924	24.2206	24.2008	24.1018	24.0637	24.0498	713150000	49	12	11	47.5
Q9BPW8	Protein NipSnap homolog 1	NIPSNAP1	0.308331	0.291164	24.8579	24.8574	25.0921	24.7613	25.4786	25.4923	713030000	38	8	8	50.4
P04181	Ornithine aminotransferase, mitochondrial;Ornithine aminotransferase, hepatic form;Ornithine aminotransferase, renal form	OAT	-0.029191	0.9073	24.1785	23.7496	23.9697	23.6986	24.3346	23.7771	712450000	51	11	11	36.9
P82979	SAP domain-containing ribonucleoprotein	SARNP	0.157763	0.156425	24.9185	25.0283	24.9164	25.0011	25.0618	25.2738	712350000	34	8	8	42.4
P11413	Glucose-6-phosphate 1-dehydrogenase	G6PD	-0.102208	0.539565	23.7924	23.6624	23.3299	23.5391	23.3632	23.5759	711740000	84	20	20	46.6
P35612	Beta-adducin	ADD2	0.34709	0.101403	23.3659	23.8096	23.7196	23.9161	23.8602	24.1601	707250000	63	17	16	29.3
Q9H330	Transmembrane protein 245	TMEM245	0.479532	0.308587	25.8788	25.385	25.1104	26.0241	26.4865	25.3022	707200000	23	7	7	13.9
Q8N3U4	Cohesin subunit SA-2	STAG2	0.204062	0.0228825	23.7797	23.7533	23.7815	24.0259	23.8636	24.0371	706980000	78	22	18	20.8
Q14137	Ribosome biogenesis protein BOP1	BOP1	0.00729007	0.950232	23.5631	23.7845	23.7364	23.5411	23.8387	23.7261	706520000	98	17	17	35.5
P51149	Ras-related protein Rab-7a	RAB7A	-0.0628863	0.618084	24.3673	24.1464	24.5112	24.3521	24.2962	24.1879	706240000	66	10	10	55.1
P13489	Ribonuclease inhibitor	RNH1	0.153992	0.00302036	23.325	23.2825	23.3027	23.4162	23.4793	23.4767	705950000	84	17	17	68.3
Q13098	COP9 signalosome complex subunit 1	GPS1	-0.09012	0.191984	24.0731	24.0062	24.0528	23.8969	23.9031	24.0618	705910000	60	14	14	36.7
P28066	Proteasome subunit alpha type-5	PSMA5	0.144079	0.405526	24.3606	24.2823	24.6101	24.3675	24.7796	24.5382	705150000	38	8	8	43.2
P61026	Ras-related protein Rab-10	RAB10	0.314092	0.129751	25.2345	25.0926	25.332	25.3297	25.8255	25.4462	704930000	30	8	7	32
P45973	Chromobox protein homolog 5	CBX5	0.0825373	0.0162698	23.9315	23.9697	23.9853	24.0503	24.0196	24.0641	701610000	62	11	11	50.3
P56545	C-terminal-binding protein 2	CTBP2	0.139256	0.00844769	24.7288	24.7003	24.6628	24.8447	24.8692	24.7958	700600000	53	14	10	37.8
O75352	Mannose-P-dolichol utilization defect 1 protein	MPDU1	-0.161571	0.446986	25.2255	25.2955	25.5546	25.2436	25.4541	24.8932	699820000	28	4	4	21.1
P22695	Cytochrome b-c1 complex subunit 2, mitochondrial	UQCRC2	-0.0711745	0.627333	24.7838	24.7694	25.1692	24.7781	24.8995	24.8313	699300000	54	11	11	35.1
Q9UNX4	WD repeat-containing protein 3	WDR3	0.157901	0.0644622	23.2261	23.3685	23.16	23.3998	23.4294	23.3991	699150000	90	21	21	37.3
Q5QJE6	Deoxynucleotidyltransferase terminal-interacting protein 2	DNTTIP2	-0.00501214	0.94553	23.8182	23.7038	23.7059	23.6233	23.8079	23.7816	697670000	72	16	16	30.7
Q53GQ0	Very-long-chain 3-oxoacyl-CoA reductase	HSD17B12	-0.0761125	0.508208	24.567	24.375	24.3061	24.3823	24.4343	24.2031	696190000	61	11	11	49.4
P61160	Actin-related protein 2	ACTR2	-0.0370466	0.609752	24.9806	24.9118	24.8941	24.9994	24.7861	24.8899	695920000	64	10	10	30.7
P15104	Glutamine synthetase	GLUL	0.400128	0.286032	24.4759	23.7654	24.1202	24.05	24.9143	24.5975	695440000	49	13	13	35.1
Q16822	Phosphoenolpyruvate carboxykinase [GTP], mitochondrial	PCK2	0.535618	0.267931	23.6694	22.9441	23.885	23.4482	24.4676	24.1895	694520000	65	15	15	33.9
Q5H9R7	Serine/threonine-protein phosphatase 6 regulatory subunit 3	PPP6R3	-0.069684	0.547721	23.302	23.4238	23.6087	23.2699	23.469	23.3867	693910000	90	23	23	31.2
P47756	F-actin-capping protein subunit beta	CAPZB	-0.0062513	0.919641	24.356	24.1859	24.3433	24.3283	24.2657	24.2723	692780000	56	9	9	34.7
Q13308	Inactive tyrosine-protein kinase 7	PTK7	-0.366853	0.240738	24.5424	24.1883	23.789	24.1129	23.6768	23.6293	689770000	74	19	19	26.4
Q9UPN9	E3 ubiquitin-protein ligase TRIM33	TRIM33	0.0899796	0.570056	23.7414	23.8327	23.5941	24.0136	23.575	23.8496	689410000	80	18	18	20.1
Q6Y7W6	PERQ amino acid-rich with GYF domain-containing protein 2	GIGYF2	-0.244469	0.213312	24.1869	24.1052	24.1304	24.2196	23.6915	23.778	687450000	87	20	20	22.4
Q7Z2Z2	Elongation factor Tu GTP-binding domain-containing protein 1	EFTUD1	0.063837	0.595914	23.589	23.8881	23.876	23.7504	23.9304	23.8637	686850000	100	22	22	29.8
P61201	COP9 signalosome complex subunit 2	COPS2	0.0527182	0.67004	24.1724	23.9683	24.0683	23.9585	24.2993	24.1094	686820000	62	13	13	32.7
Q15125	3-beta-hydroxysteroid-Delta(8),Delta(7)-isomerase	EBP	-0.106496	0.517582	25.5979	25.6329	25.4349	25.2269	25.6999	25.4195	686260000	19	3	3	16.5
O43169	Cytochrome b5 type B	CYB5B	0.105875	0.222552	25.7334	25.7036	25.684	25.909	25.8576	25.6721	684310000	37	4	4	51.3
Q15042	Rab3 GTPase-activating protein catalytic subunit	RAB3GAP1	-0.0741037	0.319855	24.2556	24.1684	24.2823	24.0833	24.2687	24.1319	683450000	85	21	21	27.5
P12755	Ski oncogene	SKI	0.27616	0.0753658	23.8781	24.2645	24.1402	24.4053	24.3709	24.3352	682910000	90	17	17	34.1
P60891;P11908	Ribose-phosphate pyrophosphokinase 1;Ribose-phosphate pyrophosphokinase 2	PRPS1;PRPS2	0.372885	0.0205247	24.1267	24.1888	24.3969	24.5676	24.7255	24.538	682830000	83	11	11	50.3
Q5SY16	Polynucleotide 5-hydroxyl-kinase NOL9	NOL9	-0.0501126	0.637349	23.8881	23.9321	23.6342	23.7302	23.7409	23.833	682500000	62	15	15	31.6
P62316	Small nuclear ribonucleoprotein Sm D2	SNRPD2	-0.0275829	0.846283	24.4855	24.4952	24.5019	24.7314	24.307	24.3615	682440000	35	6	6	55.1
Q9BTE3	Mini-chromosome maintenance complex-binding protein	MCMBP	0.0991777	0.126841	23.4041	23.3917	23.3691	23.4207	23.5866	23.455	682400000	93	19	19	35.8
P20618	Proteasome subunit beta type-1	PSMB1	0.114518	0.0756629	23.9013	23.8384	23.9327	24.0704	23.9348	24.0107	678310000	53	10	10	58.1
Q9BSJ2	Gamma-tubulin complex component 2	TUBGCP2	0.161426	0.262638	23.6764	23.7265	23.9042	23.7292	24.0681	23.994	677270000	75	25	25	39.5
P42677	40S ribosomal protein S27	RPS27	-0.0703399	0.329082	24.9922	24.9614	25.0441	24.9855	24.9894	24.8118	676990000	27	5	5	40.5
Q9BZF1	Oxysterol-binding protein-related protein 8	OSBPL8	0.238915	0.0918409	23.2191	23.353	23.3881	23.591	23.3805	23.7055	674800000	87	18	18	29.8
Q9Y6D6	Brefeldin A-inhibited guanine nucleotide-exchange protein 1	ARFGEF1	-0.0386261	0.781364	23.9781	23.9171	23.7848	24.0846	23.7767	23.7027	674610000	107	25	25	19.4
P13611	Versican core protein	VCAN	-0.39966	0.234126	24.2781	24.1774	24.4712	23.947	24.3606	23.4201	673440000	49	12	12	5.1
O43347	RNA-binding protein Musashi homolog 1	MSI1	0.270458	0.242852	23.6867	24.286	24.2642	24.3632	24.3801	24.3049	670850000	52	10	10	45.3
Q08J23	tRNA (cytosine(34)-C(5))-methyltransferase	NSUN2	0.0828953	0.63887	24.1514	24.126	24.3299	23.9912	24.4871	24.3778	669630000	76	22	22	45.1
P11182	Lipoamide acyltransferase component of branched-chain alpha-keto acid dehydrogenase complex, mitochondrial	DBT	-0.401756	0.310384	26.7231	26.5716	26.5976	25.6344	26.8226	26.23	669090000	10	4	4	13.3
Q9UHG3	Prenylcysteine oxidase 1	PCYOX1	0.0159548	0.891707	24.1742	24.0675	23.9424	24.117	24.2047	23.9103	667790000	54	12	12	31.5
P49454	Centromere protein F	CENPF	-0.249148	0.352796	23.4885	23.7762	23.2638	23.6204	23.1551	23.0055	666640000	129	37	37	14.7
Q13573	SNW domain-containing protein 1	SNW1	0.0245676	0.843683	23.6281	23.7556	23.8137	23.6463	23.6618	23.9631	665410000	67	14	14	31.3
Q9Y295	Developmentally-regulated GTP-binding protein 1	DRG1	-0.0515249	0.636256	24.5518	24.811	24.6524	24.5961	24.7463	24.5183	664860000	54	12	12	37.9
Q86YS7	C2 domain-containing protein 5	C2CD5	0.0929043	0.551709	25.8769	26.2067	25.7891	26.1443	25.9236	26.0835	662960000	27	10	10	14.6
O96028	Histone-lysine N-methyltransferase NSD2	WHSC1	-0.0832573	0.640178	23.2686	23.6857	23.6269	23.6092	23.2607	23.4615	662760000	97	25	25	24.7
Q86U42	Polyadenylate-binding protein 2	PABPN1	-0.0751573	0.373486	25.2152	25.1888	25.0599	25.0058	25.0393	25.1934	658960000	54	7	7	39.2
Q8TDD1	ATP-dependent RNA helicase DDX54	DDX54	0.0124117	0.902072	23.8779	23.9415	23.8681	23.8433	24.0896	23.7918	658100000	69	22	22	33.6
Q58EX2	Protein sidekick-2	SDK2	-0.167964	0.50171	22.8095	22.9209	22.5098	22.9582	22.3398	22.4384	657430000	110	28	28	21.4
P63151	Serine/threonine-protein phosphatase 2A 55 kDa regulatory subunit B alpha isoform	PPP2R2A	0.0391952	0.752506	23.9792	23.9909	23.7403	23.9484	24.0825	23.7971	656620000	49	11	11	39.8
P46109	Crk-like protein	CRKL	0.13623	0.199309	23.846	23.918	23.9343	23.9084	24.1954	24.0032	654280000	49	12	12	45.5
Q16401	26S proteasome non-ATPase regulatory subunit 5	PSMD5	0.311082	0.0741656	24.1856	23.9453	24.1449	24.2021	24.4444	24.5626	653850000	65	16	16	42.3
P05386	60S acidic ribosomal protein P1	RPLP1	-0.218942	0.0569734	25.6657	25.9255	25.7308	25.608	25.5191	25.538	652930000	25	3	3	74.6
O43852	Calumenin	CALU	0.24498	0.342731	23.7762	23.2428	23.8057	23.6626	24.1161	23.7809	651900000	47	13	13	47.6
Q14185	Dedicator of cytokinesis protein 1	DOCK1	-0.265507	0.00965187	23.2501	23.1772	23.3699	23.0204	22.988	22.9922	650780000	91	26	26	19.7
Q9H9B4	Sideroflexin-1	SFXN1	0.13108	0.0481514	23.8685	23.7934	23.8473	23.952	24.0448	23.9057	650240000	57	11	11	49.7
Q9Y6Y8	SEC23-interacting protein	SEC23IP	-0.121143	0.118185	24.0853	23.8922	23.9518	23.8963	23.8464	23.8231	648400000	54	14	14	22.5
Q7Z5K2	Wings apart-like protein homolog	WAPAL	0.0270368	0.717195	23.3798	23.4343	23.5175	23.5605	23.3655	23.4868	647470000	83	22	22	29.2
Q9Y5S9	RNA-binding protein 8A	RBM8A	-0.154	0.0995979	24.2882	24.3757	24.3966	24.327	24.126	24.1455	646960000	42	7	7	55.7
Q13464	Rho-associated protein kinase 1	ROCK1	0.127763	0.208796	23.4904	23.23	23.4046	23.5287	23.4287	23.5509	646890000	83	26	22	22
A1L0T0	Acetolactate synthase-like protein	ILVBL	0.239888	0.381933	23.6711	23.9408	24.3679	23.9609	24.3547	24.3838	646770000	70	13	13	31.5
Q96AC1	Fermitin family homolog 2	FERMT2	-0.0906695	0.510222	24.5203	24.1587	24.426	24.2783	24.3875	24.1672	646550000	59	16	16	32.1
P53041	Serine/threonine-protein phosphatase 5	PPP5C	-0.0242259	0.761178	24.2638	24.1455	24.0081	24.0975	24.1281	24.1193	645940000	48	9	9	26.1
P23284	Peptidyl-prolyl cis-trans isomerase B	PPIB	-0.451206	0.00231889	24.8623	24.7028	24.7419	24.3232	24.3919	24.2382	644910000	45	8	8	40.3
Q15269	Periodic tryptophan protein 2 homolog	PWP2	0.0358043	0.487465	23.8803	23.8142	23.7308	23.8794	23.8334	23.8198	644860000	65	16	16	22.1
O76003	Glutaredoxin-3	GLRX3	-0.0853341	0.311733	23.7816	23.7064	23.6224	23.6996	23.5066	23.6481	644510000	59	12	12	43.3
P31930	Cytochrome b-c1 complex subunit 1, mitochondrial	UQCRC1	-0.0392091	0.683783	24.1943	24.1125	24.3272	24.2953	24.1403	24.0807	644160000	53	14	14	46.5
P09661	U2 small nuclear ribonucleoprotein A	SNRPA1	0.171658	0.198128	24.2838	24.0325	24.2603	24.2559	24.5138	24.3219	644030000	41	10	10	45.9
Q9Y6E2	Basic leucine zipper and W2 domain-containing protein 2	BZW2	0.0667914	0.545404	24.6037	24.5217	24.6098	24.7232	24.4521	24.7603	640740000	62	12	11	30.8
Q9NVU7	Protein SDA1 homolog	SDAD1	0.227707	0.373318	23.2926	23.3425	23.5237	23.2506	23.9989	23.5925	640720000	65	12	12	19.7
P39060	Collagen alpha-1(XVIII) chain;Endostatin	COL18A1	-0.676416	0.083653	24.151	23.9745	23.2815	23.3774	22.9497	23.0507	638280000	92	20	20	16
P25788	Proteasome subunit alpha type-3	PSMA3	0.0687168	0.138143	24.5678	24.4431	24.4865	24.5744	24.5546	24.5746	637500000	54	8	8	34.1
P51003	Poly(A) polymerase alpha	PAPOLA	0.0975221	0.222465	23.9878	23.8821	23.9208	23.926	24.1341	24.0233	637450000	63	19	19	33.4
Q13485	Mothers against decapentaplegic homolog 4	SMAD4	0.112887	0.239685	23.6536	23.8521	23.8712	23.9331	23.8208	23.9617	637230000	59	13	13	34.1
Q9HCK8	Chromodomain-helicase-DNA-binding protein 8	CHD8	-0.117074	0.616381	23.5529	23.5112	23.3404	23.722	23.0109	23.3203	637070000	97	34	28	18.2
P24071	Immunoglobulin alpha Fc receptor	FCAR	-0.903259	0.200895	26.3827	27.5772	26.2043	26.2802	26.1607	25.0135	635570000	6	1	1	8
P16104;Q96QV6	Histone H2AX;Histone H2A type 1-A	H2AFX;HIST1H2AA	-0.0612957	0.838328	26.1853	26.131	25.904	26.4325	25.5137	26.0902	635060000	14	4	2	21
Q13907	Isopentenyl-diphosphate Delta-isomerase 1	IDI1	0.129288	0.166973	23.6136	23.4944	23.6271	23.7086	23.818	23.5963	633960000	52	10	10	57.7
O14929	Histone acetyltransferase type B catalytic subunit	HAT1	0.0137785	0.917937	23.8834	23.667	24.014	23.7531	23.8451	24.0076	633840000	58	8	8	36.8
Q14738	Serine/threonine-protein phosphatase 2A 56 kDa regulatory subunit delta isoform	PPP2R5D	0.192508	0.0462015	23.6013	23.4731	23.4207	23.6356	23.7707	23.6663	633090000	68	12	12	24.1
Q9C091	GREB1-like protein	GREB1L	0.00398092	0.99082	24.0107	23.1799	23.1521	23.773	23.2486	23.3331	631890000	81	28	25	18.6
O00566	U3 small nucleolar ribonucleoprotein protein MPP10	MPHOSPH10	0.287634	0.114153	24.6655	24.4585	24.7687	24.7096	24.9643	25.0817	631760000	45	9	9	24.8
Q5TAX3	Terminal uridylyltransferase 4	ZCCHC11	0.175352	0.173599	24.7666	24.8846	24.9467	25.2073	25.0271	24.8896	631130000	70	21	21	17.8
Q9HCE1	Putative helicase MOV-10	MOV10	-0.094924	0.695573	23.3027	23.2528	22.6037	22.9713	22.9294	22.9738	630290000	91	23	23	30.4
Q01831	DNA repair protein complementing XP-C cells	XPC	0.291297	0.0776053	23.7749	23.7515	23.6699	23.8186	24.2315	24.0201	628480000	59	13	13	19.7
Q12756	Kinesin-like protein KIF1A	KIF1A	0.0817553	0.609818	22.9773	23.2587	23.3717	23.433	23.1218	23.2981	628040000	93	29	29	24.1
Q9UQB8	Brain-specific angiogenesis inhibitor 1-associated protein 2	BAIAP2	0.0627937	0.724306	25.0942	25.3602	25.5376	25.2657	25.6007	25.314	626930000	34	11	11	25.7
O15031	Plexin-B2	PLXNB2	-0.132755	0.427364	23.4136	23.3226	23.0053	23.2839	23.0493	23.0101	626590000	103	27	27	21.2
Q96A65	Exocyst complex component 4	EXOC4	-0.0181333	0.834599	23.4768	23.5907	23.4825	23.3716	23.5014	23.6225	625640000	87	21	21	29.4
Q05086	Ubiquitin-protein ligase E3A	UBE3A	0.182786	0.0246695	23.2079	23.1719	23.0795	23.2654	23.366	23.3762	624270000	83	22	22	34.7
Q96A72;P61326	Protein mago nashi homolog 2;Protein mago nashi homolog	MAGOHB;MAGOH	-0.0664172	0.586338	24.3258	24.5905	24.4092	24.5369	24.2985	24.2908	623520000	56	7	7	56.1
Q9UBN7	Histone deacetylase 6	HDAC6	-0.0900449	0.746199	25.36	25.7969	25.6194	25.8449	25.0741	25.5871	622200000	28	7	7	9
Q14CX7	N-alpha-acetyltransferase 25, NatB auxiliary subunit	NAA25	0.167107	0.163934	23.7707	23.7503	24.0173	23.933	24.0086	24.098	620290000	68	20	20	26.7
P61604	10 kDa heat shock protein, mitochondrial	HSPE1	-0.0549908	0.728347	24.5963	24.4652	24.3727	24.3207	24.6861	24.2625	618460000	45	7	7	54.9
O14936	Peripheral plasma membrane protein CASK	CASK	0.0480365	0.618104	25.0848	24.7899	24.9987	24.9836	24.9966	25.0372	617940000	66	17	17	21.5
Q96L91	E1A-binding protein p400	EP400	-0.170132	0.449722	22.7173	22.858	22.7266	22.9803	22.3179	22.4934	616870000	128	33	33	15.8
Q8N684	Cleavage and polyadenylation specificity factor subunit 7	CPSF7	-0.210749	0.0850986	24.2083	24.4201	24.1476	24.1226	23.9782	24.0429	613130000	51	9	9	19.3
Q6PJT7	Zinc finger CCCH domain-containing protein 14	ZC3H14	0.0616112	0.0599071	23.103	23.1102	23.0911	23.182	23.1172	23.1898	611770000	74	15	15	31.4
P12955	Xaa-Pro dipeptidase	PEPD	-0.213356	0.072561	24.7378	24.8827	25.006	24.6996	24.7082	24.5787	610970000	48	14	14	37.7
Q9Y4W6	AFG3-like protein 2	AFG3L2	0.130062	0.453435	24.8166	24.8548	24.783	24.7949	25.259	24.7906	610850000	38	12	12	20.5
Q9UBU9	Nuclear RNA export factor 1	NXF1	0.0635093	0.61277	23.895	24.071	23.92	23.8646	24.2145	23.9973	610390000	58	18	18	37.3
Q9H4L7	SWI/SNF-related matrix-associated actin-dependent regulator of chromatin subfamily A containing DEAD/H box 1	SMARCAD1	0.176956	0.221686	23.6759	24.0403	23.7469	24.0723	24.0198	23.9019	608330000	48	10	10	14.8
Q6NZY4	Zinc finger CCHC domain-containing protein 8	ZCCHC8	0.0344728	0.653538	24.3533	24.4788	24.3985	24.3337	24.4563	24.544	607750000	74	18	18	42.1
P20936	Ras GTPase-activating protein 1	RASA1	0.156599	0.326522	23.015	23.2536	23.0675	23.1622	23.1355	23.5082	606960000	81	19	19	25.9
P37108	Signal recognition particle 14 kDa protein	SRP14	0.119777	0.274952	25.4473	25.6564	25.3359	25.6207	25.6008	25.5774	606610000	29	6	6	41.2
Q3YEC7	Rab-like protein 6	RABL6	-0.115767	0.426177	24.0032	24.2319	23.8508	23.7923	23.9128	24.0336	605610000	59	12	12	21.5
P57678	Gem-associated protein 4	GEMIN4	0.0713661	0.434199	23.3838	23.4218	23.5252	23.5121	23.6384	23.3943	604280000	69	18	18	23.9
Q9NVI7	ATPase family AAA domain-containing protein 3A	ATAD3A	0.0123138	0.95539	24.466	23.8616	24.4914	24.2475	24.2888	24.3197	604040000	39	14	14	27.1
Q9HD45	Transmembrane 9 superfamily member 3	TM9SF3	-0.0791404	0.699381	24.5867	24.0064	24.1402	24.2886	24.1768	24.0306	603880000	51	7	7	14.4
P51858	Hepatoma-derived growth factor	HDGF	0.0329038	0.741678	24.4376	24.4232	24.2142	24.2744	24.4618	24.4375	603840000	53	11	10	60.8
Q9NRW1;P20340	Ras-related protein Rab-6B;Ras-related protein Rab-6A	RAB6B;RAB6A	-0.167183	0.100635	26.117	26.0336	26.0408	25.7958	25.8532	26.0408	602280000	14	4	4	22.1
Q96CW5	Gamma-tubulin complex component 3	TUBGCP3	0.124877	0.208283	23.2163	23.2822	23.2902	23.228	23.4624	23.473	600840000	87	18	18	30.7
P35613	Basigin	BSG	0.0714679	0.768636	24.1482	24.0789	23.9983	23.7801	24.5495	24.1103	599810000	29	8	8	25.7
Q15056	Eukaryotic translation initiation factor 4H	EIF4H	0.0869401	0.507836	24.5842	24.7552	24.927	24.77	24.9769	24.7803	599500000	33	8	8	44.8
Q9Y277	Voltage-dependent anion-selective channel protein 3	VDAC3	-0.00563735	0.965446	24.6955	24.785	24.445	24.7196	24.6873	24.5017	599330000	47	6	6	30.7
P36542	ATP synthase subunit gamma, mitochondrial	ATP5C1	0.0572349	0.438512	24.4129	24.3288	24.4385	24.3506	24.4507	24.5506	598730000	36	9	9	39.3
Q68EM7	Rho GTPase-activating protein 17	ARHGAP17	0.0832251	0.45138	23.3695	23.6534	23.451	23.586	23.4769	23.6606	597980000	75	18	18	36.3
Q7Z7K6	Centromere protein V	CENPV	0.0749279	0.838576	24.7533	24.8706	24.1647	24.8212	24.1527	25.0394	597510000	39	7	7	45.8
Q9BQA1	Methylosome protein 50	WDR77	0.182685	0.0567629	23.7427	23.9578	23.832	23.9983	24.085	23.9973	596470000	44	10	10	52.6
Q92614	Unconventional myosin-XVIIIa	MYO18A	0.12054	0.607988	24.033	24.3115	24.0137	24.5432	23.8776	24.2989	595920000	67	28	28	21
P46063	ATP-dependent DNA helicase Q1	RECQL	0.279757	0.274477	23.6766	23.6898	23.6941	23.5275	24.1411	24.2311	593480000	53	12	12	24.8
O43264	Centromere/kinetochore protein zw10 homolog	ZW10	0.152173	0.00797979	23.9212	23.9073	23.8338	24.0097	24.057	24.0522	591050000	81	18	18	36.8
Q13242	Serine/arginine-rich splicing factor 9	SRSF9	0.126175	0.337634	23.8886	23.912	24.0024	23.8405	24.1504	24.1906	590990000	61	11	11	50.2
Q9Y450	HBS1-like protein	HBS1L	0.254932	0.0154924	23.674	23.6931	23.6939	23.8192	24.025	23.9816	590960000	54	17	17	37
Q5VT52	Regulation of nuclear pre-mRNA domain-containing protein 2	RPRD2	-0.186693	0.312395	23.4179	23.3257	23.1879	23.3902	22.8821	23.0991	590450000	89	26	26	32.4
O43815	Striatin	STRN	0.24518	0.138384	23.2879	23.6422	23.589	23.6112	23.7822	23.8612	589130000	72	16	16	33.7
P55084	Trifunctional enzyme subunit beta, mitochondrial;3-ketoacyl-CoA thiolase	HADHB	-0.122292	0.0950592	24.2368	24.4203	24.3689	24.1942	24.2363	24.2287	587910000	64	14	14	41.4
Q9HC38	Glyoxalase domain-containing protein 4	GLOD4	0.0189571	0.902737	24.5091	24.2765	24.4656	24.2777	24.6872	24.3433	585350000	41	9	9	36.4
Q8IZ40	REST corepressor 2	RCOR2	0.447728	0.0396854	22.7638	23.2704	23.0849	23.4625	23.4809	23.5189	583400000	60	14	13	36.3
Q9BY77	Polymerase delta-interacting protein 3	POLDIP3	-0.00565956	0.910325	23.5333	23.6049	23.637	23.5578	23.5431	23.6573	583300000	64	14	14	47.5
Q8IWS0	PHD finger protein 6	PHF6	0.336563	0.0774067	24.1193	24.1219	23.9085	24.2235	24.3067	24.629	582370000	51	11	11	46
Q9UKF6	Cleavage and polyadenylation specificity factor subunit 3	CPSF3	-0.0334088	0.76661	23.9948	23.8499	23.7271	23.7299	23.9636	23.7781	580730000	59	15	15	32.9
P55010	Eukaryotic translation initiation factor 5	EIF5	0.163686	0.0928905	23.9261	24.0776	23.9675	24.0422	24.2435	24.1765	580640000	34	9	9	27.1
Q13895	Bystin	BYSL	-0.0271537	0.747848	23.3311	23.2838	23.4392	23.2171	23.4385	23.3171	580120000	64	14	14	41.4
Q8IYT4	Katanin p60 ATPase-containing subunit A-like 2	KATNAL2	-0.0808937	0.403473	26.3602	26.2952	26.1403	26.083	26.2805	26.1894	579920000	12	1	1	2.2
Q9GZR7	ATP-dependent RNA helicase DDX24	DDX24	0.00745877	0.963287	23.1106	23.5614	23.1942	23.271	23.2011	23.4165	579690000	103	26	26	42.8
O60664	Perilipin-3	PLIN3	0.0987322	0.137366	23.7001	23.7708	23.8465	23.8068	23.8979	23.9089	579650000	58	11	11	47.5
O14981	TATA-binding protein-associated factor 172	BTAF1	-0.0380634	0.737077	23.6616	23.5689	23.5918	23.7646	23.4203	23.5232	577980000	90	21	21	16
P52732	Kinesin-like protein KIF11	KIF11	-0.0962263	0.490894	23.5664	23.7094	23.481	23.556	23.6342	23.2778	577900000	75	19	19	23.6
P49189	4-trimethylaminobutyraldehyde dehydrogenase	ALDH9A1	-0.256274	0.0651095	24.1856	23.8894	24.0137	23.7867	23.8597	23.6735	574700000	59	15	15	38.5
P40937	Replication factor C subunit 5	RFC5	0.588869	0.123953	23.5495	23.8843	24.443	24.3733	24.8563	24.4137	574420000	40	9	9	38.2
Q96HE7	ERO1-like protein alpha	ERO1L	0.0449131	0.622426	23.7739	23.7633	23.9001	23.7158	23.9503	23.9061	574260000	66	14	14	47.6
O14974	Protein phosphatase 1 regulatory subunit 12A	PPP1R12A	-0.0389001	0.729812	23.4752	23.4127	23.6534	23.3558	23.6172	23.4516	572950000	82	19	19	28.2
Q9C0E2	Exportin-4	XPO4	0.143165	0.0714364	23.7815	23.8439	23.876	23.8734	24.0263	24.0311	572040000	82	17	17	19.5
O60282	Kinesin heavy chain isoform 5C	KIF5C	0.188611	0.259702	23.4907	23.8413	23.4783	23.6378	23.8286	23.9098	571480000	65	29	18	26
P62879	Guanine nucleotide-binding protein G(I)/G(S)/G(T) subunit beta-2	GNB2	0.265964	0.109641	23.7129	23.6822	24.073	24.0395	24.1512	24.0753	570930000	61	15	9	39.1
O43657	Tetraspanin-6	TSPAN6	-0.0176633	0.926993	25.0747	24.7095	24.5478	24.9333	24.6188	24.727	570300000	33	7	7	24.1
P07305	Histone H1.0;Histone H1.0, N-terminally processed	H1F0	1.30928	0.0882795	23.8088	23.4862	24.5984	24.346	25.9586	25.5166	569570000	21	6	6	27.8
Q05048	Cleavage stimulation factor subunit 1	CSTF1	-0.167901	0.0832193	24.9486	24.9269	24.762	24.6645	24.7977	24.6715	568600000	47	8	8	26
O95865	N(G),N(G)-dimethylarginine dimethylaminohydrolase 2	DDAH2	0.394497	0.110854	23.6259	23.6924	23.2703	24.1215	23.6482	24.0024	568020000	45	10	10	58.9
Q9UNS2	COP9 signalosome complex subunit 3	COPS3	-0.0116728	0.839373	24.1877	24.1431	24.1126	24.0376	24.1911	24.1797	567860000	41	7	7	23.2
Q12830	Nucleosome-remodeling factor subunit BPTF	BPTF	-0.190745	0.274623	23.3823	23.3255	23.1756	23.3746	23.0105	22.9261	567390000	97	24	24	10.5
P05141	ADP/ATP translocase 2;ADP/ATP translocase 2, N-terminally processed	SLC25A5	-0.304718	0.252595	25.1383	24.7639	24.7308	24.9461	24.3649	24.4078	567200000	30	13	5	19.1
P14859	POU domain, class 2, transcription factor 1	POU2F1	0.479425	0.000423847	24.1006	24.0469	24.1864	24.6088	24.6093	24.554	566980000	51	10	10	23
Q13017	Rho GTPase-activating protein 5	ARHGAP5	-0.197036	0.175981	23.4504	23.4702	23.5641	23.508	23.2728	23.1127	565890000	79	21	21	20.3
Q9UIF9	Bromodomain adjacent to zinc finger domain protein 2A	BAZ2A	-0.261	0.026369	23.2565	23.2157	23.2356	23.1246	22.8913	22.9088	563870000	81	18	18	16.4
P54259	Atrophin-1	ATN1	-0.110955	0.750585	26.0867	26.7842	26.2433	26.7331	25.8938	26.1544	563860000	10	3	3	5.8
Q8IVU1	Immunoglobulin superfamily DCC subclass member 3	IGDCC3	0.234556	0.345308	23.2278	23.9403	23.586	23.9012	23.6665	23.8899	563790000	72	15	15	29.1
Q6UN15	Pre-mRNA 3-end-processing factor FIP1	FIP1L1	-0.012102	0.918848	24.2108	24.3682	24.3098	24.0841	24.3528	24.4156	563720000	49	8	8	19.7
P50402	Emerin	EMD	0.0244612	0.895682	23.8964	23.7064	24.083	23.9376	24.1482	23.6735	563420000	43	11	11	49.2
P25391	Laminin subunit alpha-1	LAMA1	-0.542701	0.206401	25.3114	24.3853	24.6078	24.0145	24.6806	23.9813	562690000	56	21	21	8.6
Q9BVJ6	U3 small nucleolar RNA-associated protein 14 homolog A	UTP14A	0.0780439	0.356152	23.2767	23.3489	23.4521	23.3672	23.5456	23.3991	562090000	68	15	15	29.4
P61586;P08134	Transforming protein RhoA;Rho-related GTP-binding protein RhoC	RHOA;RHOC	-0.21942	0.0248711	24.4178	24.4608	24.3386	24.2873	24.1532	24.1185	560790000	59	12	12	72
Q8NF91	Nesprin-1	SYNE1	0.448802	0.40414	25.5538	25.329	25.4687	26.8507	25.4877	25.3596	560650000	12	4	4	0.4
Q9H8H0	Nucleolar protein 11	NOL11	0.105293	0.433209	23.7085	23.6586	23.6366	23.5386	23.8548	23.9261	559870000	63	17	17	30.5
Q9Y2Z0	Suppressor of G2 allele of SKP1 homolog	SUGT1	-0.158524	0.269551	23.9014	23.6767	23.8156	23.8079	23.6637	23.4464	558920000	70	14	14	54.5
O95674	Phosphatidate cytidylyltransferase 2	CDS2	0.150978	0.220278	24.7943	24.6636	24.6841	24.8715	24.6959	25.0275	558830000	40	5	5	19.8
P00491	Purine nucleoside phosphorylase	PNP	0.225116	0.325728	24.1479	23.812	24.403	24.2302	24.5571	24.251	557760000	53	11	11	52.6
P51812	Ribosomal protein S6 kinase alpha-3	RPS6KA3	0.100657	0.0956126	23.1747	23.2327	23.2538	23.2519	23.39	23.3213	556970000	58	17	17	33
Q13823	Nucleolar GTP-binding protein 2	GNL2	0.130143	0.137794	23.4606	23.5536	23.4548	23.4946	23.6828	23.682	556590000	56	15	15	24.2
Q15397	Pumilio domain-containing protein KIAA0020	KIAA0020	0.20057	0.111679	23.4475	23.4419	23.4435	23.4477	23.7453	23.7416	556400000	71	15	15	35.8
O96008	Mitochondrial import receptor subunit TOM40 homolog	TOMM40	0.0945464	0.0336874	23.6813	23.6001	23.6261	23.7354	23.7583	23.6975	556140000	76	11	11	44.3
P49721	Proteasome subunit beta type-2	PSMB2	0.200114	0.302771	25.0734	25.2061	24.7009	25.1592	25.3394	25.0821	555670000	27	6	6	34.8
Q9H9B1	Histone-lysine N-methyltransferase EHMT1	EHMT1	-0.172275	0.285851	23.6515	23.7207	23.3644	23.5594	23.2555	23.4048	555100000	69	16	15	18
O95864	Fatty acid desaturase 2	FADS2	-0.631637	0.0407021	24.8566	24.8502	24.5773	24.4827	23.8275	24.079	554820000	48	9	9	24.5
Q49A26	Putative oxidoreductase GLYR1	GLYR1	0.150328	0.0684586	23.8615	23.8899	23.8022	23.898	24.085	24.0217	551480000	63	11	11	33.1
Q2TAL8	Glutamine-rich protein 1	QRICH1	0.109504	0.0895881	23.6896	23.7618	23.7442	23.8673	23.7555	23.9012	551370000	58	13	13	25.6
O75937	DnaJ homolog subfamily C member 8	DNAJC8	-0.339209	0.0396379	24.7414	24.9271	25.0144	24.6813	24.5743	24.4098	550820000	36	9	9	36
Q5SW79	Centrosomal protein of 170 kDa	CEP170	0.0259037	0.903415	23.1291	23.0642	22.9434	23.2737	22.6858	23.2549	550570000	88	24	24	21.8
O15075	Serine/threonine-protein kinase DCLK1	DCLK1	0.279408	0.595888	23.2396	23.9739	22.9668	24.0665	22.9103	24.0418	550290000	58	16	16	30.1
Q9UBQ7	Glyoxylate reductase/hydroxypyruvate reductase	GRHPR	0.158718	0.182347	24.5246	24.6617	24.4167	24.6086	24.8284	24.6421	548650000	44	9	9	44.5
O60313	Dynamin-like 120 kDa protein, mitochondrial;Dynamin-like 120 kDa protein, form S1	OPA1	0.14409	0.0764382	22.81	22.6649	22.8031	22.8336	22.9119	22.9647	548360000	81	21	21	27.7
Q96T88	E3 ubiquitin-protein ligase UHRF1	UHRF1	-0.128047	0.333143	23.1873	23.3292	23.2538	23.2932	22.9227	23.1703	548300000	83	17	17	30
Q9BXW9	Fanconi anemia group D2 protein	FANCD2	-0.0909513	0.486101	23.0443	23.2491	22.9981	23.1246	23.0649	22.8292	548290000	91	28	28	28
Q9NZL9	Methionine adenosyltransferase 2 subunit beta	MAT2B	-0.0713879	0.640521	23.9293	24.1665	23.9946	24.1494	23.7299	23.9969	547980000	52	11	11	51.2
Q96G03	Phosphoglucomutase-2	PGM2	0.185386	0.352989	23.9908	23.4614	23.5763	23.7701	24.0059	23.8086	547630000	65	18	18	43.3
Q9Y4I1	Unconventional myosin-Va	MYO5A	-0.175969	0.356912	24.4793	24.5487	24.2046	24.4823	24.0288	24.1936	547310000	64	19	19	14.4
P18887	DNA repair protein XRCC1	XRCC1	0.00465873	0.967245	23.5286	23.3635	23.185	23.2999	23.4347	23.3565	546960000	65	14	14	32.5
Q3KQU3	MAP7 domain-containing protein 1	MAP7D1	0.22476	0.0211408	23.2869	23.3321	23.2905	23.5715	23.4107	23.6016	546630000	78	17	17	24
P10253	Lysosomal alpha-glucosidase;76 kDa lysosomal alpha-glucosidase;70 kDa lysosomal alpha-glucosidase	GAA	0.267654	0.0979967	23.2641	23.5509	23.3137	23.65	23.7924	23.4892	545150000	57	13	13	24.2
Q14165	Malectin	MLEC	0.0851402	0.240047	24.1445	24.0625	24.2213	24.2543	24.1468	24.2826	544050000	36	10	10	40.4
Q9NQW7	Xaa-Pro aminopeptidase 1	XPNPEP1	-0.108599	0.674731	24.1253	23.8726	23.7484	23.4595	24.1946	23.7664	543280000	53	14	14	36.4
Q04727	Transducin-like enhancer protein 4	TLE4	0.518562	0.0038807	23.1943	23.0189	23.1398	23.5384	23.6005	23.7698	542810000	67	15	15	32.3
P28288	ATP-binding cassette sub-family D member 3	ABCD3	0.203458	0.111597	23.2718	23.2877	23.124	23.321	23.5992	23.3737	540870000	66	16	16	28.8
Q8TCG1	Protein CIP2A	KIAA1524	-0.0578053	0.482624	24.3444	24.1502	24.1699	24.1025	24.2447	24.1437	539960000	68	18	18	21.9
Q15907;P62491	Ras-related protein Rab-11B;Ras-related protein Rab-11A	RAB11B;RAB11A	-0.129925	0.382059	24.5109	24.5258	24.2145	24.4176	24.3169	24.127	539130000	50	10	10	53.2
P30040	Endoplasmic reticulum resident protein 29	ERP29	-0.12457	0.490248	23.9705	24.0309	24.1009	23.6508	24.2013	23.8765	538980000	49	9	9	41.8
Q9NRZ9	Lymphoid-specific helicase	HELLS	-0.0190377	0.881227	23.5445	23.7985	23.8429	23.7533	23.563	23.8124	538890000	39	15	15	21
O75051	Plexin-A2	PLXNA2	-0.261253	0.537304	22.6067	23.5777	22.9751	23.301	22.4103	22.6644	537500000	83	28	28	21.4
P53990	IST1 homolog	IST1	-0.121354	0.0653571	24.961	24.974	24.8524	24.7699	24.789	24.8644	537440000	41	9	9	35.2
Q53EL6	Programmed cell death protein 4	PDCD4	0.0739217	0.534253	23.7523	23.8478	23.6638	23.7002	24.014	23.7714	537240000	50	12	12	38
P62847	40S ribosomal protein S24	RPS24	0.0610961	0.837065	25.0472	24.7762	25.6015	24.9651	25.4367	25.2064	536860000	31	4	4	29.3
Q15738	Sterol-4-alpha-carboxylate 3-dehydrogenase, decarboxylating	NSDHL	-0.14843	0.195867	23.6479	23.7059	23.5524	23.6439	23.4631	23.3538	536800000	58	12	12	48.8
Q96QC0	Serine/threonine-protein phosphatase 1 regulatory subunit 10	PPP1R10	0.0807136	0.583449	25.0917	25.0099	25.0859	24.9424	25.0928	25.3944	535900000	40	11	11	14.8
Q02978	Mitochondrial 2-oxoglutarate/malate carrier protein	SLC25A11	0.197677	0.141301	23.7324	23.4564	23.7692	23.9024	23.8856	23.763	535010000	54	12	12	53.5
Q96ME7	Zinc finger protein 512	ZNF512	-0.278522	0.12815	23.4464	23.7932	23.3656	23.3155	23.3236	23.1306	534720000	75	14	14	37
P51692;P42229	Signal transducer and activator of transcription 5B;Signal transducer and activator of transcription 5A	STAT5B;STAT5A	0.339713	0.0340427	23.2437	23.4461	23.135	23.5311	23.5899	23.723	533740000	57	15	15	23
P09417	Dihydropteridine reductase	QDPR	-0.0296561	0.717039	24.0495	24.1061	24.1806	24.0078	24.2142	24.0253	532010000	48	8	8	44.3
O00178	GTP-binding protein 1	GTPBP1	0.100201	0.408973	24.2651	23.9322	24.2436	24.2464	24.2197	24.2753	531050000	50	11	11	31.4
Q8N766	ER membrane protein complex subunit 1	EMC1	0.154731	0.297927	23.4666	23.3209	23.1635	23.5259	23.2863	23.603	530640000	82	16	16	26.5
P48637	Glutathione synthetase	GSS	-0.0163002	0.902823	23.506	23.7384	23.4235	23.5117	23.6948	23.4126	529340000	59	14	14	43.2
Q01085	Nucleolysin TIAR	TIAL1	-0.138687	0.230038	23.7648	23.9617	23.871	23.6289	23.8852	23.6673	528510000	46	10	10	37.6
P49959	Double-strand break repair protein MRE11A	MRE11A	0.131681	0.577247	24.404	24.4862	24.5434	24.2093	24.9385	24.681	528260000	52	12	12	24.2
A0A024RBG1;Q9NZJ9	Diphosphoinositol polyphosphate phosphohydrolase 2	NUDT4	-0.514074	0.0158229	26.3061	26.2529	26.1593	25.966	25.6101	25.6001	527980000	11	3	3	19.3
O14964	Hepatocyte growth factor-regulated tyrosine kinase substrate	HGS	0.00552441	0.927357	23.6072	23.7534	23.7809	23.7221	23.7495	23.6863	527470000	52	12	12	18.7
O43172	U4/U6 small nuclear ribonucleoprotein Prp4	PRPF4	0.0839841	0.566251	23.0857	23.1887	23.4704	23.1951	23.4241	23.3776	525410000	63	16	16	46.7
Q13617	Cullin-2	CUL2	0.0721827	0.417523	23.4135	23.407	23.5483	23.4293	23.6517	23.5043	525380000	72	19	19	32.5
Q96ST2	Protein IWS1 homolog	IWS1	-0.0569637	0.588672	24.5425	24.2821	24.3838	24.317	24.2583	24.4623	523340000	47	8	8	12
Q14997	Proteasome activator complex subunit 4	PSME4	-0.0017823	0.990031	22.9395	22.8265	23.0616	23.1704	22.8025	22.8492	522550000	90	28	28	22
Q14151	Scaffold attachment factor B2	SAFB2	-0.0820833	0.30697	23.7889	23.9652	23.886	23.8554	23.8362	23.7022	520900000	55	25	12	16.2
P63279	SUMO-conjugating enzyme UBC9	UBE2I	0.0411254	0.739513	24.0109	24.1558	23.9888	24.2849	23.9331	24.061	520830000	29	6	6	60.1
Q05682	Caldesmon	CALD1	0.0152938	0.854598	23.4709	23.5283	23.6546	23.4601	23.6522	23.5873	520030000	55	13	13	21.7
Q9BW27	Nuclear pore complex protein Nup85	NUP85	0.140733	0.111953	23.5752	23.6007	23.5345	23.5785	23.789	23.7651	519400000	67	17	17	31.4
Q9UNS1	Protein timeless homolog	TIMELESS	0.155649	0.252526	23.7988	24.0397	24.1987	24.1833	24.1644	24.1564	519270000	74	19	19	21.4
Q9HCS7	Pre-mRNA-splicing factor SYF1	XAB2	0.103972	0.222704	22.9634	23.1188	23.1488	23.0956	23.2385	23.2088	518940000	78	23	23	31.3
O94905	Erlin-2	ERLIN2	-0.103068	0.531212	24.1413	23.9104	23.76	23.8819	23.9818	23.6389	516580000	50	10	10	32.7
Q12768	WASH complex subunit strumpellin	KIAA0196	-0.135646	0.0798647	23.1802	23.3389	23.2425	23.1748	23.1264	23.0534	515990000	89	22	22	24.3
Q9Y6C9	Mitochondrial carrier homolog 2	MTCH2	0.0491152	0.593282	23.9033	24.081	23.7989	23.9456	23.9709	24.0141	515890000	62	9	9	48.5
Q9P0L0	Vesicle-associated membrane protein-associated protein A	VAPA	0.0589031	0.595591	24.2285	24.0593	24.2736	24.0995	24.3695	24.2692	515510000	53	6	6	22.9
Q8TCS8	Polyribonucleotide nucleotidyltransferase 1, mitochondrial	PNPT1	0.246571	0.0807318	23.2236	23.0768	23.3268	23.3439	23.6043	23.4187	513540000	52	17	17	28.2
P09012	U1 small nuclear ribonucleoprotein A	SNRPA	0.0499341	0.277028	25.1335	25.2175	25.1036	25.1645	25.2347	25.2052	512100000	15	5	3	13.1
Q9UL46	Proteasome activator complex subunit 2	PSME2	-0.125267	0.54267	24.937	24.9377	25.4669	24.8783	24.9809	25.1067	512000000	46	9	9	47.3
P18031	Tyrosine-protein phosphatase non-receptor type 1	PTPN1	0.260198	0.0164549	23.4183	23.4422	23.6139	23.7208	23.7399	23.7943	511930000	51	14	14	45.3
O75152	Zinc finger CCCH domain-containing protein 11A	ZC3H11A	-0.113277	0.0303279	23.2469	23.1766	23.1947	23.0777	23.0549	23.1457	510490000	57	15	15	26
P61513	60S ribosomal protein L37a	RPL37A	-0.117434	0.432989	24.6105	24.6569	24.5419	24.7174	24.2652	24.4744	509750000	28	5	5	51.1
P53999	Activated RNA polymerase II transcriptional coactivator p15	SUB1	-0.0872598	0.277456	24.918	24.9541	24.8229	24.9244	24.7701	24.7387	509210000	30	5	5	34.6
P63167;Q96FJ2	Dynein light chain 1, cytoplasmic;Dynein light chain 2, cytoplasmic	DYNLL1;DYNLL2	0.0108726	0.822319	24.6016	24.5668	24.5646	24.6195	24.6439	24.5022	508630000	19	4	4	57.3
P51148	Ras-related protein Rab-5C	RAB5C	0.0625032	0.532324	24.1636	24.2093	24.0653	24.2606	24.3156	24.0495	507930000	37	8	8	54.2
Q99590	Protein SCAF11	SCAF11	-0.0670756	0.568317	25.1035	25.0887	24.941	25.158	24.8374	24.9365	507430000	42	14	14	11.6
Q9H1A4	Anaphase-promoting complex subunit 1	ANAPC1	-0.171437	0.209477	23.2659	23.1358	23.2112	23.2488	22.9411	22.9086	507410000	68	21	21	17.9
O43156	TELO2-interacting protein 1 homolog	TTI1	0.376156	0.0974769	23.7083	24.1865	23.8079	24.3343	24.4076	24.0893	505510000	71	17	17	23.9
Q04837	Single-stranded DNA-binding protein, mitochondrial	SSBP1	-0.0161595	0.785766	23.9572	23.8097	23.9389	23.9441	23.8726	23.8407	504660000	38	6	6	43.9
Q9UPT8	Zinc finger CCCH domain-containing protein 4	ZC3H4	-0.0220831	0.836807	23.2062	23.3024	23.3159	23.425	23.0998	23.2334	504660000	64	17	17	23.5
Q9H9A6	Leucine-rich repeat-containing protein 40	LRRC40	0.243927	0.265789	23.8063	23.6509	23.2524	23.8117	23.9736	23.656	503170000	49	15	15	30.2
P13807	Glycogen [starch] synthase, muscle	GYS1	0.0177283	0.860373	24.6427	24.615	24.6801	24.5165	24.8347	24.6399	502770000	66	15	15	30
Q13867	Bleomycin hydrolase	BLMH	0.211291	0.0427258	24.7901	24.9263	24.7783	24.9345	25.1011	25.093	502510000	39	11	11	34.3
Q9BXS5	AP-1 complex subunit mu-1	AP1M1	-0.113298	0.0765154	23.6787	23.7187	23.6358	23.5619	23.6372	23.4942	502210000	51	13	13	40.7
Q6PL18	ATPase family AAA domain-containing protein 2	ATAD2	0.0841172	0.458243	23.924	23.7549	24.0235	23.9855	23.87	24.0992	502130000	53	15	15	17.1
O43818	U3 small nucleolar RNA-interacting protein 2	RRP9	0.151653	0.416097	23.9405	23.6467	23.8378	23.823	24.2469	23.81	501780000	49	12	12	38.9
P68036;A0A1B0GUS4	Ubiquitin-conjugating enzyme E2 L3	UBE2L3	-0.203516	0.0177233	24.5305	24.565	24.6254	24.3992	24.2829	24.4282	499940000	32	6	6	63.6
O95785	Protein Wiz	WIZ	-0.003446	0.981569	22.7657	23.0154	22.7137	22.9268	22.6186	22.9391	499260000	76	21	21	18.8
Q9NQG5	Regulation of nuclear pre-mRNA domain-containing protein 1B	RPRD1B	0.0399546	0.308956	23.7189	23.7423	23.7976	23.8243	23.7431	23.8112	498990000	59	11	11	50
Q9BS26	Endoplasmic reticulum resident protein 44	ERP44	-0.0171285	0.88066	24.5009	24.3685	24.3173	24.3187	24.5591	24.2575	497540000	35	7	7	20.9
Q14677	Clathrin interactor 1	CLINT1	0.0102686	0.927256	23.3133	23.1604	23.2876	23.0764	23.3776	23.3381	497220000	54	11	11	21
Q6P158	Putative ATP-dependent RNA helicase DHX57	DHX57	0.192827	0.330074	22.9679	23.1103	23.0118	23.5538	23.1158	22.9989	495880000	78	22	20	19.8
Q8ND24	RING finger protein 214	RNF214	0.237867	0.0235054	24.832	24.9454	24.9219	25.0267	25.1697	25.2166	495850000	38	12	12	25.6
Q9HCD5	Nuclear receptor coactivator 5	NCOA5	-0.0176507	0.705279	23.3266	23.443	23.4669	23.3885	23.3988	23.3962	495420000	67	14	14	32.6
P50748	Kinetochore-associated protein 1	KNTC1	-0.106277	0.427455	23.327	23.0547	23.1151	23.2321	22.9466	22.9993	492870000	76	22	22	14.2
Q86YR5	G-protein-signaling modulator 1	GPSM1	0.114085	0.62564	25.473	25.2374	25.7608	25.7774	25.2965	25.7396	492560000	16	7	7	12.7
P62304	Small nuclear ribonucleoprotein E	SNRPE	0.27776	0.271904	24.4145	24.6465	25.1362	24.9406	25.1034	24.9865	491920000	32	3	3	52.2
P52735	Guanine nucleotide exchange factor VAV2	VAV2	0.21149	0.10737	23.2929	23.3426	23.216	23.3076	23.6183	23.5601	490370000	57	13	13	20.5
O15144	Actin-related protein 2/3 complex subunit 2	ARPC2	-0.110289	0.206774	23.7077	23.7915	23.641	23.5608	23.529	23.7195	488670000	59	11	11	57.3
Q96RS6	NudC domain-containing protein 1	NUDCD1	0.239825	0.0727532	23.3506	23.0733	23.2476	23.5747	23.3844	23.4317	487820000	49	16	16	40.7
Q52LJ0	Protein FAM98B	FAM98B	0.0501558	0.305099	24.2109	24.3559	24.2909	24.3205	24.341	24.3467	487510000	46	8	8	27.3
P23258;Q9NRH3	Tubulin gamma-1 chain;Tubulin gamma-2 chain	TUBG1;TUBG2	0.10927	0.266093	23.2205	23.2613	23.4352	23.3643	23.3593	23.5212	486940000	58	13	13	56.5
Q9BTX1	Nucleoporin NDC1	NDC1	-0.258381	0.0679725	23.5321	23.5267	23.331	23.3442	23.2045	23.066	486710000	67	12	12	26.3
Q9NZJ4	Sacsin	SACS	-0.119762	0.537849	23.8666	23.8488	23.8036	24.0653	23.4803	23.6141	485890000	80	31	31	9
Q14C86	GTPase-activating protein and VPS9 domain-containing protein 1	GAPVD1	-0.0110341	0.928031	24.6934	24.365	24.6418	24.4539	24.6303	24.5828	485630000	48	14	14	13.7
Q92544	Transmembrane 9 superfamily member 4	TM9SF4	-0.392166	0.0737712	24.4638	24.2627	24.3205	24.2387	23.9124	23.7194	485580000	48	12	12	22.3
Q96N66	Lysophospholipid acyltransferase 7	MBOAT7	-0.257427	0.0402755	24.6791	24.8132	24.622	24.5653	24.4345	24.3422	485520000	46	9	9	21
P31150	Rab GDP dissociation inhibitor alpha	GDI1	0.164685	0.0680928	23.9025	23.911	23.885	23.9602	24.046	24.1864	485150000	45	18	9	30.9
Q8N3J2	Methyltransferase-like protein 4	METTL4	-2.58097	0.20741	26.2522	27.2087	25.623	25.0358	25.8047	20.5005	484230000	9	1	1	1.7
Q6PGP7	Tetratricopeptide repeat protein 37	TTC37	-0.118769	0.263723	23.0922	23.0469	23.149	23.1501	22.8983	22.8835	482520000	87	24	24	21.2
P09936	Ubiquitin carboxyl-terminal hydrolase isozyme L1	UCHL1	-0.37034	0.099433	24.5446	24.6137	24.1106	23.911	24.1497	24.0972	482330000	44	8	8	46.6
Q96SI9	Spermatid perinuclear RNA-binding protein	STRBP	0.179451	0.134303	24.3957	24.4871	24.2476	24.6756	24.4494	24.5437	482010000	45	16	11	19.8
P83881;Q969Q0	60S ribosomal protein L36a;60S ribosomal protein L36a-like	RPL36A;RPL36AL	-0.541275	0.0580895	25.1035	25.0613	25.2786	24.8109	24.2174	24.7912	481180000	19	5	5	44.3
P11498	Pyruvate carboxylase, mitochondrial	PC	-0.265725	0.208875	23.4278	23.1744	23.3281	23.3668	22.9015	22.8649	480070000	75	18	18	24
P0DP25;P0DP24;P0DP23	Calmodulin-3	CALM3	0.673542	0.0600675	24.2771	23.9449	24.3514	24.4694	24.8692	25.2555	480000000	35	7	7	54.4
Q9NR31	GTP-binding protein SAR1a	SAR1A	0.275141	0.0734988	24.112	24.1033	24.3219	24.3638	24.3667	24.6322	479380000	40	8	8	61.6
Q7Z2W4	Zinc finger CCCH-type antiviral protein 1	ZC3HAV1	-0.516618	0.0631929	23.622	23.8229	23.8464	22.9317	23.5869	23.2228	478630000	67	18	18	29.7
P61019	Ras-related protein Rab-2A	RAB2A	0.100412	0.0739731	23.6658	23.7484	23.6888	23.7654	23.77	23.8688	477530000	39	8	8	45.8
Q92620	Pre-mRNA-splicing factor ATP-dependent RNA helicase PRP16	DHX38	-0.0706166	0.20032	23.2922	23.3276	23.3192	23.3112	23.1582	23.2578	477200000	75	15	15	15.2
P48739	Phosphatidylinositol transfer protein beta isoform	PITPNB	0.00132006	0.980428	23.6617	23.5941	23.7604	23.6484	23.6712	23.7005	476970000	45	10	10	45
P57737	Coronin-7	CORO7	0.257278	0.289693	23.4948	23.5533	23.8555	23.5833	24.2032	23.889	476840000	70	14	14	34.1
Q8WX92	Negative elongation factor B	NELFB	0.41101	0.01319	23.199	23.5168	23.3411	23.7089	23.8136	23.7673	475670000	52	11	11	29.8
O75122	CLIP-associating protein 2	CLASP2	-0.0945858	0.446628	23.2403	23.406	23.5314	23.4418	23.2565	23.1956	475650000	68	23	18	20.8
Q15003	Condensin complex subunit 2	NCAPH	-0.0163591	0.799466	23.7807	23.6415	23.5925	23.6973	23.628	23.6403	475340000	48	13	13	28.6
Q16836	Hydroxyacyl-coenzyme A dehydrogenase, mitochondrial	HADH	0.204746	0.210423	23.1983	23.32	23.6417	23.6168	23.6391	23.5183	474440000	52	9	9	53.2
O75976	Carboxypeptidase D	CPD	-0.487502	0.206081	23.4328	23.3589	22.8394	23.2474	22.4088	22.5124	473240000	67	20	20	19.7
Q9BTV4	Transmembrane protein 43	TMEM43	0.235986	0.0295973	23.8583	23.7246	23.7569	23.917	24.0105	24.1204	472970000	54	11	11	39
P09884	DNA polymerase alpha catalytic subunit	POLA1	-0.0888378	0.470672	24.0227	24.2389	24.1803	24.2299	23.9194	24.026	472160000	55	17	17	17.2
Q12972	Nuclear inhibitor of protein phosphatase 1;Activator of RNA decay	PPP1R8	0.073129	0.525711	23.5592	23.8711	23.8708	23.8721	23.835	23.8133	471210000	50	10	10	49.9
P47914	60S ribosomal protein L29	RPL29	-0.00201907	0.985534	25.4474	25.2741	25.5058	25.2561	25.5179	25.4472	470770000	8	2	2	14.5
P80723	Brain acid soluble protein 1	BASP1	0.0538563	0.817534	23.577	23.6616	23.4085	23.8587	23.1962	23.7537	469260000	42	9	9	74.9
Q9NYV4	Cyclin-dependent kinase 12	CDK12	-0.122745	0.406464	24.3955	24.2638	24.231	24.3964	23.9736	24.1521	468480000	58	14	14	16.8
Q9BY44	Eukaryotic translation initiation factor 2A;Eukaryotic translation initiation factor 2A, N-terminally processed	EIF2A	-0.0187369	0.72509	23.9313	23.883	23.842	23.8619	23.9424	23.7957	467720000	42	14	14	32.5
Q9NVH2	Integrator complex subunit 7	INTS7	-0.00363787	0.965802	24.4974	24.6874	24.6569	24.6351	24.5072	24.6884	467650000	48	13	13	18.3
Q03001	Dystonin	DST	-0.0635275	0.58136	24.4207	24.4285	24.2895	24.4339	24.1259	24.3883	467230000	44	25	20	4
P29762	Cellular retinoic acid-binding protein 1	CRABP1	1.19635	0.0158166	23.183	23.2352	22.8188	24.5117	23.7426	24.5718	466030000	39	10	9	57.7
Q8WYA6	Beta-catenin-like protein 1	CTNNBL1	0.179295	0.228493	23.9883	23.6639	23.7838	23.8711	24.1517	23.9512	465910000	33	11	11	23.4
P22392;O60361	Nucleoside diphosphate kinase B;Putative nucleoside diphosphate kinase	NME2;NME2P1	-0.0897912	0.563817	24.4404	23.9513	24.221	24.1109	24.1509	24.0816	462550000	25	9	4	28.9
Q13185	Chromobox protein homolog 3	CBX3	0.17102	0.342473	23.3716	23.4785	23.6722	23.416	23.7799	23.8395	462460000	40	7	7	45.9
Q13564	NEDD8-activating enzyme E1 regulatory subunit	NAE1	0.073946	0.54895	23.2726	23.1862	23.0975	23.0623	23.3978	23.318	462330000	53	14	14	40.6
O00750	Phosphatidylinositol 4-phosphate 3-kinase C2 domain-containing subunit beta	PIK3C2B	0.0488122	0.86966	22.436	23.1497	23.3026	23.1454	22.8652	23.0241	460700000	63	18	18	15.3
Q9Y512	Sorting and assembly machinery component 50 homolog	SAMM50	0.0340355	0.631422	23.6197	23.5123	23.5523	23.4812	23.6662	23.639	459670000	51	11	11	32.6
Q16204	Coiled-coil domain-containing protein 6	CCDC6	-0.154544	0.198208	23.9005	24.2078	24.1013	23.9989	23.8977	23.8493	458300000	38	12	12	35
Q9Y4R8	Telomere length regulation protein TEL2 homolog	TELO2	0.0524128	0.509251	23.0182	23.1307	23.0145	22.9965	23.2093	23.1148	458250000	67	17	17	28.6
Q9ULK4	Mediator of RNA polymerase II transcription subunit 23	MED23	0.0858784	0.273584	22.7851	22.8844	22.6593	22.8551	22.8973	22.8341	458070000	86	19	19	18.9
P48357	Leptin receptor	LEPR	-0.492322	0.422292	25.4858	26.6682	24.9664	24.9513	25.6608	25.0313	457660000	6	1	1	0.9
Q01970	1-phosphatidylinositol 4,5-bisphosphate phosphodiesterase beta-3	PLCB3	-0.0929401	0.452564	22.7338	22.5529	22.9071	22.7282	22.6015	22.5852	455440000	77	22	22	25.2
Q9BV38	WD repeat-containing protein 18	WDR18	-0.128113	0.164059	23.6148	23.6827	23.4553	23.5148	23.4549	23.3987	454420000	52	10	10	31.9
Q16851	UTP--glucose-1-phosphate uridylyltransferase	UGP2	0.111451	0.204067	23.5737	23.4994	23.6389	23.6093	23.8043	23.6327	454220000	59	12	12	31.3
P19784	Casein kinase II subunit alpha	CSNK2A2	-0.0178228	0.856304	23.2644	23.4656	23.4224	23.4261	23.4444	23.2284	453970000	67	13	13	54
P25440	Bromodomain-containing protein 2	BRD2	0.180966	0.275134	23.0356	23.0485	23.3915	23.1742	23.4403	23.4041	453490000	48	16	14	24.6
Q9BT78	COP9 signalosome complex subunit 4	COPS4	0.0843164	0.428628	23.6004	23.567	23.6315	23.5689	23.8702	23.6126	453460000	62	13	13	46.6
Q7Z3B4	Nucleoporin p54	NUP54	0.126676	0.280697	23.529	23.6781	23.5132	23.5686	23.8646	23.6671	453230000	55	10	10	26.8
Q15819	Ubiquitin-conjugating enzyme E2 variant 2	UBE2V2	-0.0895078	0.296917	24.4914	24.6218	24.6549	24.48	24.6044	24.4151	453110000	20	5	5	29.7
Q12955	Ankyrin-3	ANK3	0.149672	0.110705	23.1286	23.2409	23.3582	23.4268	23.4202	23.3298	452710000	51	13	13	5.3
Q13206	Probable ATP-dependent RNA helicase DDX10	DDX10	0.170159	0.303152	23.4266	23.3431	23.1981	23.2507	23.6844	23.5432	452000000	56	17	17	28.1
P04818	Thymidylate synthase	TYMS	-0.0668916	0.838347	24.7152	23.7999	24.0829	24.4228	23.9653	24.0093	450490000	31	10	10	45.7
P53007	Tricarboxylate transport protein, mitochondrial	SLC25A1	0.09005	0.551523	24.1862	24.1684	24.346	24.1686	24.5746	24.2276	449670000	36	7	7	23.8
O15258	Protein RER1	RER1	-0.458256	0.0562437	24.8457	24.5993	24.5437	24.4807	24.1432	23.99	449670000	36	6	6	33.7
O00487	26S proteasome non-ATPase regulatory subunit 14	PSMD14	0.281704	0.112404	24.4886	24.352	24.717	24.623	24.9007	24.879	449000000	34	5	5	33.2
Q13155	Aminoacyl tRNA synthase complex-interacting multifunctional protein 2	AIMP2	0.215172	0.129079	23.8041	23.8722	23.9022	23.9183	24.2844	24.0213	448640000	47	8	8	47.8
Q96F86	Enhancer of mRNA-decapping protein 3	EDC3	0.0463493	0.690835	22.8899	23.0902	22.9883	22.939	23.219	22.9495	447650000	66	17	17	49.8
O60231	Putative pre-mRNA-splicing factor ATP-dependent RNA helicase DHX16	DHX16	0.110907	0.167135	23.0537	22.9923	23.0915	23.0402	23.232	23.1981	447450000	67	17	17	23.1
Q99848	Probable rRNA-processing protein EBP2	EBNA1BP2	0.12631	0.577975	23.5255	23.3244	23.6081	23.2987	23.9584	23.5799	446600000	43	9	9	33.3
Q9UNW9	RNA-binding protein Nova-2	NOVA2	0.449927	0.320719	23.2918	24.3681	23.8894	24.4926	23.8097	24.5967	446530000	47	10	10	30.1
P30520	Adenylosuccinate synthetase isozyme 2	ADSS	-0.026632	0.794745	23.0246	23.3108	23.1918	23.122	23.242	23.0833	446340000	66	10	10	29.8
Q13492	Phosphatidylinositol-binding clathrin assembly protein	PICALM	0.0677174	0.542868	23.8758	23.6417	23.8705	23.7377	23.8892	23.9643	443210000	39	12	12	30.1
P98160	Basement membrane-specific heparan sulfate proteoglycan core protein;Endorepellin;LG3 peptide	HSPG2	-0.43796	0.187975	23.3906	22.7331	22.6912	22.6205	22.6935	22.187	442760000	76	27	27	9.9
O75153	Clustered mitochondria protein homolog	CLUH	-0.108281	0.456997	23.481	23.2926	23.7337	23.4112	23.4386	23.3327	441840000	66	18	18	17.6
O75494	Serine/arginine-rich splicing factor 10	SRSF10	0.0196411	0.878512	23.8312	24.1926	24.0889	24.1625	24.0306	23.9786	441040000	45	7	7	24
Q9H3N1	Thioredoxin-related transmembrane protein 1	TMX1	0.151	0.336758	23.8586	23.5812	24.0186	23.9286	24.0763	23.9065	440150000	37	9	9	26.8
O60884	DnaJ homolog subfamily A member 2	DNAJA2	0.158704	0.222028	23.4437	23.8092	23.5665	23.8069	23.7272	23.7614	438390000	47	13	13	40.3
P36507	Dual specificity mitogen-activated protein kinase kinase 2	MAP2K2	-0.211129	0.00502844	23.2898	23.1908	23.3061	23.0529	23.0698	23.0306	438030000	54	13	13	48.8
P61106	Ras-related protein Rab-14	RAB14	-0.0572444	0.72254	24.023	23.8783	24.3374	23.9687	23.9468	24.1514	437670000	33	9	9	62.3
Q93034	Cullin-5	CUL5	0.158873	0.168573	23.4253	23.5959	23.577	23.5362	23.7738	23.7649	437590000	56	16	16	25.5
Q14240	Eukaryotic initiation factor 4A-II;Eukaryotic initiation factor 4A-II, N-terminally processed	EIF4A2	-0.087312	0.513532	23.8199	23.9803	23.6313	23.7111	23.8475	23.611	437490000	33	17	6	15.2
Q9ULU4	Protein kinase C-binding protein 1	ZMYND8	0.000805071	0.993762	23.4038	23.2392	23.2654	23.4486	23.1639	23.2984	436780000	59	16	16	16.6
Q9BWH6	RNA polymerase II-associated protein 1	RPAP1	-0.125386	0.443049	22.8587	23.2512	23.1707	23.0532	22.7959	23.0554	436750000	73	17	17	19.7
P24539	ATP synthase F(0) complex subunit B1, mitochondrial	ATP5F1	-0.04768	0.622881	24.0244	23.9576	24.138	24.0523	24.0767	23.8479	435940000	51	6	6	31.6
Q641Q2	WASH complex subunit FAM21A	FAM21A	-0.202989	0.112832	22.8685	22.9978	22.9939	22.9319	22.6578	22.6614	434900000	67	18	18	26.5
Q9UNZ2	NSFL1 cofactor p47	NSFL1C	0.0605366	0.575347	23.0643	22.9903	23.2196	23.0165	23.2663	23.1731	434620000	56	13	13	43.2
Q9GZL7	Ribosome biogenesis protein WDR12	WDR12	0.196044	0.154465	23.2464	23.2087	23.4103	23.3174	23.6394	23.4967	433630000	62	12	12	42.3
O43488	Aflatoxin B1 aldehyde reductase member 2	AKR7A2	0.104799	0.229084	23.7715	23.6865	23.8081	23.8854	23.9571	23.738	432270000	43	6	6	27
Q05519	Serine/arginine-rich splicing factor 11	SRSF11	0.290803	0.111824	24.4325	23.9913	24.1985	24.4855	24.3926	24.6165	431330000	40	5	5	15.3
Q92552	28S ribosomal protein S27, mitochondrial	MRPS27	0.122878	0.21934	23.588	23.6316	23.7964	23.7442	23.9061	23.7343	431260000	48	12	12	33.1
Q9UH99	SUN domain-containing protein 2	SUN2	0.43478	0.0079838	23.5133	23.4105	23.3496	23.9015	23.962	23.7143	431180000	52	13	13	32.2
Q9H4A3	Serine/threonine-protein kinase WNK1	WNK1	-0.274432	0.161079	23.2679	23.2192	23.1667	23.2545	22.8268	22.7492	430500000	54	17	17	10
P61289	Proteasome activator complex subunit 3	PSME3	0.0146965	0.901061	24.1452	23.9097	23.7775	24.0137	23.9332	23.9296	430480000	35	7	7	33.1
Q10713	Mitochondrial-processing peptidase subunit alpha	PMPCA	0.0976043	0.202616	23.6291	23.5323	23.7206	23.7191	23.7866	23.6691	430350000	51	13	13	31
Q9Y2D5	A-kinase anchor protein 2	AKAP2	0.299893	0.25853	23.716	23.3022	23.3846	23.8809	23.3974	24.024	429790000	44	10	10	21.2
Q9H6Z4	Ran-binding protein 3	RANBP3	0.0533273	0.606128	23.6126	23.7385	23.6664	23.562	23.7512	23.8643	429560000	31	7	7	17.3
Q08752	Peptidyl-prolyl cis-trans isomerase D	PPID	-0.0802181	0.364015	24.0841	24.167	24.0748	23.9483	24.1736	23.9633	429460000	27	10	10	32.7
Q96EY7	Pentatricopeptide repeat domain-containing protein 3, mitochondrial	PTCD3	0.440355	0.0843549	22.882	22.9204	23.3529	23.2798	23.6946	23.5019	428690000	43	11	11	21.8
Q8IYD1	Eukaryotic peptide chain release factor GTP-binding subunit ERF3B	GSPT2	0.0886957	0.505812	25.2548	25.2031	25.3831	25.1755	25.553	25.3785	427790000	24	18	7	16.9
Q99575	Ribonucleases P/MRP protein subunit POP1	POP1	-0.0514703	0.511014	23.5198	23.5359	23.3162	23.4255	23.4002	23.3918	427220000	64	16	16	24.6
Q9Y4F1	FERM, RhoGEF and pleckstrin domain-containing protein 1	FARP1	-0.130935	0.609029	23.7022	23.3589	22.9215	23.111	23.1449	23.3339	426070000	53	18	18	24.9
Q9Y5S2	Serine/threonine-protein kinase MRCK beta	CDC42BPB	-0.150115	0.202307	23.2575	23.3158	23.2288	23.2788	22.9494	23.1236	425400000	78	21	21	18.4
P36957	Dihydrolipoyllysine-residue succinyltransferase component of 2-oxoglutarate dehydrogenase complex, mitochondrial	DLST	0.0447348	0.552367	23.5717	23.7136	23.5907	23.5767	23.6739	23.7596	423210000	42	8	8	19.9
Q9Y4B6	Protein VPRBP	VPRBP	0.186624	0.11767	22.7831	22.7775	23.0521	23.0126	23.0632	23.0967	423090000	61	20	20	18
Q9P287	BRCA2 and CDKN1A-interacting protein	BCCIP	-0.444289	0.169681	24.967	25.7174	25.0548	24.5623	24.9354	24.9086	422510000	17	5	5	19.7
Q06136	3-ketodihydrosphingosine reductase	KDSR	-0.0139466	0.986388	24.1535	26.5334	25.0661	25.8819	25.0476	24.7816	422050000	11	3	3	14.8
Q15031	Probable leucine--tRNA ligase, mitochondrial	LARS2	0.132839	0.186814	23.0063	23.0883	23.1004	23.058	23.328	23.2074	421760000	50	15	15	25.8
O43252	Bifunctional 3-phosphoadenosine 5-phosphosulfate synthase 1;Sulfate adenylyltransferase;Adenylyl-sulfate kinase	PAPSS1	0.193834	0.0241953	23.7663	23.8433	23.891	23.9507	24.0396	24.0917	421690000	48	14	14	30.6
P14923	Junction plakoglobin	JUP	-0.0196604	0.925782	24.0634	24.4349	23.8436	24.2274	24.1516	23.9039	421230000	53	21	16	33
Q06265	Exosome complex component RRP45	EXOSC9	0.0909269	0.417981	23.5327	23.4164	23.4596	23.4297	23.745	23.5068	420800000	49	8	8	27.8
Q07960	Rho GTPase-activating protein 1	ARHGAP1	-0.0780098	0.519184	23.0336	23.1453	23.1083	23.0337	23.192	22.8275	420520000	46	10	10	36.4
P05186	Alkaline phosphatase, tissue-nonspecific isozyme	ALPL	-0.267762	0.270572	24.3806	24.9262	24.3852	24.4003	24.4031	24.0852	419900000	31	8	8	23.3
Q99805	Transmembrane 9 superfamily member 2	TM9SF2	-0.367598	0.295478	24.2184	24.1652	23.81	24.2382	23.5328	23.3199	419520000	44	10	10	16.6
Q92734	Protein TFG	TFG	-0.033735	0.651511	24.1407	24.305	24.3612	24.2481	24.2623	24.1953	418760000	48	11	11	35.5
Q9ULK5	Vang-like protein 2	VANGL2	0.100258	0.655375	22.952	23.6319	23.2603	23.514	23.3481	23.2828	418610000	55	12	12	30.5
Q8WVC0	RNA polymerase-associated protein LEO1	LEO1	-0.0954642	0.278299	24.1951	24.0236	24.0211	23.8947	23.992	24.0668	417590000	27	6	6	12.8
P11177	Pyruvate dehydrogenase E1 component subunit beta, mitochondrial	PDHB	-0.103564	0.271451	23.5718	23.3582	23.5892	23.3798	23.4679	23.3609	417570000	39	10	10	35.1
P40938	Replication factor C subunit 3	RFC3	0.0303117	0.773816	23.5915	23.5017	23.6455	23.4328	23.7171	23.6797	417360000	40	12	12	45.8
Q7Z739	YTH domain-containing family protein 3	YTHDF3	0.0184224	0.766722	23.67	23.7311	23.7403	23.6251	23.7919	23.7796	417290000	29	15	12	28.2
Q13619	Cullin-4A	CUL4A	0.121247	0.414776	23.0533	23.1461	23.1284	22.9709	23.34	23.3806	416240000	41	21	13	24.4
O95232	Luc7-like protein 3	LUC7L3	-0.045483	0.673591	24.0892	24.0738	23.9013	23.8406	24.118	23.9693	415350000	40	9	9	24.3
Q8NBJ5	Procollagen galactosyltransferase 1	COLGALT1	0.0267942	0.861782	22.8909	22.7229	22.7828	22.5778	23.0455	22.8537	413500000	57	13	13	22.3
Q969G3	SWI/SNF-related matrix-associated actin-dependent regulator of chromatin subfamily E member 1	SMARCE1	0.0224315	0.8255	24.1804	24.2495	24.1752	24.0503	24.2577	24.3645	412530000	31	6	6	20.4
Q9UKD2	mRNA turnover protein 4 homolog	MRTO4	-0.0264837	0.768375	24.0615	24.1212	24.0877	24.1204	24.169	23.9016	412130000	42	9	9	37.7
Q92541	RNA polymerase-associated protein RTF1 homolog	RTF1	0.0306641	0.80931	23.6287	23.6134	23.3892	23.4594	23.5112	23.7526	411800000	48	11	11	17
P61077;P62837	Ubiquitin-conjugating enzyme E2 D3;Ubiquitin-conjugating enzyme E2 D2	UBE2D3;UBE2D2	0.531425	0.0247199	25.0263	25.0552	24.7905	25.7102	25.483	25.2732	411770000	18	4	4	40.8
P06730	Eukaryotic translation initiation factor 4E	EIF4E	0.154899	0.0556234	24.1651	24.1049	24.1828	24.3322	24.3814	24.2038	411750000	33	5	5	34.1
Q5SZK8	FRAS1-related extracellular matrix protein 2	FREM2	-0.590698	0.0575073	23.2761	22.8393	23.195	22.4489	22.8496	22.2397	411380000	70	30	30	13.3
P24666	Low molecular weight phosphotyrosine protein phosphatase	ACP1	0.0806196	0.505029	23.6548	23.8754	24.0039	23.8488	23.9931	23.9341	410190000	34	6	6	54.4
Q99426	Tubulin-folding cofactor B	TBCB	0.12235	0.185459	23.6112	23.716	23.5419	23.6351	23.8289	23.7721	409190000	33	8	8	44.7
Q86UV5	Ubiquitin carboxyl-terminal hydrolase 48	USP48	-0.0924467	0.270522	22.6469	22.8163	22.645	22.5308	22.6141	22.686	408690000	50	18	18	24
Q8WTT2	Nucleolar complex protein 3 homolog	NOC3L	0.273553	0.159012	23.5737	23.3337	23.7032	23.6548	24.0361	23.7405	408570000	44	10	10	19.6
Q9UHY1	Nuclear receptor-binding protein	NRBP1	-0.127923	0.63974	24.25	24.5841	23.9291	23.7991	24.3567	24.2236	408120000	34	8	8	23
O15164	Transcription intermediary factor 1-alpha	TRIM24	0.0212939	0.807473	22.8024	23.0258	22.942	23.0343	22.9362	22.8636	407600000	64	16	16	21.5
Q13243	Serine/arginine-rich splicing factor 5	SRSF5	-0.102991	0.334819	24.6846	24.6366	24.5078	24.6609	24.4475	24.4116	406830000	38	8	7	24.6
O94880	PHD finger protein 14	PHF14	-0.050683	0.794362	25.0979	25.4568	25.1256	25.3521	24.8979	25.2782	405050000	22	11	11	16.9
Q92542	Nicastrin	NCSTN	-0.151061	0.198568	24.1039	24.2754	24.033	24.0898	23.8616	24.0076	404920000	41	7	7	18.1
Q10471	Polypeptide N-acetylgalactosaminyltransferase 2;Polypeptide N-acetylgalactosaminyltransferase 2 soluble form	GALNT2	0.0288385	0.760459	23.2206	23.2388	23.0872	23.2016	23.3442	23.0873	404200000	51	11	11	26.1
Q9UHI6	Probable ATP-dependent RNA helicase DDX20	DDX20	0.0699314	0.536735	23.5847	23.6351	23.817	23.6432	23.8961	23.7075	402430000	48	18	18	31.9
O14681	Etoposide-induced protein 2.4 homolog	EI24	-0.0923637	0.675704	25.5853	25.6291	25.1342	25.6159	25.257	25.1986	401930000	21	4	4	11.2
Q9H857	5-nucleotidase domain-containing protein 2	NT5DC2	0.247821	0.377065	23.2826	23.6955	22.9865	23.6164	23.304	23.7878	401230000	41	13	13	33.7
Q9NRG9	Aladin	AAAS	-0.0158848	0.850117	24.0178	24.1545	24.1689	24.0837	24.2124	23.9976	400960000	41	15	15	43
Q9UEY8	Gamma-adducin	ADD3	-0.0797698	0.410817	23.4401	23.4218	23.2929	23.1824	23.4368	23.2963	400880000	45	10	10	21.4
P13804	Electron transfer flavoprotein subunit alpha, mitochondrial	ETFA	-0.0590838	0.748443	23.4811	23.5236	23.8737	23.4423	23.8044	23.4545	400740000	44	9	9	35.7
P20585	DNA mismatch repair protein Msh3	MSH3	0.0974956	0.220867	23.3636	23.3824	23.5192	23.4292	23.5473	23.5812	400720000	53	16	16	20.8
Q7Z3J2	UPF0505 protein C16orf62	C16orf62	0.179624	0.178177	22.9954	23.1961	23.1681	23.1188	23.3981	23.3817	400260000	47	17	17	27.5
Q9Y224	UPF0568 protein C14orf166	C14orf166	0.344668	0.292899	24.0974	23.8422	24.1987	24.8893	24.2941	23.9889	400210000	37	7	7	39.3
P13674	Prolyl 4-hydroxylase subunit alpha-1	P4HA1	-0.264129	0.0526377	23.8231	23.699	23.5036	23.4089	23.4593	23.3652	400120000	53	11	11	33.1
Q9NRR5	Ubiquilin-4	UBQLN4	0.12646	0.0592839	24.5505	24.5002	24.5409	24.6714	24.5713	24.7283	399390000	33	7	7	19.8
P00390	Glutathione reductase, mitochondrial	GSR	-0.0815652	0.393095	23.6823	23.6712	23.7266	23.7309	23.6539	23.4506	398570000	31	8	8	28
Q9UKX7	Nuclear pore complex protein Nup50	NUP50	-0.293307	0.0377193	23.7063	23.8305	23.7381	23.3144	23.4601	23.6204	398030000	42	12	12	38.7
Q13523	Serine/threonine-protein kinase PRP4 homolog	PRPF4B	0.288897	0.344389	23.4448	22.7777	23.5434	23.3317	23.5466	23.7543	396820000	38	13	13	15.1
P49815	Tuberin	TSC2	-0.129271	0.486257	22.9589	23.1973	23.1411	23.265	22.755	22.8894	396670000	67	19	19	19.1
P08754	Guanine nucleotide-binding protein G(k) subunit alpha	GNAI3	0.0257383	0.746938	23.8529	23.9487	23.866	23.9752	23.779	23.9907	395600000	45	12	6	26.6
Q9UI10	Translation initiation factor eIF-2B subunit delta	EIF2B4	-0.0343048	0.737754	23.6567	23.6852	23.5086	23.4311	23.6931	23.6233	394630000	49	12	12	36.1
Q99567	Nuclear pore complex protein Nup88	NUP88	0.064805	0.651803	22.9661	22.9527	22.7836	22.7285	23.0589	23.1094	392250000	65	14	14	30.8
P13693	Translationally-controlled tumor protein	TPT1	-0.12013	0.534567	24.9636	24.8437	24.5691	24.4107	24.7592	24.8461	391850000	12	4	4	25
O75376	Nuclear receptor corepressor 1	NCOR1	-0.388567	0.106962	25.07	25.0538	25.0454	25.0333	24.5572	24.4131	391270000	31	11	11	6.6
Q9BY67	Cell adhesion molecule 1	CADM1	0.170429	0.583724	24.0744	23.3357	24.2282	23.8974	24.0972	24.155	391250000	38	8	8	29.9
P40222	Alpha-taxilin	TXLNA	-0.25978	0.00356861	23.317	23.3257	23.2239	23.0391	23.07	22.9781	391140000	44	13	13	33.3
Q9Y2X7	ARF GTPase-activating protein GIT1	GIT1	0.0353302	0.696269	23.675	23.6577	23.4224	23.6622	23.6051	23.5938	390780000	44	11	11	23.1
P18085	ADP-ribosylation factor 4	ARF4	0.252832	0.149861	24.1538	23.7798	24.2246	24.3619	24.3101	24.2447	390650000	32	9	5	27.2
O75044	SLIT-ROBO Rho GTPase-activating protein 2	SRGAP2	0.0165759	0.798707	23.6464	23.5947	23.6105	23.6752	23.7085	23.5176	389670000	68	16	16	19.7
O60256	Phosphoribosyl pyrophosphate synthase-associated protein 2	PRPSAP2	0.37796	0.0363776	23.039	22.7613	23.0109	23.2053	23.4809	23.2588	389510000	40	11	11	39.8
O00461	Golgi integral membrane protein 4	GOLIM4	-0.113408	0.613302	24.5933	24.3372	23.9393	24.3246	24.0409	24.1639	389380000	34	10	10	19
Q99536	Synaptic vesicle membrane protein VAT-1 homolog	VAT1	0.057017	0.723848	23.2613	23.6612	23.3897	23.3901	23.4125	23.6807	388790000	55	9	9	43.8
P17655	Calpain-2 catalytic subunit	CAPN2	0.17633	0.328821	23.4139	22.9565	23.0644	23.2478	23.4778	23.2383	388430000	46	13	13	30.4
O14773	Tripeptidyl-peptidase 1	TPP1	-0.0871997	0.597002	23.3059	23.2529	23.4273	23.1362	23.5244	23.0638	386820000	44	7	7	21
Q02252	Methylmalonate-semialdehyde dehydrogenase [acylating], mitochondrial	ALDH6A1	-0.0359899	0.841079	24.2491	23.8699	24.2956	23.9394	24.2861	24.0811	386230000	28	9	9	25.2
Q5VTR2	E3 ubiquitin-protein ligase BRE1A	RNF20	-0.286527	0.0976825	23.4376	23.5236	23.3083	23.3703	22.9983	23.0413	385460000	55	20	17	23.9
O60524	Nuclear export mediator factor NEMF	NEMF	-0.101837	0.354503	23.2462	23.0439	22.9435	22.9969	23.0313	22.8998	385330000	50	13	13	15.8
Q8TCT9	Minor histocompatibility antigen H13	HM13	-0.125327	0.526517	23.893	23.6113	23.5218	23.7537	23.6201	23.2764	385270000	60	8	8	29.4
Q92804	TATA-binding protein-associated factor 2N	TAF15	0.126084	0.535944	24.2271	24.1899	23.8962	23.9933	24.52	24.1781	384090000	33	7	5	14.2
O14787	Transportin-2	TNPO2	0.659136	0.000214068	22.7306	22.7711	22.88	23.4598	23.4936	23.4056	383740000	54	18	13	23.4
P35573	Glycogen debranching enzyme;4-alpha-glucanotransferase;Amylo-alpha-1,6-glucosidase	AGL	0.0154315	0.940063	22.7739	22.7844	23.2581	23.0046	23.1112	22.7469	383480000	52	17	17	16.2
Q5JRA6	Melanoma inhibitory activity protein 3	MIA3	-0.395975	0.0590139	23.1696	22.9718	22.9817	22.8865	22.6364	22.4122	382890000	60	18	18	14.3
Q96KQ7	Histone-lysine N-methyltransferase EHMT2	EHMT2	0.0270582	0.847573	23.813	24.067	23.7351	24.0635	23.7741	23.8587	381840000	63	17	17	21.7
Q9UPT6	C-Jun-amino-terminal kinase-interacting protein 3	MAPK8IP3	-0.00515461	0.973604	22.8088	22.903	22.789	23.0349	22.556	22.8944	381420000	55	20	17	19.3
Q9ULP9	TBC1 domain family member 24	TBC1D24	0.145865	0.565304	25.4988	24.9274	25.5628	25.2492	25.6345	25.5429	381200000	12	4	4	11.1
Q13123	Protein Red	IK	0.0532127	0.540234	23.4363	23.5228	23.2616	23.4405	23.5014	23.4383	380820000	38	10	10	22.1
O75439	Mitochondrial-processing peptidase subunit beta	PMPCB	0.226599	0.23474	23.1206	23.4437	23.5365	23.4081	23.7598	23.6127	378930000	41	11	11	32.5
Q8NBF2	NHL repeat-containing protein 2	NHLRC2	0.386955	0.0616401	22.943	22.5815	22.8922	23.001	23.2447	23.332	378050000	61	14	14	32.8
Q8IUD2	ELKS/Rab6-interacting/CAST family member 1	ERC1	0.0591737	0.726373	24.9327	24.6961	24.5093	24.7972	24.9295	24.5889	377930000	37	8	8	9.6
Q9BQ67	Glutamate-rich WD repeat-containing protein 1	GRWD1	0.180534	0.0845179	23.5437	23.7556	23.5894	23.7235	23.8798	23.8271	377290000	42	8	8	33.6
P55263	Adenosine kinase	ADK	0.00529239	0.976714	23.743	23.4556	23.8738	23.7503	23.8669	23.4711	377000000	38	9	9	37
P68402	Platelet-activating factor acetylhydrolase IB subunit beta	PAFAH1B2	0.324793	0.0684162	24.3285	24.658	24.5902	24.6933	24.9818	24.876	376140000	27	3	3	21.8
P35610	Sterol O-acyltransferase 1	SOAT1	-0.183869	0.341192	24.1355	23.9631	24.4807	24.0789	24.0925	23.8562	376130000	40	9	9	21.1
A3KN83	Protein strawberry notch homolog 1	SBNO1	0.0437679	0.825344	22.7244	22.8054	22.8862	23.2025	22.6144	22.7303	374530000	69	15	15	17.1
O95487	Protein transport protein Sec24B	SEC24B	0.145888	0.0157822	22.4041	22.3973	22.4708	22.5254	22.6206	22.5639	374060000	66	16	16	18.2
P59998	Actin-related protein 2/3 complex subunit 4	ARPC4	0.0850611	0.211536	23.8102	23.675	23.7169	23.9002	23.7682	23.7889	373440000	29	6	6	41.1
Q9NR09	Baculoviral IAP repeat-containing protein 6	BIRC6	-0.0171831	0.804065	22.9227	22.894	22.877	22.9902	22.8815	22.7704	373250000	58	22	22	8
Q07812	Apoptosis regulator BAX	BAX	0.0275827	0.813471	24.3579	24.0818	24.2262	24.3197	24.3293	24.0996	372800000	39	8	8	54.7
P05166	Propionyl-CoA carboxylase beta chain, mitochondrial	PCCB	0.132164	0.297204	23.2092	23.0632	23.0055	23.193	23.0833	23.3981	372730000	61	16	16	42.1
Q8IY37	Probable ATP-dependent RNA helicase DHX37	DHX37	-0.0722282	0.36426	22.9749	23.0145	22.8578	22.8857	22.9633	22.7815	372290000	42	15	15	17.2
P55769	NHP2-like protein 1;NHP2-like protein 1, N-terminally processed	NHP2L1	0.113616	0.398195	23.6684	23.8117	23.8573	23.8597	24.0905	23.7281	370380000	32	5	5	39.8
Q9P2N5	RNA-binding protein 27	RBM27	0.0614597	0.740106	22.8917	23.2437	23.1803	23.2519	22.9028	23.3454	369110000	48	14	12	15.6
P62633	Cellular nucleic acid-binding protein	CNBP	-0.147478	0.203536	23.8711	24.0108	24.1887	23.8184	23.9267	23.883	368470000	33	5	5	31.1
Q8TF05	Serine/threonine-protein phosphatase 4 regulatory subunit 1	PPP4R1	0.0454597	0.742531	23.0486	23.4641	23.1497	23.2554	23.2174	23.3261	368410000	74	15	15	18.4
Q99615	DnaJ homolog subfamily C member 7	DNAJC7	-0.0876616	0.188769	23.3167	23.3429	23.2429	23.2659	23.2535	23.1202	367610000	49	11	11	26.7
Q9UJX4	Anaphase-promoting complex subunit 5	ANAPC5	0.263075	0.0408273	22.7975	22.8066	22.7834	22.9446	23.2322	22.9999	367510000	58	14	14	28.1
Q6VMQ6	Activating transcription factor 7-interacting protein 1	ATF7IP	-0.0772662	0.565022	23.5586	23.6202	23.3465	23.6083	23.3814	23.3038	367090000	46	11	11	16.9
Q8N5C6	S1 RNA-binding domain-containing protein 1	SRBD1	0.231008	0.00417831	23.4869	23.4089	23.4089	23.7125	23.6114	23.6737	366700000	45	16	16	21.7
Q13459	Unconventional myosin-IXb	MYO9B	-0.0874262	0.611113	23.0795	22.8706	22.8377	23.0962	22.6154	22.8138	366050000	54	22	22	15.3
P05556	Integrin beta-1	ITGB1	-0.370334	0.00169906	24.233	24.0797	24.2058	23.8269	23.8043	23.7764	365980000	41	10	10	16
P30837	Aldehyde dehydrogenase X, mitochondrial	ALDH1B1	0.071823	0.53714	22.7998	23.0309	23.041	23.0482	23.1426	22.8964	365870000	47	12	11	33.7
Q969X6	Cirhin	CIRH1A	0.0110322	0.892004	22.8435	22.9268	22.9443	22.7969	23.0381	22.9125	365730000	51	15	15	33.2
Q9UBD5	Origin recognition complex subunit 3	ORC3	0.393157	0.0202925	22.9236	22.8643	22.7396	23.0654	23.3733	23.2683	365660000	48	13	13	27.1
Q07864	DNA polymerase epsilon catalytic subunit A	POLE	-0.037781	0.548059	22.7856	22.6129	22.7242	22.7246	22.6494	22.6353	364930000	49	21	21	13.8
O75131	Copine-3	CPNE3	-0.244666	0.145217	23.3269	23.3369	23.157	23.0499	23.2294	22.8075	364560000	46	9	9	21.6
Q9BXT2	Voltage-dependent calcium channel gamma-6 subunit	CACNG6	-0.143998	0.0179906	25.5992	25.5678	25.6894	25.4767	25.4868	25.4609	364060000	7	1	1	2.7
Q5T6F2	Ubiquitin-associated protein 2	UBAP2	0.12039	0.112542	23.0847	23.1807	23.0142	23.2724	23.1526	23.2157	361960000	49	10	10	18.5
P35052	Glypican-1;Secreted glypican-1	GPC1	-0.239428	0.514601	23.0859	23.6564	23.6139	23.6044	22.6688	23.3647	359880000	49	11	11	29
A2RRP1	Neuroblastoma-amplified sequence	NBAS	-0.129431	0.475537	22.7476	22.6984	22.4885	22.7918	22.4477	22.3066	359670000	69	20	20	12.1
P20290	Transcription factor BTF3	BTF3	0.213552	0.253047	23.8632	24.116	24.25	24.5106	24.2214	24.1378	359600000	42	4	4	47.6
Q14146	Unhealthy ribosome biogenesis protein 2 homolog	URB2	-0.000658217	0.995259	23.2022	23.4573	23.4044	23.4425	23.402	23.2174	359330000	69	18	18	16.7
P10768	S-formylglutathione hydrolase	ESD	0.0945435	0.706821	23.4849	23.0765	23.8467	23.4589	23.7028	23.5301	359150000	40	7	7	40.4
Q9C0J8	pre-mRNA 3 end processing protein WDR33	WDR33	-0.16995	0.318806	23.0984	23.0585	23.0697	23.1735	22.659	22.8841	359140000	51	13	13	15.8
P48556	26S proteasome non-ATPase regulatory subunit 8	PSMD8	-0.186423	0.179682	23.6486	23.773	23.5983	23.6749	23.4631	23.3226	358520000	36	7	7	25.1
Q8IXH7	Negative elongation factor C/D	NELFCD	0.0265949	0.654579	23.5429	23.4864	23.5703	23.6387	23.5715	23.4692	358300000	34	9	9	23.1
Q86US8	Telomerase-binding protein EST1A	SMG6	-0.102583	0.510769	23.9971	24.4573	24.2745	24.2337	24.0714	24.1161	358230000	50	14	14	13.2
Q7Z2T5	TRMT1-like protein	TRMT1L	0.0675052	0.159879	23.007	22.955	23.0176	23.0271	23.1288	23.0261	358030000	59	13	13	30.3
Q08379	Golgin subfamily A member 2	GOLGA2	0.0478413	0.801156	23.0805	23.0874	23.4091	22.9595	23.3588	23.4022	357450000	33	10	10	12.7
O75970	Multiple PDZ domain protein	MPDZ	-0.0199638	0.877711	22.5391	22.7435	22.8625	22.8125	22.7222	22.5505	356860000	54	16	16	12.6
Q9UBC2	Epidermal growth factor receptor substrate 15-like 1	EPS15L1	-0.135886	0.152959	22.8474	23.0242	23.0838	22.865	22.7909	22.8918	355490000	72	19	19	35
P18433	Receptor-type tyrosine-protein phosphatase alpha	PTPRA	0.102228	0.190758	22.9941	23.0621	23.179	23.1927	23.2363	23.1129	353340000	44	14	14	23.2
Q9H0H0	Integrator complex subunit 2	INTS2	0.0087243	0.951455	23.6855	23.6978	23.7985	23.9951	23.5914	23.6215	352730000	62	13	13	17.9
P78362	SRSF protein kinase 2;SRSF protein kinase 2 N-terminal;SRSF protein kinase 2 C-terminal	SRPK2	-0.0386994	0.757903	22.889	23.0965	22.9772	22.7656	23.1126	22.9684	352620000	50	12	10	21.2
Q8TBC4	NEDD8-activating enzyme E1 catalytic subunit	UBA3	-0.0225478	0.804057	23.2565	23.1834	23.0421	23.0483	23.2445	23.1215	352050000	48	12	12	40.4
Q12904	Aminoacyl tRNA synthase complex-interacting multifunctional protein 1;Endothelial monocyte-activating polypeptide 2	AIMP1	-0.0771203	0.71099	23.7992	23.2085	23.7488	23.5767	23.5183	23.4301	351290000	34	7	7	40.4
P21741	Midkine	MDK	-0.419335	0.280807	25.1308	24.8218	24.0947	24.3836	24.4175	23.9882	351090000	30	5	5	32.9
P56537	Eukaryotic translation initiation factor 6	EIF6	0.300325	0.0606796	23.8084	23.7019	23.897	24.0179	24.3045	23.9858	350060000	43	7	7	52.7
P35269	General transcription factor IIF subunit 1	GTF2F1	0.214715	0.0796286	23.8469	23.9946	23.8674	23.9855	24.1077	24.26	349810000	34	7	7	22.4
O95218	Zinc finger Ran-binding domain-containing protein 2	ZRANB2	-0.0758092	0.613152	23.3867	23.6617	23.3661	23.2161	23.5636	23.4073	347130000	36	8	8	22.7
P49257	Protein ERGIC-53	LMAN1	-0.175527	0.0515521	23.5717	23.3941	23.5482	23.2671	23.3521	23.3683	345270000	36	9	9	24.7
Q9H7B2	Ribosome production factor 2 homolog	RPF2	-0.0391899	0.772931	24.0026	23.7127	23.8521	23.7364	24.0067	23.7067	343940000	30	6	6	23.5
Q6P1X5	Transcription initiation factor TFIID subunit 2	TAF2	-0.00797618	0.976828	24.9536	25.0816	25.4411	25.4382	24.735	25.2792	343400000	8	6	6	7.3
Q96D71	RalBP1-associated Eps domain-containing protein 1	REPS1	-0.0239836	0.642924	23.4491	23.3365	23.307	23.3799	23.3292	23.3115	343170000	45	9	9	19.2
O75179	Ankyrin repeat domain-containing protein 17	ANKRD17	-0.218287	0.341318	24.1838	23.8925	23.7347	24.0143	23.6441	23.4978	342720000	35	25	12	9.8
Q5TFE4	5-nucleotidase domain-containing protein 1	NT5DC1	-0.0239557	0.852932	23.0455	23.3099	23.3404	23.108	23.3592	23.1568	342310000	48	10	10	40.4
Q8IV08	Phospholipase D3	PLD3	-0.570927	0.109161	23.5557	23.9529	23.2088	23.287	23.0376	22.68	342120000	42	10	10	23.9
Q5JTZ9	Alanine--tRNA ligase, mitochondrial	AARS2	-0.0567353	0.162197	22.5403	22.5574	22.4914	22.4424	22.526	22.4504	342090000	64	17	17	26
P08559	Pyruvate dehydrogenase E1 component subunit alpha, somatic form, mitochondrial	PDHA1	-0.0969515	0.375327	24.3924	24.0902	24.2666	24.2359	24.1242	24.0984	341880000	41	10	10	32.3
Q9UJX2	Cell division cycle protein 23 homolog	CDC23	0.23595	0.0284625	23.6055	23.7525	23.7022	23.8569	24.0331	23.8779	341330000	40	11	11	30.3
P67870	Casein kinase II subunit beta	CSNK2B	0.135919	0.25389	23.5534	23.5763	23.8395	23.7518	23.8817	23.7436	341290000	28	6	6	31.2
Q7Z3U7	Protein MON2 homolog	MON2	-0.108646	0.237128	22.7018	22.7184	22.8857	22.681	22.5619	22.7371	339520000	51	14	14	10.4
Q6P9B9	Integrator complex subunit 5	INTS5	0.268129	0.0836073	22.6978	22.7251	22.8516	22.8416	23.0253	23.212	339430000	59	14	14	22.7
P04179	Superoxide dismutase [Mn], mitochondrial	SOD2	0.252954	0.167018	23.7117	23.8775	24.064	24.2751	24.2174	23.9194	338940000	22	4	4	22.5
Q8N7H5	RNA polymerase II-associated factor 1 homolog	PAF1	-0.123529	0.319365	23.6214	23.8827	23.5267	23.5354	23.5273	23.5975	338560000	46	10	10	24.7
Q6IA86	Elongator complex protein 2	ELP2	0.102489	0.149008	23.1272	23.1783	22.9875	23.2105	23.1867	23.2032	338540000	41	12	12	25.4
Q8WXX5	DnaJ homolog subfamily C member 9	DNAJC9	0.0262096	0.89984	23.8885	24.0357	24.2204	24.2216	23.7348	24.2669	337810000	35	9	9	40.8
Q8WZ42	Titin	TTN	0.245993	0.289785	24.2325	24.5049	23.8906	24.2696	24.5871	24.5094	337260000	10	6	6	0.2
Q9H3P2	Negative elongation factor A	NELFA	-0.0705419	0.500738	23.6208	23.5271	23.3839	23.3177	23.4581	23.5443	337090000	42	9	9	31.4
Q9P2Y4	Zinc finger protein 219	ZNF219	0.0410484	0.734954	22.9102	23.0496	23.0848	23.0248	22.9009	23.2421	336990000	57	13	13	30.7
P16402	Histone H1.3	HIST1H1D	0.275991	0.115038	25.3776	25.1304	25.3516	25.7463	25.3572	25.5841	335770000	14	10	1	7.2
Q13642	Four and a half LIM domains protein 1	FHL1	-0.0835124	0.700797	22.8733	23.3153	23.3701	22.9395	23.3531	23.0156	335270000	45	9	9	36.2
Q9P2R7	Succinyl-CoA ligase [ADP-forming] subunit beta, mitochondrial	SUCLA2	-0.157993	0.347157	24.7311	24.2726	24.5213	24.276	24.4838	24.2912	335240000	24	6	6	16
Q9HCB6	Spondin-1	SPON1	0.42112	0.127253	23.666	23.0108	23.3741	23.9694	23.757	23.5878	334790000	36	9	9	19
O15498	Synaptobrevin homolog YKT6	YKT6	0.0777657	0.237162	23.61	23.4192	23.5228	23.6116	23.5956	23.5781	334140000	34	8	8	51.5
Q15477	Helicase SKI2W	SKIV2L	-0.000120774	0.999205	22.9568	22.6969	22.6072	22.8386	22.7352	22.6868	333290000	58	16	16	19.3
Q8N0X7	Spartin	SPG20	-0.340686	0.0811549	23.4416	23.8099	23.5386	23.4495	23.1451	23.1735	333160000	35	7	7	18.9
Q6L8Q7	2,5-phosphodiesterase 12	PDE12	0.452202	0.0144576	22.3557	22.519	22.7273	23.0089	23.0038	22.9459	332390000	47	13	13	38.1
O75955	Flotillin-1	FLOT1	0.0386628	0.724297	23.5871	23.3656	23.6786	23.5609	23.6643	23.5222	331870000	41	10	10	34.7
Q14011	Cold-inducible RNA-binding protein	CIRBP	-0.0163614	0.921893	23.4262	23.882	23.8641	23.7827	23.6167	23.7239	331680000	29	4	4	33.1
O95486	Protein transport protein Sec24A	SEC24A	0.0179709	0.84594	22.8949	22.7615	22.8687	22.7942	23.0122	22.7726	331220000	47	9	9	12.7
Q9UJU6	Drebrin-like protein	DBNL	-0.00367004	0.961117	23.4906	23.5769	23.3735	23.4047	23.5392	23.486	331000000	40	10	10	32.3
P51648	Fatty aldehyde dehydrogenase	ALDH3A2	0.0550409	0.541664	23.0006	22.7496	22.7762	22.9101	22.9271	22.8542	330990000	40	10	10	26.2
P28070	Proteasome subunit beta type-4	PSMB4	0.34328	0.155193	23.9381	23.7229	24.0697	24.5834	24.0311	24.1461	330910000	29	5	5	33.7
P42785	Lysosomal Pro-X carboxypeptidase	PRCP	-0.0493471	0.689675	24.0029	24.0955	23.741	23.9372	23.9448	23.8093	330330000	30	7	7	17.7
P23193	Transcription elongation factor A protein 1	TCEA1	-0.00856683	0.931434	23.193	23.3464	23.5168	23.3392	23.3484	23.3429	330020000	36	9	9	31.6
Q4G0J3	La-related protein 7	LARP7	0.0415327	0.710991	22.7071	22.8098	22.7411	22.6103	22.9539	22.8185	330000000	49	13	13	31.3
P78316	Nucleolar protein 14	NOP14	0.0729248	0.459402	22.7711	22.8542	23.0361	22.9635	23.0323	22.8843	329440000	33	9	9	13.7
O43324	Eukaryotic translation elongation factor 1 epsilon-1	EEF1E1	0.037995	0.786582	23.2723	23.1905	23.5215	23.3922	23.4995	23.2066	328740000	35	8	8	55.2
Q8WU90	Zinc finger CCCH domain-containing protein 15	ZC3H15	0.0659603	0.494497	23.7764	23.8093	23.8738	23.9554	23.9815	23.7204	328530000	29	8	8	24.2
Q13561	Dynactin subunit 2	DCTN2	0.221187	0.0631503	23.0154	23.1429	22.8747	23.2378	23.1622	23.2966	328320000	34	8	8	25.2
Q9NS87	Kinesin-like protein KIF15	KIF15	-0.171308	0.201876	23.0322	23.0764	23.2464	23.0718	22.769	23.0002	327690000	56	17	17	16.5
Q8TC07	TBC1 domain family member 15	TBC1D15	0.158027	0.317196	22.8142	22.6237	22.6472	22.6039	22.9678	22.9874	327490000	49	14	14	24.9
Q9Y3U8	60S ribosomal protein L36	RPL36	0.0951955	0.151221	24.6648	24.6914	24.6764	24.685	24.7646	24.8687	327100000	28	3	3	28.6
Q5JSZ5	Protein PRRC2B	PRRC2B	-0.218322	0.400097	23.2379	23.0673	22.946	23.2428	22.4943	22.8591	326330000	48	15	14	10.9
P28072	Proteasome subunit beta type-6	PSMB6	-0.000803364	0.993322	23.7978	23.7362	23.8005	23.7709	23.9325	23.6287	326190000	19	4	4	29.3
O95470	Sphingosine-1-phosphate lyase 1	SGPL1	-0.0323194	0.743267	23.4986	23.3978	23.2148	23.4147	23.2816	23.318	325930000	38	10	10	21.8
P30260	Cell division cycle protein 27 homolog	CDC27	0.0745227	0.465823	23.1417	23.3367	23.4092	23.3499	23.3017	23.4596	325230000	47	15	15	29
Q9GZT3	SRA stem-loop-interacting RNA-binding protein, mitochondrial	SLIRP	0.00502575	0.975076	23.3182	23.1502	23.5753	23.3155	23.5189	23.2244	324980000	34	6	6	54.1
P40692	DNA mismatch repair protein Mlh1	MLH1	0.0654341	0.339891	23.1203	23.0811	22.9375	23.0884	23.1592	23.0876	324970000	42	11	11	23.7
Q16513	Serine/threonine-protein kinase N2	PKN2	-0.0638897	0.509319	22.895	22.6715	22.8913	22.8519	22.7119	22.7023	324850000	56	15	15	23.2
P62273	40S ribosomal protein S29	RPS29	-0.320318	0.0479804	25.4331	25.415	25.6555	25.3395	25.0568	25.1464	324310000	9	1	1	19.6
Q86UE4	Protein LYRIC	MTDH	0.0268842	0.839849	22.9246	22.7365	22.9261	22.6745	23.0092	22.9842	323620000	57	14	14	34.9
P02790	Hemopexin	HPX	-0.802452	0.156844	23.74	24.7625	23.2529	23.1582	23.3026	22.8872	322920000	29	7	7	22.9
Q9Y547	Intraflagellar transport protein 25 homolog	HSPB11	0.0855152	0.734015	24.4352	24.8629	25.1674	25.0222	24.7084	24.9914	322900000	16	3	3	38.2
Q96CW1	AP-2 complex subunit mu	AP2M1	-0.086385	0.410297	23.1901	22.9443	23.1286	22.9061	23.107	22.9907	322570000	36	11	11	31.3
P40424	Pre-B-cell leukemia transcription factor 1	PBX1	-0.311298	0.160687	24.5449	24.9883	24.6874	24.6698	24.2487	24.3683	322480000	26	5	5	22.1
O15347	High mobility group protein B3	HMGB3	-0.0328538	0.87922	24.1722	24.1595	23.983	24.2647	23.6851	24.2664	322310000	31	5	5	34
P42126	Enoyl-CoA delta isomerase 1, mitochondrial	ECI1	0.207176	0.179621	23.4947	23.5874	23.8169	23.7071	23.9962	23.8172	321860000	31	6	6	25.5
Q9UBV2	Protein sel-1 homolog 1	SEL1L	0.11481	0.330893	22.5445	22.6961	22.814	22.7389	22.9365	22.7237	321640000	44	11	11	23.9
Q93050	V-type proton ATPase 116 kDa subunit a isoform 1	ATP6V0A1	-0.130352	0.554896	22.9739	22.5122	22.9765	22.9494	22.5977	22.5244	321200000	50	14	14	20.3
Q9H6T3	RNA polymerase II-associated protein 3	RPAP3	0.0986084	0.307989	22.8073	22.7069	22.539	22.7242	22.7916	22.8332	321130000	54	13	13	29.9
P53582	Methionine aminopeptidase 1	METAP1	-0.0385081	0.785796	23.6396	23.5924	23.825	23.438	23.8206	23.683	320940000	28	8	8	36.5
P20073	Annexin A7	ANXA7	-0.287128	0.0440029	23.8648	23.6517	23.7372	23.3131	23.5673	23.5118	320760000	32	9	9	21.1
O94913	Pre-mRNA cleavage complex 2 protein Pcf11	PCF11	0.059007	0.525204	22.8734	22.9049	22.9083	23.0883	22.7992	22.9761	320680000	42	13	13	10.9
P36873	Serine/threonine-protein phosphatase PP1-gamma catalytic subunit	PPP1CC	0.519018	0.150044	24.0624	24.4215	24.6674	24.7424	25.3622	24.6038	320280000	13	14	2	7.4
Q9HCE3	Zinc finger protein 532	ZNF532	0.188156	0.344	23.3332	23.091	22.8655	23.4884	23.1018	23.264	319240000	32	14	14	15.8
Q6PJG6	BRCA1-associated ATM activator 1	BRAT1	0.409969	0.0153441	22.4904	22.6683	22.8003	23.1203	22.9715	23.097	318640000	63	13	13	26.2
O60333	Kinesin-like protein KIF1B	KIF1B	-0.0378651	0.846614	23.7436	23.8533	23.9178	24.1362	23.7257	23.5392	318320000	40	21	12	11
Q92995	Ubiquitin carboxyl-terminal hydrolase 13	USP13	0.108939	0.650988	24.3229	24.1998	24.7792	24.2697	24.6958	24.6631	317400000	22	9	7	15.3
Q7L775	EPM2A-interacting protein 1	EPM2AIP1	0.117072	0.252127	23.5372	23.7495	23.5638	23.7988	23.6211	23.7819	316990000	38	8	8	19.6
O14578	Citron Rho-interacting kinase	CIT	-0.259287	0.377674	23.0255	22.8219	22.7843	23.0921	22.5218	22.24	316020000	57	21	21	13.7
Q86U44	N6-adenosine-methyltransferase 70 kDa subunit	METTL3	0.0900716	0.126231	22.8588	22.7135	22.831	22.8672	22.9163	22.8901	315480000	31	12	12	31.2
Q9Y570	Protein phosphatase methylesterase 1	PPME1	0.125403	0.387073	23.5058	23.368	23.1054	23.3669	23.5524	23.4361	314770000	33	7	7	20.5
P36871	Phosphoglucomutase-1	PGM1	-0.452074	0.116193	22.8431	22.8072	22.9071	22.0446	22.8146	22.3419	314630000	37	15	15	34.2
P61224;P62834;A6NIZ1	Ras-related protein Rap-1b;Ras-related protein Rap-1A;Ras-related protein Rap-1b-like protein	RAP1B;RAP1A	0.269501	0.119996	23.9367	23.6766	23.9444	24.2863	24.1522	23.9277	314390000	27	6	6	33.7
Q12923	Tyrosine-protein phosphatase non-receptor type 13	PTPN13	0.122589	0.411397	21.8933	21.8266	22.108	22.2616	21.9107	22.0233	314140000	59	19	19	11
Q9BX79	Stimulated by retinoic acid gene 6 protein homolog	STRA6	-0.765049	0.28893	24.4463	23.3226	22.8415	23.5777	22.263	22.4745	314000000	41	9	9	17.8
Q96HN2	Putative adenosylhomocysteinase 3	AHCYL2	-0.219593	0.23071	23.6102	23.6885	23.7319	23.6463	23.5676	23.158	313830000	29	9	9	19.8
Q9NVJ2	ADP-ribosylation factor-like protein 8B	ARL8B	0.19361	0.333454	23.621	23.5247	24.0029	23.7332	24.0739	23.9223	313680000	30	6	6	40.9
P51116	Fragile X mental retardation syndrome-related protein 2	FXR2	-0.0306831	0.769842	23.366	23.2035	23.2101	23.1049	23.1977	23.385	313640000	31	10	8	20.2
P63000;P60763;P15153	Ras-related C3 botulinum toxin substrate 1;Ras-related C3 botulinum toxin substrate 3;Ras-related C3 botulinum toxin substrate 2	RAC1;RAC3;RAC2	-0.139421	0.476171	24.0385	23.6735	24.2632	23.7661	23.9152	23.8757	313400000	24	5	5	30.2
Q969V3	Nicalin	NCLN	0.036241	0.825724	23.7336	23.7472	23.6966	23.4895	24.0205	23.7762	313390000	44	12	12	27
Q8NCB2	CaM kinase-like vesicle-associated protein	CAMKV	0.166743	0.288504	22.7678	23.1119	22.7494	23.023	22.9357	23.1706	313290000	48	14	14	34.3
Q8TED0	U3 small nucleolar RNA-associated protein 15 homolog	UTP15	0.0792945	0.69217	23.0495	22.6213	22.8669	22.6841	23.1652	22.9263	313130000	43	12	12	33
Q9Y2H6	Fibronectin type-III domain-containing protein 3A	FNDC3A	-0.0198922	0.396927	22.7076	22.7506	22.7229	22.68	22.7035	22.7378	312890000	46	12	12	15.1
Q96HS1	Serine/threonine-protein phosphatase PGAM5, mitochondrial	PGAM5	0.0367696	0.627632	22.9508	22.7979	22.9597	22.9559	23.0107	22.8523	312060000	29	10	10	52.2
O43615	Mitochondrial import inner membrane translocase subunit TIM44	TIMM44	-0.205185	0.134002	23.4383	23.2902	23.5865	23.1178	23.3541	23.2276	311910000	37	10	10	25.2
Q9UNF0	Protein kinase C and casein kinase substrate in neurons protein 2	PACSIN2	-0.0897531	0.69036	23.4711	23.4185	23.5662	22.9944	23.6693	23.5229	310680000	35	8	8	17.9
Q12800	Alpha-globin transcription factor CP2	TFCP2	0.0877396	0.488434	23.48	23.2988	23.2513	23.248	23.5286	23.5168	310590000	29	9	9	29.5
O75822	Eukaryotic translation initiation factor 3 subunit J	EIF3J	-0.149804	0.225756	23.4466	23.297	23.3174	23.0177	23.2792	23.3147	310360000	33	9	9	38.8
Q02487	Desmocollin-2	DSC2	-0.0932308	0.614985	24.7405	24.4432	24.4449	24.5902	24.5886	24.17	310310000	6	1	1	1.1
Q6P3W7	SCY1-like protein 2	SCYL2	-0.0236944	0.685259	22.7767	22.7606	22.8293	22.7887	22.6688	22.838	310100000	44	12	12	18.7
Q92859	Neogenin	NEO1	0.00143446	0.996105	22.4004	22.8836	22.9577	22.9903	22.9336	22.3222	308290000	56	14	14	15.3
O75306	NADH dehydrogenase [ubiquinone] iron-sulfur protein 2, mitochondrial	NDUFS2	0.161817	0.448742	23.0882	23.0844	23.5106	23.3362	23.6387	23.1938	308250000	37	8	8	22
Q86U38	Nucleolar protein 9	NOP9	0.299015	0.0890871	23.2304	23.5902	23.1957	23.5512	23.6626	23.6995	307890000	30	10	10	28.9
Q9Y6R4	Mitogen-activated protein kinase kinase kinase 4	MAP3K4	-0.228267	0.362393	23.9891	24.5397	23.8817	24.0702	23.8904	23.7651	307520000	36	10	10	7.5
P17612	cAMP-dependent protein kinase catalytic subunit alpha	PRKACA	-0.262964	0.0952558	23.4686	23.7436	23.7102	23.5464	23.2888	23.2982	307130000	30	7	7	22.5
Q969Z0	Protein TBRG4	TBRG4	0.0624627	0.740554	23.1071	23.4252	23.6146	23.3632	23.6343	23.3367	307100000	29	8	8	26.3
Q58FF6	Putative heat shock protein HSP 90-beta 4	HSP90AB4P	-0.294268	0.382446	25.7941	25.0639	24.9983	24.9915	25.2652	24.7168	306770000	14	8	2	6.1
Q9UN37	Vacuolar protein sorting-associated protein 4A	VPS4A	-0.128499	0.139752	23.3569	23.2833	23.3647	23.3265	23.1037	23.1892	306290000	34	7	7	19.9
O75436	Vacuolar protein sorting-associated protein 26A	VPS26A	0.0811485	0.372608	23.2146	23.1196	23.3269	23.2784	23.4051	23.2211	305550000	37	8	8	32.7
Q15813	Tubulin-specific chaperone E	TBCE	0.279824	0.00112033	23.0086	23.0984	23.055	23.2967	23.3347	23.3701	305060000	50	12	12	38.5
Q9NP79	Vacuolar protein sorting-associated protein VTA1 homolog	VTA1	0.0858412	0.674335	23.457	23.7886	23.7796	23.7563	24.032	23.4944	304690000	30	5	5	24.4
Q8TDY2	RB1-inducible coiled-coil protein 1	RB1CC1	-0.119761	0.378596	25.33	25.3501	25.1209	25.2931	25.1834	24.9651	304080000	6	2	2	1.7
Q96CN7	Isochorismatase domain-containing protein 1	ISOC1	-0.0387775	0.78063	23.1803	23.3826	23.6114	23.4197	23.3499	23.2884	303920000	35	6	6	32.9
P36405	ADP-ribosylation factor-like protein 3	ARL3	0.197619	0.17474	23.4793	23.5897	23.5754	23.5183	23.887	23.8319	303160000	34	7	7	52.7
O00264	Membrane-associated progesterone receptor component 1	PGRMC1	0.0247306	0.666543	23.1778	23.0277	23.0775	23.0878	23.0908	23.1787	301840000	42	7	7	56.9
P11310	Medium-chain specific acyl-CoA dehydrogenase, mitochondrial	ACADM	-0.0721332	0.620958	23.2413	23.2911	23.5567	23.374	23.3928	23.1059	301490000	39	9	9	30.4
Q99570	Phosphoinositide 3-kinase regulatory subunit 4	PIK3R4	0.097694	0.346961	22.3195	22.3896	22.2529	22.4818	22.5191	22.2541	301280000	57	15	15	16.2
Q14254	Flotillin-2	FLOT2	0.0430118	0.781384	23.228	23.297	23.5175	23.2691	23.6218	23.2807	301270000	41	11	11	31.3
Q9UL25	Ras-related protein Rab-21	RAB21	0.0956376	0.467536	23.1438	22.8917	23.2943	23.1663	23.2369	23.2136	301250000	38	9	9	52.4
Q9P265	Disco-interacting protein 2 homolog B	DIP2B	0.0935224	0.488162	23.0372	23.1302	22.8016	23.2139	22.9578	23.0778	301150000	48	13	13	13.5
P24534	Elongation factor 1-beta	EEF1B2	0.459849	0.0380504	24.4371	24.8447	24.868	25.0642	25.2397	25.2256	300720000	22	3	2	20.9
Q92820	Gamma-glutamyl hydrolase	GGH	0.137467	0.159458	23.134	22.9571	23.0211	23.0548	23.2205	23.2492	300190000	38	9	9	38.4
Q9UKK9	ADP-sugar pyrophosphatase	NUDT5	0.225837	0.170716	23.0539	22.9014	22.8877	22.9437	23.3715	23.2053	300000000	39	7	7	42
Q9NR45	Sialic acid synthase	NANS	0.0204631	0.889363	23.6419	23.3637	23.5103	23.4603	23.7446	23.3724	299570000	27	6	6	25.9
Q8WTW3	Conserved oligomeric Golgi complex subunit 1	COG1	0.0325962	0.868552	22.4605	22.9289	22.8584	22.6879	23.0079	22.6498	299390000	45	13	13	20.7
Q9UNN5	FAS-associated factor 1	FAF1	0.0896529	0.555547	23.2291	23.15	23.1415	23.0366	23.5091	23.2438	299360000	42	9	9	16.9
O94888	UBX domain-containing protein 7	UBXN7	0.299991	0.168168	22.8055	23.1402	23.1573	23.4083	23.0689	23.5256	298570000	36	10	10	28.6
Q9NX08	COMM domain-containing protein 8	COMMD8	-0.177607	0.236031	24.8757	24.9813	25.2591	24.9695	24.7798	24.834	297880000	4	1	1	10.9
Q06124	Tyrosine-protein phosphatase non-receptor type 11	PTPN11	0.144842	0.222373	22.2658	22.317	22.2765	22.263	22.6061	22.4247	297770000	52	13	13	31.5
Q6P1J9	Parafibromin	CDC73	0.334809	0.012943	23.2404	23.4769	23.3098	23.6079	23.7197	23.7039	297540000	41	12	12	25
P15927	Replication protein A 32 kDa subunit	RPA2	0.28718	0.0520895	23.3033	23.5751	23.52	23.881	23.702	23.6769	297500000	27	5	5	30.7
Q9H9Y6	DNA-directed RNA polymerase I subunit RPA2	POLR1B	-0.0852683	0.578359	23.8449	24.1866	23.7873	23.9157	23.9253	23.7219	297290000	31	11	11	13.5
P49902	Cytosolic purine 5-nucleotidase	NT5C2	-0.107243	0.400657	23.0747	23.3514	22.9881	22.9706	23.042	23.0799	297030000	42	11	11	24.2
Q6P9B6	TLD domain-containing protein 1	TLDC1	0.426392	0.0196362	23.7328	23.9859	24.0108	24.2199	24.4623	24.3264	296930000	29	5	5	15.6
Q9ULW0	Targeting protein for Xklp2	TPX2	-0.134702	0.419926	22.8636	23.0556	22.9263	22.6539	23.0905	22.697	296890000	38	13	13	24.1
O95336	6-phosphogluconolactonase	PGLS	-0.0860604	0.295425	23.4153	23.3991	23.552	23.3086	23.4742	23.3255	296350000	39	8	8	56.2
Q13144	Translation initiation factor eIF-2B subunit epsilon	EIF2B5	0.0180878	0.838152	23.3317	23.1699	23.3033	23.25	23.194	23.4151	295940000	37	8	8	14
O14641	Segment polarity protein dishevelled homolog DVL-2	DVL2	0.144423	0.299799	22.8636	23.0167	22.6802	22.8537	23.0554	23.0846	295720000	41	10	10	21.2
P62857	40S ribosomal protein S28	RPS28	-0.0543058	0.83125	24.6107	24.4307	25.1765	24.5261	24.7899	24.739	295500000	21	2	2	30.4
P46926	Glucosamine-6-phosphate isomerase 1	GNPDA1	1.80093	0.356691	21.8234	18.3932	24.1257	22.496	24.1084	23.1407	295230000	29	11	11	57.8
Q7L0Y3	Mitochondrial ribonuclease P protein 1	TRMT10C	0.0402538	0.745602	22.816	22.5876	22.8251	22.64	22.9368	22.7725	295160000	39	11	11	35.2
Q9H3G5	Probable serine carboxypeptidase CPVL	CPVL	0.0468518	0.87349	23.3865	22.6952	23.3806	23.1871	23.4736	22.9422	294730000	35	7	7	20.2
P54709	Sodium/potassium-transporting ATPase subunit beta-3	ATP1B3	-0.394095	0.0999178	24.1157	24.0164	23.7084	23.7845	23.5676	23.3062	294540000	24	5	5	21.9
Q13451	Peptidyl-prolyl cis-trans isomerase FKBP5;Peptidyl-prolyl cis-trans isomerase FKBP5, N-terminally processed	FKBP5	0.20245	0.0698843	23.115	23.0576	23.2011	23.201	23.4468	23.3332	294380000	36	8	8	25.6
Q9ULH0	Kinase D-interacting substrate of 220 kDa	KIDINS220	-0.028015	0.909492	22.7137	22.764	22.5416	23.0846	22.4723	22.3783	294370000	54	18	18	14.9
Q6PI48	Aspartate--tRNA ligase, mitochondrial	DARS2	0.479118	0.199035	23.1348	22.7582	23.3422	23.1614	24.049	23.4621	294120000	37	12	12	24
Q9NWW5	Ceroid-lipofuscinosis neuronal protein 6	CLN6	-0.121498	0.499971	23.7147	23.7139	23.8018	23.7959	23.7705	23.2995	293560000	25	4	4	21.2
P06400	Retinoblastoma-associated protein	RB1	0.0262046	0.657005	22.832	22.7098	22.8491	22.8708	22.8382	22.7605	293130000	46	13	13	21
Q01433	AMP deaminase 2	AMPD2	0.157194	0.3686	22.7419	22.9542	22.8611	22.7902	22.9615	23.2771	293090000	33	11	11	14
O75489	NADH dehydrogenase [ubiquinone] iron-sulfur protein 3, mitochondrial	NDUFS3	0.235432	0.0474184	22.8066	22.7103	22.9329	23.0924	23.1161	22.9475	292990000	40	8	8	40.9
Q9UIQ6	Leucyl-cystinyl aminopeptidase;Leucyl-cystinyl aminopeptidase, pregnancy serum form	LNPEP	0.328894	0.32924	22.9392	22.5478	23.5224	23.444	23.392	23.16	292880000	43	15	15	18.3
Q9H269	Vacuolar protein sorting-associated protein 16 homolog	VPS16	-0.138241	0.108263	23.4126	23.4972	23.274	23.2476	23.2879	23.2336	292480000	35	9	9	15.9
O75569	Interferon-inducible double-stranded RNA-dependent protein kinase activator A	PRKRA	-0.122301	0.497274	23.4375	23.7358	23.229	23.461	23.3629	23.2115	291650000	33	8	8	35.1
Q96DH6	RNA-binding protein Musashi homolog 2	MSI2	0.54142	0.0159139	23.5393	23.3784	23.541	23.8001	24.2248	24.058	291040000	21	6	4	18.9
Q9NTJ5	Phosphatidylinositide phosphatase SAC1	SACM1L	-0.0608735	0.624039	22.7134	22.449	22.76	22.5356	22.5024	22.7018	291040000	53	16	16	34.1
Q9UIW2	Plexin-A1	PLXNA1	-0.617099	0.291868	25.2775	25.3228	24.5071	25.2285	23.7409	24.2867	290990000	17	10	6	3.4
P62140	Serine/threonine-protein phosphatase PP1-beta catalytic subunit	PPP1CB	0.050876	0.781801	23.6289	24.0331	24.025	24.0456	23.7304	24.0636	290690000	27	13	3	11.3
Q13596	Sorting nexin-1	SNX1	0.0454204	0.659922	23.1102	23.1585	23.0479	22.9835	23.1764	23.2929	290670000	41	11	9	21.5
Q05516	Zinc finger and BTB domain-containing protein 16	ZBTB16	0.252903	0.350587	22.616	23.4188	23.0592	23.381	23.294	23.1777	290050000	39	9	9	18.6
Q13043	Serine/threonine-protein kinase 4;Serine/threonine-protein kinase 4 37kDa subunit;Serine/threonine-protein kinase 4 18kDa subunit	STK4	0.235654	0.166584	23.3627	23.8062	23.5745	23.8768	23.8675	23.706	289620000	23	7	7	19.7
P61962	DDB1- and CUL4-associated factor 7	DCAF7	0.112044	0.243051	22.9673	23.1928	23.0395	23.1817	23.0943	23.2598	289230000	33	6	6	26
Q8ND82	Zinc finger protein 280C	ZNF280C	0.124141	0.355483	22.6332	22.5949	22.2757	22.6116	22.5709	22.6937	289090000	41	13	13	26.2
Q5VW36	Focadhesin	FOCAD	-0.186317	0.31626	22.4646	22.5884	22.4862	22.6203	22.0775	22.2824	289030000	61	14	14	12.4
P06753;P09493	Tropomyosin alpha-3 chain;Tropomyosin alpha-1 chain	TPM3;TPM1	0.147241	0.467243	23.8055	23.4765	24.0891	24.0256	23.8587	23.9286	288730000	32	10	4	13
Q96EP5	DAZ-associated protein 1	DAZAP1	-0.0514944	0.730522	24.3346	24.1778	24.1679	23.9497	24.3947	24.1815	288600000	21	6	6	23.1
Q9NRX4	14 kDa phosphohistidine phosphatase	PHPT1	0.276239	0.106153	24.0943	23.8655	24.2585	24.2244	24.3629	24.4598	288580000	25	4	4	51.2
Q5T1M5	FK506-binding protein 15	FKBP15	-0.265452	0.281518	23.3151	23.3955	23.4259	23.2717	23.3727	22.6957	288490000	44	12	12	14.8
O00423	Echinoderm microtubule-associated protein-like 1	EML1	-0.0255986	0.802984	22.8211	22.8619	23.0352	23.0055	22.8728	22.7631	287880000	45	11	11	20.2
P30622	CAP-Gly domain-containing linker protein 1	CLIP1	-0.148677	0.0890555	23.5619	23.5785	23.4761	23.3095	23.5037	23.3572	287490000	39	12	12	11.3
P49821	NADH dehydrogenase [ubiquinone] flavoprotein 1, mitochondrial	NDUFV1	0.156021	0.313562	22.9746	23.2215	23.2512	23.2514	23.5047	23.1593	287270000	26	10	10	37.5
P41225	Transcription factor SOX-3	SOX3	0.26603	0.441896	22.7726	23.6849	23.6986	23.7197	23.5342	23.7002	286750000	30	5	5	17
P19623	Spermidine synthase	SRM	-0.0280164	0.865286	23.6366	23.7822	23.5386	23.5673	23.8865	23.4194	286740000	31	7	7	36.8
Q9HD20	Manganese-transporting ATPase 13A1	ATP13A1	0.122027	0.0837429	22.8703	22.752	22.7158	22.8546	22.9062	22.9433	286610000	49	14	14	15.4
P49720	Proteasome subunit beta type-3	PSMB3	0.528343	0.0764062	23.5201	23.6383	24.0222	24.4314	24.4044	23.9299	286330000	30	6	6	44.4
Q92905	COP9 signalosome complex subunit 5	COPS5	0.513567	0.17519	23.1599	22.7222	22.9459	22.9197	23.8931	23.5558	285730000	19	7	7	26.9
O95197	Reticulon-3	RTN3	-0.0330258	0.905964	24.216	24.6426	24.0437	24.6492	24.0261	24.128	285510000	26	3	3	6
Q13033	Striatin-3	STRN3	0.177714	0.0151145	23.8335	23.9345	23.8032	24.0301	24.0063	24.068	285240000	23	5	5	9.3
Q8NEZ5	F-box only protein 22	FBXO22	0.221004	0.161953	22.889	22.8781	22.6293	22.9609	23.2098	22.8887	285020000	27	6	6	20.1
Q9BQB6	Vitamin K epoxide reductase complex subunit 1	VKORC1	-0.0647939	0.537496	24.9006	24.7257	24.605	24.7658	24.64	24.6312	284640000	7	3	3	16.6
P10620	Microsomal glutathione S-transferase 1	MGST1	-0.165887	0.385017	24.3177	23.8859	24.396	23.9674	24.1575	23.9771	284570000	17	3	3	19.4
Q8NFH3	Nucleoporin Nup43	NUP43	0.411318	0.0602946	23.4515	23.5671	23.5662	23.6361	24.134	24.0486	283550000	37	7	7	30.5
Q16795	NADH dehydrogenase [ubiquinone] 1 alpha subcomplex subunit 9, mitochondrial	NDUFA9	0.239606	0.269908	23.4411	23.3791	23.6497	23.5933	24.0646	23.5309	282960000	33	7	7	25.5
Q5T200	Zinc finger CCCH domain-containing protein 13	ZC3H13	-0.252905	0.176555	23.1411	22.7855	22.8533	22.8872	22.5271	22.6069	282600000	34	13	13	10.1
Q02809	Procollagen-lysine,2-oxoglutarate 5-dioxygenase 1	PLOD1	-0.037181	0.88923	22.533	21.9618	22.7646	22.2637	22.5262	22.358	282430000	34	12	12	24.2
P08574	Cytochrome c1, heme protein, mitochondrial	CYC1	0.373685	0.0795715	23.9159	23.7777	23.3938	24.0026	24.0919	24.1138	282290000	22	3	3	16
O00462	Beta-mannosidase	MANBA	0.537404	0.240824	22.7321	21.8168	22.8018	22.5368	23.2674	23.1586	281810000	37	13	13	19.5
Q96CS3	FAS-associated factor 2	FAF2	0.0953545	0.34984	23.2392	23.1998	23.2356	23.4259	23.392	23.1427	281580000	33	8	8	27.9
Q9BVL2	Nucleoporin p58/p45	NUPL1	0.0947641	0.474022	23.6252	23.4147	23.5893	23.4516	23.7983	23.6636	281320000	29	6	6	14
Q9UJX5	Anaphase-promoting complex subunit 4	ANAPC4	0.0130217	0.911156	23.0027	23.118	22.936	22.9446	23.2234	22.9278	280710000	46	11	11	22.4
P31483	Nucleolysin TIA-1 isoform p40	TIA1	-0.0147787	0.887548	23.4628	23.3998	23.3012	23.2981	23.2764	23.5449	280480000	30	9	6	22.8
Q15645	Pachytene checkpoint protein 2 homolog	TRIP13	0.142545	0.487275	22.4798	22.3057	22.2102	22.4276	22.7877	22.208	280250000	40	12	12	34.7
O95394	Phosphoacetylglucosamine mutase	PGM3	0.199604	0.0879912	23.053	23.0602	23.2366	23.3948	23.3676	23.1861	280210000	34	11	11	30.8
Q9Y5B6	PAX3- and PAX7-binding protein 1	PAXBP1	0.510726	0.0504284	23.2999	23.6608	23.5677	24.1311	24.2052	23.7243	280160000	39	8	8	12.6
O14802	DNA-directed RNA polymerase III subunit RPC1	POLR3A	0.12067	0.459557	22.3231	22.2936	22.6014	22.7368	22.3631	22.4803	280020000	56	15	14	14.6
Q9HCG8	Pre-mRNA-splicing factor CWC22 homolog	CWC22	0.0940441	0.582737	23.2842	23.5341	23.5195	23.2734	23.7121	23.6344	279470000	41	8	8	9.8
Q9NNW5	WD repeat-containing protein 6	WDR6	-0.0544283	0.54912	22.7582	22.8464	22.6375	22.7951	22.5973	22.6865	278210000	45	12	12	19.4
Q9BUM1	Glucose-6-phosphatase 3	G6PC3	-0.141124	0.334801	23.4735	23.5315	23.2088	23.3521	23.3388	23.0996	277630000	18	5	5	16.2
Q01469	Fatty acid-binding protein, epidermal	FABP5	-0.0742138	0.792389	23.2666	23.2614	23.4699	22.87	23.738	23.1672	277550000	27	6	6	54.1
P49841	Glycogen synthase kinase-3 beta	GSK3B	-0.0996184	0.509669	23.1682	23.1595	22.9936	23.1506	22.7573	23.1145	277470000	37	8	8	30.7
Q53H12	Acylglycerol kinase, mitochondrial	AGK	0.0914441	0.592464	24.2946	24.006	24.0501	23.9725	24.4182	24.2344	277300000	30	6	6	21.6
P00338	L-lactate dehydrogenase A chain	LDHA	0.0968165	0.547725	23.3553	23.0734	23.2208	23.473	23.0711	23.3958	277140000	31	9	8	26.5
Q9P2K5	Myelin expression factor 2	MYEF2	0.294819	0.0439841	22.8472	22.8827	22.9169	22.9922	23.2056	23.3335	277100000	34	9	9	19.3
Q3SXM5	Inactive hydroxysteroid dehydrogenase-like protein 1	HSDL1	0.0859669	0.742447	23.269	22.9334	22.7338	23.4069	22.7604	23.0269	277000000	38	12	12	50
Q15437	Protein transport protein Sec23B	SEC23B	0.142871	0.45265	22.7511	22.8366	22.88	22.7331	23.2911	22.8721	276330000	42	14	11	21.4
O14647	Chromodomain-helicase-DNA-binding protein 2	CHD2	0.00815229	0.952987	22.6613	22.3756	22.2925	22.5657	22.3356	22.4525	276330000	53	16	14	10.3
P09543	2,3-cyclic-nucleotide 3-phosphodiesterase	CNP	-0.0831539	0.14634	23.0939	23.0321	23.024	23.0401	22.9605	22.8999	276290000	47	12	12	31.6
O95793	Double-stranded RNA-binding protein Staufen homolog 1	STAU1	-0.303883	0.0319019	22.9678	23.0726	22.7689	22.674	22.5739	22.6497	276030000	42	10	10	22.4
Q9NUQ9	Protein FAM49B	FAM49B	0.0965601	0.230064	23.3551	23.3768	23.2077	23.3695	23.4955	23.3644	275280000	37	7	7	31.5
Q9Y6X9	MORC family CW-type zinc finger protein 2	MORC2	-0.0658613	0.750875	23.1869	23.1568	22.7504	23.2299	22.8085	22.8581	275070000	33	14	14	20.1
Q9UPN4	Centrosomal protein of 131 kDa	CEP131	-0.233341	0.345312	22.4702	22.6887	22.0995	22.4399	21.9823	22.1362	274950000	52	15	15	17.6
P06132	Uroporphyrinogen decarboxylase	UROD	-0.156856	0.260484	23.1895	23.2193	23.2894	22.9962	23.3045	22.9269	274930000	47	8	8	29.7
Q9NPQ8	Synembryn-A	RIC8A	-0.095007	0.270161	22.3776	22.4849	22.3919	22.1942	22.3608	22.4143	274260000	49	12	12	31.3
O43395	U4/U6 small nuclear ribonucleoprotein Prp3	PRPF3	0.000536761	0.99576	23.0621	23.1017	22.9667	23.1892	22.8913	23.0516	274250000	28	10	10	24.2
Q9H993	Protein-glutamate O-methyltransferase	ARMT1	-0.0179948	0.869549	22.9488	22.9258	23.1854	23.0379	23.0845	22.8836	274240000	38	12	12	41
P21359	Neurofibromin;Neurofibromin truncated	NF1	-0.15388	0.304233	22.565	22.8636	22.5375	22.6585	22.4191	22.4269	273290000	50	15	15	6.3
Q2M389	WASH complex subunit 7	KIAA1033	-0.127956	0.220616	22.9839	23.2808	23.1084	23.0326	22.9908	22.9659	272990000	46	15	15	15.7
Q9H0U3	Magnesium transporter protein 1	MAGT1	-0.296311	0.213661	24.2552	24.1595	23.7082	23.9538	23.5896	23.6907	272570000	18	5	5	15.2
Q86X10	Ral GTPase-activating protein subunit beta	RALGAPB	-0.1793	0.285469	23.1758	23.4924	23.3013	23.2804	22.9202	23.2311	271180000	32	11	11	10.8
P25685	DnaJ homolog subfamily B member 1	DNAJB1	-0.028445	0.769245	22.9516	23.0891	22.9594	23.1269	22.9177	22.8702	271000000	34	10	10	34.7
P61956;P55854;Q6EEV6	Small ubiquitin-related modifier 2;Small ubiquitin-related modifier 3;Small ubiquitin-related modifier 4	SUMO2;SUMO3;SUMO4	-0.079292	0.806064	24.5461	25.0673	25.123	25.3077	24.5337	24.6571	270870000	8	2	2	23.2
Q9UHN6	Transmembrane protein 2	TMEM2	0.0828207	0.765245	22.4577	22.9134	22.841	23.2458	22.6823	22.5325	270030000	50	13	13	15
Q8NDT2	Putative RNA-binding protein 15B	RBM15B	0.441479	0.0234671	23.3048	23.3086	23.0119	23.5028	23.7515	23.6954	269500000	28	8	7	13.6
Q6ZU35	Uncharacterized protein KIAA1211	KIAA1211	-0.248166	0.460023	22.0659	22.6796	21.999	22.2255	21.5738	22.2008	269250000	54	17	17	22.4
P11172	Uridine 5-monophosphate synthase;Orotate phosphoribosyltransferase;Orotidine 5-phosphate decarboxylase	UMPS	0.171678	0.294514	22.939	23.1486	23.1683	23.229	23.0609	23.481	268240000	44	11	11	30.4
Q8WUA2	Peptidyl-prolyl cis-trans isomerase-like 4	PPIL4	0.133982	0.154142	22.5634	22.3608	22.328	22.5203	22.5895	22.5444	268090000	47	10	10	31.9
P60953	Cell division control protein 42 homolog	CDC42	0.0177827	0.937917	23.4497	24.088	24.0157	24.0144	23.8013	23.7911	267900000	29	5	5	40.3
O43148	mRNA cap guanine-N7 methyltransferase	RNMT	0.359801	0.00183948	22.6963	22.7811	22.7442	23.0931	23.1773	23.0307	267870000	39	9	9	25
Q00796	Sorbitol dehydrogenase	SORD	0.0361957	0.686242	23.1088	22.9432	22.898	23.1216	22.9427	22.9943	267580000	33	9	9	35.3
Q9Y5X3	Sorting nexin-5	SNX5	-0.178627	0.24818	22.9772	22.6368	22.8686	22.7304	22.7396	22.4767	267480000	39	11	11	32.7
O94822	E3 ubiquitin-protein ligase listerin	LTN1	0.218122	0.190345	23.0145	23.1751	22.8062	23.3848	23.1787	23.0866	267130000	45	14	14	11.1
Q15257	Serine/threonine-protein phosphatase 2A activator	PPP2R4	0.22263	0.0704252	23.2467	23.0907	23.341	23.497	23.3407	23.5085	266910000	34	5	5	26.3
Q08378	Golgin subfamily A member 3	GOLGA3	-0.127393	0.349505	22.8237	22.6448	22.4291	22.4299	22.5561	22.5295	266650000	37	18	18	16.7
O95490	Latrophilin-2	LPHN2	-0.137317	0.618395	22.4287	23.1094	23.0836	22.8462	22.8735	22.4901	266530000	39	14	14	13.3
Q92990	Glomulin	GLMN	0.417901	0.0176702	22.4152	22.3982	22.6868	22.8181	22.9977	22.9381	266430000	53	12	12	29.3
P78330	Phosphoserine phosphatase	PSPH	0.00115446	0.994139	23.7237	23.4967	23.9218	23.5529	23.7749	23.8178	265780000	29	7	7	37.3
Q9UIJ7	GTP:AMP phosphotransferase AK3, mitochondrial	AK3	0.227652	0.0521668	23.6362	23.3534	23.4778	23.7366	23.7268	23.687	265500000	22	6	6	29.5
O00767	Acyl-CoA desaturase	SCD	0.257979	0.414859	24.025	23.8995	24.7052	24.3164	24.735	24.3523	264910000	23	4	4	22.8
P48729	Casein kinase I isoform alpha	CSNK1A1	-0.167364	0.275992	23.4718	23.3909	23.7242	23.5279	23.2347	23.3222	264430000	26	7	7	21.4
Q15287	RNA-binding protein with serine-rich domain 1	RNPS1	-0.043569	0.635226	24.1528	24.3567	24.3091	24.1762	24.1655	24.3463	263360000	29	3	3	17.7
Q9UI12	V-type proton ATPase subunit H	ATP6V1H	-0.0324705	0.78088	23.2623	23.0256	23.0319	22.9476	23.2118	23.063	263330000	37	7	7	22.2
Q86UE8	Serine/threonine-protein kinase tousled-like 2	TLK2	0.250825	0.320518	22.7036	23.0141	22.9599	22.7442	23.3429	23.3431	262850000	29	6	6	9.7
Q9H3U1	Protein unc-45 homolog A	UNC45A	-0.225185	0.0786159	23.0542	22.9326	22.8933	22.6122	22.8924	22.6999	262670000	39	18	18	23.2
Q96QU8	Exportin-6	XPO6	-0.0632549	0.54873	22.7146	22.8785	22.6086	22.7193	22.7346	22.558	262550000	59	13	13	16.4
P63220	40S ribosomal protein S21	RPS21	-0.0915352	0.336567	23.9862	23.9777	24.2191	24.0242	23.9317	23.9525	262080000	24	4	4	62.7
P48380	Transcription factor RFX3	RFX3	0.271783	0.0135443	23.324	23.1685	23.2359	23.453	23.605	23.4858	261740000	36	9	9	23.4
Q9P253	Vacuolar protein sorting-associated protein 18 homolog	VPS18	-0.170473	0.114608	23.0203	22.9086	22.7375	22.7522	22.6816	22.7212	261720000	42	14	14	22.7
Q9Y2T2	AP-3 complex subunit mu-1	AP3M1	0.064185	0.448033	22.9422	23.0408	23.1622	23.1636	23.1456	23.0287	261580000	43	9	9	38.5
Q9H0S4	Probable ATP-dependent RNA helicase DDX47	DDX47	-0.0141366	0.905215	23.2891	23.2823	23.3977	23.4201	23.4077	23.099	260040000	27	6	6	17.8
Q8N6H7	ADP-ribosylation factor GTPase-activating protein 2	ARFGAP2	-0.043449	0.711701	22.922	22.9261	22.7893	22.7986	23.0241	22.6844	258740000	28	7	7	17.3
Q92823	Neuronal cell adhesion molecule	NRCAM	-0.108902	0.704726	22.2711	22.7056	22.867	22.2614	22.9014	22.3542	258360000	44	13	13	15.6
Q9NY61	Protein AATF	AATF	0.0996286	0.445593	23.451	23.6648	23.4201	23.4449	23.6393	23.7505	258200000	38	9	9	26.8
O43237	Cytoplasmic dynein 1 light intermediate chain 2	DYNC1LI2	0.0622872	0.788437	23.1151	23.6407	23.2577	23.6382	23.123	23.4392	257800000	37	10	9	29.5
P33316	Deoxyuridine 5-triphosphate nucleotidohydrolase, mitochondrial	DUT	0.155876	0.251478	23.107	23.1899	23.4468	23.3031	23.4136	23.4946	257740000	28	5	5	27
Q96EE3	Nucleoporin SEH1	SEH1L	0.0653738	0.228518	23.3584	23.3156	23.3448	23.4175	23.4746	23.3228	257610000	24	7	7	22.5
P35249	Replication factor C subunit 4	RFC4	0.16932	0.0895687	22.8584	22.96	22.9232	23.1337	23.1708	22.9451	257560000	28	8	8	29.8
Q9NW15	Anoctamin-10	ANO10	-0.238237	0.251155	22.5026	22.5452	22.6023	22.6387	22.2585	22.0383	257430000	40	11	11	20.8
Q96HW7	Integrator complex subunit 4	INTS4	0.0011956	0.993779	22.3811	22.3427	22.4004	22.1237	22.6193	22.3848	257300000	44	14	14	21.8
Q5JVF3	PCI domain-containing protein 2	PCID2	0.0365304	0.799568	22.8291	23.1959	23.1676	22.9706	23.1715	23.16	256240000	39	8	8	26.1
P00414	Cytochrome c oxidase subunit 3	MT-CO3	-1.88225	0.134361	25.8965	25.6165	25.3659	21.7735	24.5127	24.9459	255620000	5	1	1	5.4
P03915	NADH-ubiquinone oxidoreductase chain 5	MT-ND5	-0.0299831	0.8604	23.6363	23.453	23.9128	23.6351	23.7906	23.4864	255500000	25	6	6	13.9
O95251	Histone acetyltransferase KAT7	KAT7	0.217445	0.170217	23.3145	23.5047	23.1034	23.497	23.4391	23.6388	254410000	38	7	7	18
P24941	Cyclin-dependent kinase 2	CDK2	0.142886	0.348634	22.0964	22.5493	22.3941	22.5306	22.4833	22.4547	254050000	32	11	9	39.6
Q96RP9	Elongation factor G, mitochondrial	GFM1	-0.0720742	0.563984	22.9074	22.9762	23.0427	22.7596	23.1146	22.8358	253880000	33	10	10	16.2
O60488	Long-chain-fatty-acid--CoA ligase 4	ACSL4	-0.514066	0.0923942	23.8621	23.8873	23.1986	23.1989	23.192	23.0149	253500000	37	16	14	26.9
Q15800	Methylsterol monooxygenase 1	MSMO1	0.355179	0.0254189	23.3499	23.2774	23.35	23.6475	23.8671	23.5283	253280000	30	4	4	16.7
Q9NXV6	CDKN2A-interacting protein	CDKN2AIP	0.158593	0.191862	22.5002	22.3767	22.3348	22.4369	22.5182	22.7323	253090000	47	13	13	35.2
O15294	UDP-N-acetylglucosamine--peptide N-acetylglucosaminyltransferase 110 kDa subunit	OGT	-0.241493	0.261706	23.0836	23.3002	23.0359	23.1931	22.6182	22.8838	253090000	44	14	14	20.6
Q03164	Histone-lysine N-methyltransferase 2A;MLL cleavage product N320;MLL cleavage product C180	KMT2A	-0.150816	0.47798	22.8917	22.8706	22.8995	23.0451	22.3822	22.782	252780000	48	13	13	5
P13473	Lysosome-associated membrane glycoprotein 2	LAMP2	0.406562	0.00895516	23.9793	23.9489	24.0097	24.5486	24.3386	24.2703	252600000	22	4	4	9.3
Q9Y2R4	Probable ATP-dependent RNA helicase DDX52	DDX52	0.262985	0.214323	22.6563	22.5265	22.2848	22.5437	22.6914	23.0215	252540000	45	9	9	21
Q13547	Histone deacetylase 1	HDAC1	0.168091	0.484008	23.4439	23.1786	23.7758	23.3705	23.7323	23.7997	252530000	13	11	7	20.5
Q9H2U2	Inorganic pyrophosphatase 2, mitochondrial	PPA2	0.0501148	0.6382	22.79	22.9139	22.8171	22.7616	23.0667	22.8431	252510000	30	9	9	38.9
Q9BVI4	Nucleolar complex protein 4 homolog	NOC4L	0.102243	0.370301	22.3	22.3526	22.2351	22.5716	22.3808	22.2421	252220000	49	11	11	33.9
P10644	cAMP-dependent protein kinase type I-alpha regulatory subunit;cAMP-dependent protein kinase type I-alpha regulatory subunit, N-terminally processed	PRKAR1A	-0.264515	0.287404	22.9464	23.4316	22.7965	22.7894	22.6243	22.9673	252210000	43	11	11	33.6
P51398	28S ribosomal protein S29, mitochondrial	DAP3	0.229691	0.178723	22.5929	22.2607	22.6277	22.6338	22.8806	22.6561	251930000	34	10	10	37.4
Q68CP9	AT-rich interactive domain-containing protein 2	ARID2	0.0176425	0.932858	23.1096	23.0642	22.9259	23.3803	22.7263	23.0461	251630000	42	10	10	8
Q99436	Proteasome subunit beta type-7	PSMB7	-0.0900444	0.465333	23.3135	23.2247	23.2815	23.3503	22.9794	23.22	251550000	25	7	7	36.5
Q7Z589	Protein EMSY	EMSY	-0.262034	0.406002	24.79	24.9362	24.7903	25.0478	24.0848	24.5979	251160000	6	4	4	3
P33947	ER lumen protein-retaining receptor 2	KDELR2	0.0159622	0.95974	24.72	24.3875	24.1758	24.8743	24.4535	24.0034	250870000	13	3	3	22.2
P60981	Destrin	DSTN	-0.0258336	0.702802	23.7865	23.9099	23.7971	23.8625	23.8458	23.7076	249980000	26	7	6	43.6
Q4V328	GRIP1-associated protein 1	GRIPAP1	0.314847	0.0471914	22.7988	22.6861	22.6836	22.8332	23.1032	23.1767	249870000	33	15	15	22.5
Q15942	Zyxin	ZYX	0.0459535	0.689978	22.2246	22.4229	22.5563	22.4732	22.5121	22.3564	249790000	44	12	12	37.6
P52306	Rap1 GTPase-GDP dissociation stimulator 1	RAP1GDS1	0.16809	0.262586	23.3246	23.3111	23.1224	23.236	23.4056	23.6206	249280000	36	8	8	16.8
Q15435	Protein phosphatase 1 regulatory subunit 7	PPP1R7	-0.0034842	0.976729	23.4178	23.0625	23.3632	23.2408	23.2819	23.3104	249260000	33	9	9	28.3
Q9NYB9	Abl interactor 2	ABI2	0.047969	0.276389	23.7709	23.7404	23.6672	23.7788	23.7331	23.8105	249210000	31	7	7	16.2
P61086	Ubiquitin-conjugating enzyme E2 K	UBE2K	0.0339752	0.76271	23.5551	23.5397	23.7552	23.7121	23.7458	23.494	249170000	32	7	7	51
P15586	N-acetylglucosamine-6-sulfatase	GNS	-0.295093	0.132348	23.5813	23.3584	23.2113	23.0987	23.2801	22.8869	249170000	30	7	7	17.4
Q8NF37	Lysophosphatidylcholine acyltransferase 1	LPCAT1	0.221873	0.0690943	23.3576	23.3619	23.2738	23.4626	23.7233	23.473	249010000	25	7	7	17
Q8N3X1	Formin-binding protein 4	FNBP4	-0.0933282	0.142945	23.4349	23.5588	23.5367	23.4814	23.3645	23.4046	248710000	31	9	9	13
P49903	Selenide, water dikinase 1	SEPHS1	0.272282	0.171664	23.0167	23.1923	23.3056	23.2124	23.6976	23.4214	248520000	23	7	7	30.6
Q06787	Fragile X mental retardation protein 1	FMR1	0.250668	0.160448	22.9935	23.3392	22.8718	23.3092	23.2542	23.3931	248110000	23	10	8	17.2
P78406	mRNA export factor	RAE1	0.0404122	0.52468	23.3625	23.272	23.4284	23.3255	23.4105	23.4481	248020000	22	6	6	18.5
P23786	Carnitine O-palmitoyltransferase 2, mitochondrial	CPT2	0.117198	0.478682	22.3767	22.1512	22.4774	22.2475	22.6456	22.4639	246650000	43	12	12	26.9
Q9BXB4	Oxysterol-binding protein-related protein 11	OSBPL11	0.123317	0.346526	22.6428	22.4077	22.6944	22.5636	22.7332	22.8181	246360000	35	10	10	22.6
P61011	Signal recognition particle 54 kDa protein	SRP54	-0.199251	0.045099	23.3671	23.2822	23.4563	23.2551	23.1621	23.0906	245760000	36	9	9	26.4
P51784	Ubiquitin carboxyl-terminal hydrolase 11	USP11	0.0983308	0.566224	22.6436	22.9286	22.4743	22.7534	22.6487	22.9394	245420000	39	16	16	24.2
Q92879	CUGBP Elav-like family member 1	CELF1	-0.0255362	0.906794	23.4879	23.389	23.5915	23.7187	23.0778	23.5953	245290000	16	7	7	17.9
Q6YP21	Kynurenine--oxoglutarate transaminase 3	CCBL2	-0.0578291	0.636261	23.4454	23.4221	23.1283	23.2048	23.3687	23.249	245140000	28	8	8	21.1
Q9BXW6	Oxysterol-binding protein-related protein 1	OSBPL1A	0.138558	0.437987	23.0975	23.035	22.6929	22.8951	23.2407	23.1053	244420000	35	11	11	17.7
Q9H974	Queuine tRNA-ribosyltransferase subunit QTRTD1	QTRTD1	0.20655	0.137063	23.1392	23.2057	23.3479	23.252	23.5274	23.5329	244000000	26	6	6	23.4
Q8NBX0	Saccharopine dehydrogenase-like oxidoreductase	SCCPDH	-0.113685	0.361196	23.1441	22.9707	22.8178	22.9502	22.7551	22.8863	243740000	27	6	6	24.2
Q9UPT5	Exocyst complex component 7	EXOC7	0.0254074	0.767506	22.7006	22.8084	22.7005	22.662	22.9012	22.7225	243140000	37	12	12	23.3
P14174	Macrophage migration inhibitory factor	MIF	0.221618	0.72708	24.7958	23.0745	24.8458	24.6342	24.268	24.4788	243090000	17	2	2	17.4
Q9H9T3	Elongator complex protein 3	ELP3	0.123612	0.269454	22.679	22.777	22.9469	22.8499	23.0354	22.8885	243030000	33	8	8	19.6
Q9UDT6	CAP-Gly domain-containing linker protein 2	CLIP2	0.0324323	0.856631	24.0309	24.1809	23.6725	24.1401	23.9485	23.893	242990000	12	10	8	12.6
Q86UA1	Pre-mRNA-processing factor 39	PRPF39	-0.051999	0.613203	22.5193	22.752	22.5623	22.4476	22.566	22.664	242380000	31	9	9	17.6
O75964	ATP synthase subunit g, mitochondrial	ATP5L	-0.0405631	0.748914	23.5417	23.2422	23.5869	23.4305	23.4913	23.3273	242330000	20	5	5	38.8
Q9HAU5	Regulator of nonsense transcripts 2	UPF2	-0.150882	0.237808	22.5213	22.5336	22.5926	22.6044	22.2482	22.3422	242050000	34	12	12	12.9
Q9H267	Vacuolar protein sorting-associated protein 33B	VPS33B	-0.0986257	0.550518	22.9941	22.5708	22.5511	22.6798	22.6171	22.5232	241700000	30	10	10	20.4
P06454	Prothymosin alpha;Prothymosin alpha, N-terminally processed;Thymosin alpha-1	PTMA	0.393909	0.394322	23.2561	23.9276	23.0021	23.1747	24.0853	24.1075	241040000	27	4	4	34.2
P52594	Arf-GAP domain and FG repeat-containing protein 1	AGFG1	0.240501	0.160809	23.3815	23.2907	23.5989	23.4731	23.8389	23.6806	240940000	26	5	5	16.7
P05067	Amyloid beta A4 protein;N-APP;Soluble APP-alpha;Soluble APP-beta;C99;Beta-amyloid protein 42;Beta-amyloid protein 40;C83;P3(42);P3(40);C80;Gamma-secretase C-terminal fragment 59;Gamma-secretase C-terminal fragment 57;Gamma-secretase C-terminal fragment 50;C31	APP	0.153239	0.219883	22.9236	23.177	23.1576	23.1294	23.2277	23.3608	240910000	40	9	9	15.3
Q9NXE4	Sphingomyelin phosphodiesterase 4	SMPD4	0.0262264	0.820706	22.7429	22.5758	22.5382	22.5766	22.8203	22.5386	240520000	31	11	11	17.2
O94903	Proline synthase co-transcribed bacterial homolog protein	PROSC	0.0434572	0.637107	23.3846	23.6452	23.4975	23.6301	23.5285	23.499	239750000	15	4	4	20.4
Q15050	Ribosome biogenesis regulatory protein homolog	RRS1	0.264101	0.288168	22.8886	23.0426	23.0207	23.3757	23.5315	22.8371	239290000	20	6	6	19.7
P04080	Cystatin-B	CSTB	-0.108318	0.462701	23.693	23.5247	23.9261	23.5829	23.7294	23.5065	239020000	17	3	3	45.9
P0DPI2;A0A0B4J2D5	lutamine amidotransferase-like class 1 domain-containing protein 3A, mitochondrial	GAL3A; GAL3B	0.367623	0.148585	23.9397	23.9273	24.2185	24.0769	24.7091	24.4024	238890000	9	3	3	22.8
P05165	Propionyl-CoA carboxylase alpha chain, mitochondrial	PCCA	0.177991	0.3233	22.8132	22.6084	22.4743	22.5858	22.8316	23.0125	238210000	35	10	10	18.3
O95155	Ubiquitin conjugation factor E4 B	UBE4B	-0.0777168	0.148852	22.4436	22.3835	22.414	22.4154	22.3037	22.2889	237440000	43	12	12	14.4
Q86VS8	Protein Hook homolog 3	HOOK3	0.251783	0.279858	22.1935	22.7054	22.6384	22.5241	22.9206	22.8479	237380000	34	12	12	26.5
P49773	Histidine triad nucleotide-binding protein 1	HINT1	-0.238296	0.0743543	24.505	24.533	24.7504	24.308	24.4811	24.2844	237070000	8	2	2	34.9
Q16799	Reticulon-1	RTN1	-0.0911914	0.717595	24.2435	24.6208	24.6921	24.806	24.2401	24.2367	236810000	16	4	4	7.3
Q86W50	Methyltransferase-like protein 16	METTL16	0.201397	0.0881411	23.0775	23.3446	23.2061	23.3246	23.427	23.4809	236760000	27	8	8	14.9
P54277	PMS1 protein homolog 1	PMS1	0.33482	0.003908	22.9329	23.092	23.0089	23.3001	23.331	23.4072	236640000	33	11	11	15.1
Q14241	Transcription elongation factor B polypeptide 3	TCEB3	0.195717	0.0197529	22.1641	22.306	22.1939	22.4003	22.3772	22.4735	236500000	44	8	8	18.2
P12109	Collagen alpha-1(VI) chain	COL6A1	0.221781	0.557304	22.9637	21.9802	22.344	22.2737	22.7575	22.922	236150000	31	12	12	17.7
Q9NRN7	L-aminoadipate-semialdehyde dehydrogenase-phosphopantetheinyl transferase	AASDHPPT	0.320808	0.11378	22.9561	22.7719	22.9135	22.9617	23.1678	23.4743	236060000	28	7	7	29.1
Q9H313	Protein tweety homolog 1	TTYH1	0.227572	0.632268	23.3998	24.602	23.666	24.5407	24.1222	23.6875	235780000	26	6	6	14.2
P49748	Very long-chain specific acyl-CoA dehydrogenase, mitochondrial	ACADVL	-0.280635	0.0680735	23.8346	23.7963	23.9026	23.3968	23.7679	23.527	235550000	27	6	6	12.1
Q12792	Twinfilin-1	TWF1	-0.0162999	0.877464	23.0174	22.9961	23.2442	22.9631	23.1688	23.0768	235350000	28	7	7	24
O14828	Secretory carrier-associated membrane protein 3	SCAMP3	0.0735055	0.358001	23.4687	23.3115	23.5497	23.4945	23.5258	23.5302	233710000	25	5	5	26.8
Q96I25	Splicing factor 45	RBM17	-0.25234	0.36639	23.072	23.5064	23.2867	22.6905	23.4273	22.9903	233460000	25	7	7	20.7
P61764	Syntaxin-binding protein 1	STXBP1	0.172542	0.104389	22.2825	22.0503	22.2492	22.2931	22.4271	22.3794	232990000	42	10	10	25.9
Q3LXA3	Bifunctional ATP-dependent dihydroxyacetone kinase/FAD-AMP lyase (cyclizing);ATP-dependent dihydroxyacetone kinase;FAD-AMP lyase (cyclizing)	DAK	0.214471	0.198854	22.7529	22.6822	22.5292	22.6337	23.0475	22.9265	232940000	30	8	8	23.7
Q9UNH7	Sorting nexin-6;Sorting nexin-6, N-terminally processed	SNX6	-0.131406	0.208674	23.3247	23.2925	23.1772	23.2784	23.0974	23.0244	232860000	37	7	7	26.8
Q9NQZ2	Something about silencing protein 10	UTP3	0.457423	0.0546465	22.3579	22.7202	22.6649	22.7841	23.1763	23.155	232780000	32	8	8	24.8
Q9ULJ6	Zinc finger MIZ domain-containing protein 1	ZMIZ1	0.100919	0.575815	23.4491	23.5493	23.9742	23.695	23.7476	23.8329	232570000	15	5	5	7.1
P16949	Stathmin	STMN1	0.28449	0.47947	23.3324	23.7858	22.69	23.6259	23.2129	23.8229	232320000	22	5	5	36.2
Q9NPD3	Exosome complex component RRP41	EXOSC4	0.0680568	0.46134	23.8678	23.6829	23.6698	23.9153	23.7652	23.7442	231960000	29	7	7	33.9
Q9BX40	Protein LSM14 homolog B	LSM14B	0.270503	0.31041	22.6262	23.4092	22.9111	23.3287	23.1747	23.2547	231870000	28	5	5	21.8
Q15059	Bromodomain-containing protein 3	BRD3	0.0111315	0.932074	22.9743	23.0015	22.8118	23.0747	22.7279	23.0185	231660000	25	12	8	18.7
O60281	Zinc finger protein 292	ZNF292	0.0773478	0.777967	22.4445	22.7493	22.3236	22.9203	22.1618	22.6674	231420000	35	15	15	9.7
Q9BXF3	Cat eye syndrome critical region protein 2	CECR2	0.21156	0.284586	22.448	22.762	22.6346	22.7668	22.6102	23.1022	231340000	43	10	10	9.6
Q14687	Genetic suppressor element 1	GSE1	0.25915	0.207685	22.3206	22.7418	22.4407	22.9965	22.6211	22.6629	231160000	41	12	12	18.7
Q99543	DnaJ homolog subfamily C member 2;DnaJ homolog subfamily C member 2, N-terminally processed	DNAJC2	0.0212733	0.879814	22.5736	22.3468	22.4118	22.2395	22.558	22.5985	230960000	39	9	9	19.2
P61006	Ras-related protein Rab-8A	RAB8A	-0.17063	0.184213	24.0761	24.0774	24.0213	24.0393	23.9371	23.6865	230830000	18	7	5	23.7
Q96P11	Probable 28S rRNA (cytosine-C(5))-methyltransferase	NSUN5	-0.00985417	0.915839	22.0772	22.257	22.3114	22.103	22.2453	22.2678	230650000	51	13	13	41
Q9BTC0	Death-inducer obliterator 1	DIDO1	-0.354338	0.218683	22.3368	22.5847	22.4005	22.4982	21.6974	22.0635	230610000	49	15	15	10.2
P42695	Condensin-2 complex subunit D3	NCAPD3	0.10587	0.51247	22.2409	22.4872	22.5262	22.6239	22.2901	22.6578	229710000	48	12	12	12.9
P47755	F-actin-capping protein subunit alpha-2	CAPZA2	0.106927	0.517806	23.2772	23.049	23.343	23.3381	23.5369	23.115	229550000	28	10	7	38.1
Q9Y5M8	Signal recognition particle receptor subunit beta	SRPRB	-0.105754	0.563685	23.4063	23.2274	23.3382	23.0978	23.535	23.0218	229530000	26	6	6	31.4
P35250	Replication factor C subunit 2	RFC2	0.112256	0.419488	22.5105	22.7333	22.7322	22.5987	22.9468	22.7673	229200000	34	8	8	35.6
Q13427	Peptidyl-prolyl cis-trans isomerase G	PPIG	0.138574	0.300483	23.6227	23.4744	23.2405	23.5706	23.532	23.6508	229080000	32	7	7	11.3
Q8IZ83	Aldehyde dehydrogenase family 16 member A1	ALDH16A1	0.176956	0.170592	22.6054	22.899	22.8112	22.9497	23.0534	22.8433	228950000	44	8	8	16.8
Q7L1W4	Volume-regulated anion channel subunit LRRC8D	LRRC8D	0.0218997	0.928887	22.4279	22.9827	22.3441	22.6201	22.7972	22.4031	228380000	39	10	10	15.9
Q9Y6D9	Mitotic spindle assembly checkpoint protein MAD1	MAD1L1	-0.073199	0.643073	23.5099	23.1838	23.0457	23.0814	23.1869	23.2515	228220000	36	9	9	16.7
Q99808	Equilibrative nucleoside transporter 1	SLC29A1	-0.249067	0.522997	23.8537	23.5518	23.1942	23.1511	23.8591	22.8423	227430000	28	5	5	14.9
Q8WXA9	Splicing regulatory glutamine/lysine-rich protein 1	SREK1	0.362956	0.0621536	23.4793	23.2	23.3392	23.4832	23.7456	23.8785	227080000	16	4	4	12.2
Q9NUJ1	Mycophenolic acid acyl-glucuronide esterase, mitochondrial	ABHD10	0.126867	0.53988	22.7601	22.4188	23.0278	22.7926	23.0018	22.7929	226640000	34	8	8	38.6
Q9NY93	Probable ATP-dependent RNA helicase DDX56	DDX56	-0.051064	0.735464	23.018	23.1098	22.7957	22.843	23.1329	22.7944	226640000	32	8	8	23
Q8NFD5	AT-rich interactive domain-containing protein 1B	ARID1B	-0.00466946	0.985342	23.1868	23.2218	23.758	23.6253	23.1051	23.4221	226030000	27	14	11	6.4
A6NHQ2	rRNA/tRNA 2-O-methyltransferase fibrillarin-like protein 1	FBLL1	-0.228225	0.042882	24.9999	25.0683	24.9296	24.9048	24.7051	24.7032	225550000	5	3	1	3.3
Q9H490	Phosphatidylinositol glycan anchor biosynthesis class U protein	PIGU	0.356024	0.218476	24.0303	24.4691	23.7026	24.6134	24.3899	24.2667	224770000	14	3	3	8.7
P19525	Interferon-induced, double-stranded RNA-activated protein kinase	EIF2AK2	0.162262	0.488223	22.5245	22.3113	22.6072	22.3695	23.0174	22.5428	224750000	31	9	9	20.5
Q04446	1,4-alpha-glucan-branching enzyme	GBE1	0.0429247	0.864777	22.6909	22.174	22.1153	22.1195	22.6378	22.3517	224700000	28	10	10	23.1
O75962	Triple functional domain protein	TRIO	-0.00908392	0.977017	22.8797	22.8318	22.9153	23.246	22.2847	23.0689	224330000	38	13	13	5.9
Q9NZB2	Constitutive coactivator of PPAR-gamma-like protein 1	FAM120A	-0.247095	0.112658	22.2699	22.4601	22.5434	22.112	22.3575	22.0626	223930000	33	12	12	18.8
P35609	Alpha-actinin-2	ACTN2	-0.146243	0.823114	24.346	25.4484	23.4487	23.982	24.6603	24.1621	223040000	15	17	1	1.3
P25325	3-mercaptopyruvate sulfurtransferase	MPST	0.157427	0.303622	23.2633	23.2116	23.4112	23.5837	23.2145	23.5601	222300000	31	6	6	36.4
Q14155	Rho guanine nucleotide exchange factor 7	ARHGEF7	0.328597	0.135842	22.3211	22.7472	22.8755	22.9109	23.0856	22.9331	222290000	36	11	11	21.7
O14967	Calmegin	CLGN	0.0847335	0.773028	23.2012	23.6247	22.7405	23.1145	23.2452	23.4609	222130000	23	9	9	25.1
P98179	RNA-binding protein 3	RBM3	0.111727	0.717432	23.244	23.7319	24.1204	24.0742	23.7341	23.6231	221700000	19	4	4	41.4
Q96II8	Leucine-rich repeat and calponin homology domain-containing protein 3	LRCH3	0.383264	0.12249	22.021	22.454	22.2931	22.3846	22.9043	22.629	221480000	35	11	11	30.9
P53602	Diphosphomevalonate decarboxylase	MVD	0.119475	0.448087	23.0801	23.2481	22.7769	23.1231	23.224	23.1165	221060000	30	8	8	38.2
Q96T51	RUN and FYVE domain-containing protein 1	RUFY1	0.00696589	0.959163	23.4094	23.1507	23.2775	23.1026	23.4619	23.294	221000000	25	10	10	19.1
Q9C0I1	Myotubularin-related protein 12	MTMR12	-0.0564694	0.7275	24.5541	24.515	24.2113	24.5114	24.1645	24.4352	220910000	8	4	4	8.8
Q9BZJ0	Crooked neck-like protein 1	CRNKL1	0.302891	0.0919018	22.8296	23.0201	22.7673	23.0005	23.1351	23.3901	220870000	28	10	10	14.5
P35555	Fibrillin-1	FBN1	-0.520879	0.143885	23.4196	22.6373	22.9523	22.6191	22.6938	22.1337	220550000	36	18	16	6.9
Q9H6U8	Alpha-1,2-mannosyltransferase ALG9	ALG9	-0.00767349	0.936814	22.9463	22.6567	22.6991	22.7707	22.7384	22.77	220430000	34	8	8	19.5
Q9UHD1	Cysteine and histidine-rich domain-containing protein 1	CHORDC1	-0.152682	0.0442144	23.0366	23.029	23.1759	22.8884	22.9655	22.9295	220130000	26	7	7	31.3
Q9NXG2	THUMP domain-containing protein 1	THUMPD1	-0.0378001	0.626836	23.6876	23.7058	23.5141	23.5407	23.5837	23.6697	219630000	26	7	7	16.4
Q7Z3E5	LisH domain-containing protein ARMC9	ARMC9	0.0355785	0.583672	23.1935	23.0612	23.0876	23.0661	23.2153	23.1676	219220000	29	9	9	13.3
O75844	CAAX prenyl protease 1 homolog	ZMPSTE24	0.263541	0.023572	22.9666	22.946	23.1195	23.2897	23.1813	23.3518	218990000	38	8	8	19.8
Q6NUQ1	RAD50-interacting protein 1	RINT1	0.434378	0.0873202	24.4646	24.5781	24.5469	24.5849	25.143	25.1648	218610000	5	3	3	6.8
P62841	40S ribosomal protein S15	RPS15	0.186907	0.670013	23.2511	23.1034	23.6723	23.0886	24.2638	23.2351	218060000	13	2	2	26.9
Q14149	MORC family CW-type zinc finger protein 3	MORC3	0.258342	0.131354	23.3584	23.1649	22.9466	23.5127	23.4456	23.2867	217330000	29	9	9	12.5
Q06323	Proteasome activator complex subunit 1	PSME1	-0.139231	0.282479	22.895	22.9799	23.2444	22.9093	22.9633	22.829	217310000	20	8	8	33.7
Q9BWU0	Kanadaptin	SLC4A1AP	-0.138285	0.164362	22.9082	23.1038	23.0439	22.7835	22.9814	22.8761	216990000	30	10	10	17.8
P26992	Ciliary neurotrophic factor receptor subunit alpha	CNTFR	0.259465	0.238509	23.4977	24.032	23.5889	23.859	23.8957	24.1422	216850000	13	6	6	24.7
Q13769	THO complex subunit 5 homolog	THOC5	0.254846	0.218179	22.6554	22.7989	23.2066	23.0801	23.2552	23.0901	216720000	25	9	9	24.5
Q96HA1;A8CG34	Nuclear envelope pore membrane protein POM 121;Nuclear envelope pore membrane protein POM 121C	POM121;POM121C	-0.0107659	0.889901	22.8869	22.9536	22.8529	22.8537	22.7917	23.0156	216550000	32	8	8	12.4
Q9UBQ0	Vacuolar protein sorting-associated protein 29	VPS29	0.00745116	0.951456	23.2089	23.0919	23.296	23.3973	23.0677	23.1542	216510000	26	6	6	43.4
Q9P2K8	Eukaryotic translation initiation factor 2-alpha kinase 4	EIF2AK4	-0.10457	0.66234	22.5516	22.7712	22.8244	22.6302	22.9578	22.2455	216480000	42	11	11	8.4
Q3V6T2	Girdin	CCDC88A	-0.28325	0.301664	22.7997	22.6829	22.166	22.5401	22.0909	22.1679	216450000	41	13	13	9.2
Q16186	Proteasomal ubiquitin receptor ADRM1	ADRM1	-0.0430078	0.674573	23.2097	23.3124	23.0088	23.1008	23.2001	23.1009	216320000	23	5	5	14.7
Q7Z434	Mitochondrial antiviral-signaling protein	MAVS	-0.0835425	0.150209	23.0424	23.1463	23.0097	23.0142	22.9949	22.9386	216240000	34	9	9	31.1
Q9UKG1	DCC-interacting protein 13-alpha	APPL1	0.0712215	0.725702	22.9242	22.337	22.5588	22.5741	22.8365	22.6231	216090000	34	12	12	25.5
O00471	Exocyst complex component 5	EXOC5	0.196035	0.247124	21.8873	21.9547	22.0404	21.9588	22.4219	22.0899	216030000	29	14	14	27.8
Q13610	Periodic tryptophan protein 1 homolog	PWP1	0.0823489	0.449242	23.2521	23.3966	23.2245	23.2089	23.4446	23.4669	215150000	20	6	6	20.4
Q71DI3	Histone H3.2	HIST2H3A	1.26787	0.116156	22.2464	23.0649	24.3045	24.4089	24.1458	24.8646	215010000	5	8	1	23.5
P83916	Chromobox protein homolog 1	CBX1	0.070902	0.665503	23.2423	23.4848	23.4191	23.513	23.197	23.6488	213940000	26	5	4	30.8
Q6UXD5	Seizure 6-like protein 2	SEZ6L2	0.20795	0.683946	23.2396	24.3055	24.4021	24.7003	24.19	23.6808	213370000	19	6	6	11.5
Q9H9A5	CCR4-NOT transcription complex subunit 10	CNOT10	0.0218124	0.857455	23.0473	23.025	23.1618	23.2024	22.8885	23.2087	213360000	32	10	10	17.7
Q12802	A-kinase anchor protein 13	AKAP13	-0.728899	0.324989	22.7489	23.4031	22.3147	22.9094	21.0009	22.3698	213340000	36	16	16	8.2
P26232	Catenin alpha-2	CTNNA2	0.527511	0.184356	23.5323	24.18	23.8224	24.8151	23.881	24.4212	212860000	11	11	1	1.9
P22033	Methylmalonyl-CoA mutase, mitochondrial	MUT	0.141064	0.304708	22.4245	22.359	22.1885	22.3412	22.6566	22.3974	212850000	33	11	11	24.5
Q6DKJ4	Nucleoredoxin	NXN	-0.166943	0.380233	23.2825	23.1402	22.87	22.9903	22.7019	23.0997	212810000	32	8	8	26.7
O95696	Bromodomain-containing protein 1	BRD1	-0.22146	0.315048	22.8634	23.1323	23.0089	23.0507	22.4482	22.8414	212370000	33	10	10	8.6
Q15057	Arf-GAP with coiled-coil, ANK repeat and PH domain-containing protein 2	ACAP2	0.120235	0.569974	22.5529	22.6788	22.8356	22.507	23.1183	22.8028	212250000	25	10	10	21
Q13332	Receptor-type tyrosine-protein phosphatase S	PTPRS	-0.565437	0.23097	22.5813	23.1077	22.5254	22.8708	21.7106	21.9368	211980000	39	16	11	10.1
Q96SU4	Oxysterol-binding protein-related protein 9	OSBPL9	0.00220268	0.977284	23.1139	23.1499	23.0715	22.9831	23.2179	23.1409	211460000	29	10	10	21.7
Q15427	Splicing factor 3B subunit 4	SF3B4	-0.143811	0.611298	23.6958	24.0041	24.0112	24.2081	23.6829	23.3886	211410000	26	6	6	23.3
P08240	Signal recognition particle receptor subunit alpha	SRPR	0.0680018	0.888878	22.7735	23.3681	23.3325	22.4565	23.8768	23.3449	211380000	22	9	9	16.6
P63092;Q5JWF2	Guanine nucleotide-binding protein G(s) subunit alpha isoforms short;Guanine nucleotide-binding protein G(s) subunit alpha isoforms XLas	GNAS	0.0883212	0.260444	22.5791	22.5554	22.5684	22.5803	22.5979	22.7898	211320000	32	9	8	27.7
P41567	Eukaryotic translation initiation factor 1	EIF1	0.247112	0.295064	22.8596	23.4175	23.4537	23.3892	23.4534	23.6297	210510000	25	5	5	53.1
Q6UXN9	WD repeat-containing protein 82	WDR82	0.261389	0.0512231	22.5342	22.4298	22.6126	22.6702	22.7535	22.937	209810000	37	6	6	24.9
Q8NCN5	Pyruvate dehydrogenase phosphatase regulatory subunit, mitochondrial	PDPR	0.200979	0.0627856	22.3313	22.4789	22.5441	22.7407	22.6365	22.58	209620000	40	11	11	20.5
Q7L5N1	COP9 signalosome complex subunit 6	COPS6	0.0174759	0.910213	22.7564	22.7298	23.0717	22.7769	23.0612	22.7723	209230000	30	8	8	31.5
O15439	Multidrug resistance-associated protein 4	ABCC4	-0.431753	0.251354	23.3569	23.7506	23.8258	23.6506	23.3166	22.6708	208860000	26	6	6	7.6
P07602	Prosaposin;Saposin-A;Saposin-B-Val;Saposin-B;Saposin-C;Saposin-D	PSAP	-0.418019	0.0657242	23.1586	23.4429	22.9111	22.8797	22.686	22.6928	208520000	29	6	6	13.2
Q8ND56	Protein LSM14 homolog A	LSM14A	0.0460259	0.491547	23.1884	23.3303	23.2856	23.3905	23.3144	23.2376	208150000	20	4	4	12.3
P62308;A8MWD9	Small nuclear ribonucleoprotein G;Putative small nuclear ribonucleoprotein G-like protein 15	SNRPG;SNRPGP15	0.528948	0.0808191	24.1542	23.6862	24.4165	24.6293	24.4715	24.7431	208090000	11	3	3	26.3
P49840	Glycogen synthase kinase-3 alpha	GSK3A	0.180044	0.553067	23.4715	24.126	23.4497	24.1914	23.6374	23.7586	206520000	18	7	5	12.8
Q13011	Delta(3,5)-Delta(2,4)-dienoyl-CoA isomerase, mitochondrial	ECH1	0.131369	0.0258649	23.1601	23.1265	23.0717	23.248	23.3005	23.2038	206390000	21	8	8	29.3
O15118	Niemann-Pick C1 protein	NPC1	-0.0321014	0.820864	23.8235	23.6766	23.6656	23.8208	23.8038	23.4447	205990000	24	6	6	5.9
Q7Z417	Nuclear fragile X mental retardation-interacting protein 2	NUFIP2	0.132855	0.148955	22.9476	23.2019	23.0763	23.215	23.1838	23.2255	205940000	37	7	7	19.6
P17482	Homeobox protein Hox-B9	HOXB9	0.654755	0.0548062	23.3416	22.582	22.9596	23.6103	23.4348	23.8024	205870000	19	6	6	51.2
Q96SB8	Structural maintenance of chromosomes protein 6	SMC6	0.194773	0.025315	23.1728	23.1368	23.1346	23.2696	23.3094	23.4495	205770000	19	9	9	14
Q9UJX3	Anaphase-promoting complex subunit 7	ANAPC7	0.116421	0.120174	22.5153	22.5325	22.6924	22.7313	22.674	22.6842	205640000	33	12	12	26
Q8IUE6	Histone H2A type 2-B	HIST2H2AB	-0.724686	0.0309908	24.9516	25.3515	24.7964	24.4633	24.4502	24.0121	205250000	2	4	1	5.4
O75175	CCR4-NOT transcription complex subunit 3	CNOT3	0.157724	0.474783	22.857	23.2811	22.9026	23.3636	22.8795	23.2707	204620000	25	6	6	14.7
Q15555	Microtubule-associated protein RP/EB family member 2	MAPRE2	0.258942	0.283151	23.6413	23.5392	23.5805	23.6052	23.6748	24.2578	203890000	15	4	4	18.7
Q9P260	LisH domain and HEAT repeat-containing protein KIAA1468	KIAA1468	-0.147621	0.425817	22.5918	22.5803	22.8093	22.7452	22.5585	22.2348	203700000	35	12	12	14.5
Q14232	Translation initiation factor eIF-2B subunit alpha	EIF2B1	0.15102	0.108428	22.2152	22.3489	22.3089	22.4435	22.3344	22.5481	203590000	27	8	8	33.1
Q14696	LDLR chaperone MESD	MESDC2	-0.337027	0.0280708	23.3185	23.3514	23.0528	22.9514	22.9191	22.8411	203260000	29	6	6	40.2
Q6YHU6	Thyroid adenoma-associated protein	THADA	-0.0606081	0.547821	22.3904	22.5635	22.3146	22.4582	22.3636	22.2648	203100000	45	12	12	9.1
Q9UKV8	Protein argonaute-2	AGO2	0.120227	0.505003	22.5549	22.8488	22.3639	22.6351	22.6154	22.8778	202560000	27	14	8	18.2
P18827	Syndecan-1	SDC1	0.0192021	0.965021	24.0023	24.0062	24.0568	24.8229	23.4296	23.8704	202440000	20	4	4	15.5
Q7Z3T8	Zinc finger FYVE domain-containing protein 16	ZFYVE16	-0.0674772	0.545871	22.3687	22.5793	22.2879	22.4109	22.3855	22.237	202240000	25	10	10	10.9
Q5T5X7	BEN domain-containing protein 3	BEND3	0.0572118	0.842095	22.4576	22.865	22.822	22.3556	23.1733	22.7873	202050000	33	10	10	17.4
O60637	Tetraspanin-3	TSPAN3	0.0781749	0.654583	24.1714	24.2347	23.97	24.397	24.2845	23.9292	201720000	15	2	2	9.1
Q9NRA8	Eukaryotic translation initiation factor 4E transporter	EIF4ENIF1	0.0468202	0.845521	22.6584	23.264	22.973	23.1949	22.7322	23.1087	201660000	26	9	9	13.2
Q9UDY2	Tight junction protein ZO-2	TJP2	-0.260217	0.0231882	22.7465	22.6695	22.6583	22.5654	22.3572	22.3711	201630000	37	11	11	12.3
Q9BSC4	Nucleolar protein 10	NOL10	0.251115	0.283842	22.8671	22.8455	22.5152	22.7873	23.3268	22.867	201550000	26	8	8	17.9
Q15276	Rab GTPase-binding effector protein 1	RABEP1	0.114354	0.350822	22.6267	22.7475	22.9094	22.9464	22.7336	22.9467	201550000	32	10	10	17.6
Q9NVE7	Pantothenate kinase 4	PANK4	0.424682	0.00113276	22.172	22.1453	22.124	22.6429	22.5946	22.4778	201530000	24	12	12	26.3
P99999	Cytochrome c	CYCS	-0.0681656	0.738404	23.8475	23.4475	24.0546	23.6058	23.7022	23.837	200910000	22	4	4	48.6
O00592	Podocalyxin	PODXL	-0.38228	0.501248	23.1949	23.6944	24.1741	22.7513	24.1605	23.0048	200860000	16	5	5	10
Q9BYG3	MKI67 FHA domain-interacting nucleolar phosphoprotein	NIFK	0.013292	0.84946	22.2606	22.4013	22.2663	22.3325	22.3986	22.237	200470000	33	9	9	46.4
P55735	Protein SEC13 homolog	SEC13	-0.0527027	0.342261	23.3198	23.2608	23.4276	23.2778	23.2831	23.2893	200180000	20	6	6	32.3
P30044	Peroxiredoxin-5, mitochondrial	PRDX5	0.114962	0.651306	22.9332	23.1293	23.4712	23.242	23.6193	23.0172	199350000	18	6	6	44.4
P20962	Parathymosin	PTMS	0.66891	0.0777634	23.5082	23.399	23.0055	23.5693	23.9537	24.3965	199280000	16	2	2	22.5
O95183	Vesicle-associated membrane protein 5	VAMP5	1.58616	0.465637	24.93	19.0388	24.8196	24.8209	23.9114	24.8146	198990000	4	1	1	6
Q96A33	Coiled-coil domain-containing protein 47	CCDC47	-0.0839222	0.554299	23.0409	22.9304	23.2794	22.8542	23.016	23.1287	198930000	19	5	5	10.6
Q13595	Transformer-2 protein homolog alpha	TRA2A	0.385052	0.0215533	23.2157	23.5057	23.5476	23.8256	23.7827	23.8158	198730000	23	4	4	19.5
Q6Y1H2	Very-long-chain (3R)-3-hydroxyacyl-CoA dehydratase 2	HACD2	0.0138096	0.95222	23.6867	23.1558	23.5156	23.2548	23.7559	23.3888	198170000	11	4	4	19.3
O00151	PDZ and LIM domain protein 1	PDLIM1	0.896067	0.00221286	22.6529	22.7066	22.9138	23.5369	23.5702	23.8543	198110000	17	7	7	35.3
Q9Y3E0	Vesicle transport protein GOT1B	GOLT1B	0.155567	0.193403	23.6559	23.9099	23.6203	23.8105	23.9483	23.894	197550000	20	3	3	18.8
Q8TEW0	Partitioning defective 3 homolog	PARD3	-0.287208	0.108434	22.7811	22.8824	22.6744	22.6834	22.2549	22.5379	197360000	26	11	11	13
O95292	Vesicle-associated membrane protein-associated protein B/C	VAPB	0.0975507	0.487717	22.7786	22.6083	22.349	22.635	22.727	22.6666	197020000	26	6	5	28.8
P55795	Heterogeneous nuclear ribonucleoprotein H2	HNRNPH2	0.0275031	0.895811	22.5419	22.7217	23.0249	22.5327	22.8337	23.0045	196900000	32	13	7	28.1
Q9BVK6	Transmembrane emp24 domain-containing protein 9	TMED9	0.161073	0.473026	23.4352	23.791	23.8868	23.6064	24.1266	23.8633	196870000	9	3	3	12.8
Q96HY7	Probable 2-oxoglutarate dehydrogenase E1 component DHKTD1, mitochondrial	DHTKD1	0.206403	0.352791	22.4538	22.3803	22.774	22.4368	22.9397	22.8508	196820000	29	10	10	21.2
Q14108	Lysosome membrane protein 2	SCARB2	0.107622	0.649731	23.6611	23.1523	23.4342	23.2024	23.7329	23.6351	196720000	19	5	5	17.6
P49354	Protein farnesyltransferase/geranylgeranyltransferase type-1 subunit alpha	FNTA	0.104429	0.449685	22.4209	22.2127	22.5079	22.5342	22.6082	22.3124	196480000	31	8	8	32.7
P53597	Succinyl-CoA ligase [ADP/GDP-forming] subunit alpha, mitochondrial	SUCLG1	-0.101308	0.274744	23.3311	23.1353	23.185	23.1181	23.209	23.0204	196240000	17	4	4	18.5
Q5JTV8	Torsin-1A-interacting protein 1	TOR1AIP1	-0.0974073	0.405273	22.4575	22.2595	22.5379	22.2054	22.4277	22.3296	195870000	26	11	11	23.2
Q9BWE0	Replication initiator 1	REPIN1	-0.19616	0.133232	23.6765	24.0039	23.7866	23.7051	23.5723	23.601	195860000	17	6	6	13.8
Q9UH65	Switch-associated protein 70	SWAP70	-0.162575	0.718426	22.6476	21.8157	22.6196	21.563	22.5731	22.4591	195640000	22	10	10	23.4
Q9NVH1	DnaJ homolog subfamily C member 11	DNAJC11	-0.0488356	0.810363	23.6101	23.8232	23.3105	23.7699	23.4305	23.3969	195460000	28	9	9	24.5
Q9UPN7	Serine/threonine-protein phosphatase 6 regulatory subunit 1	PPP6R1	0.30165	0.342139	22.4118	22.9963	23.325	23.2936	23.0436	23.3009	195340000	23	8	8	17.5
Q9NPI6	mRNA-decapping enzyme 1A	DCP1A	0.202407	0.251721	22.9408	22.8938	22.9485	23.0083	22.9532	23.4289	194400000	26	6	6	16
P42566	Epidermal growth factor receptor substrate 15	EPS15	-0.311527	0.0950635	23.3594	23.8342	23.4986	23.2968	23.2106	23.2503	194330000	16	8	8	12.5
Q9UBL3	Set1/Ash2 histone methyltransferase complex subunit ASH2	ASH2L	0.130397	0.306061	22.9859	22.8749	23.2051	23.0632	23.1429	23.2509	194200000	25	6	6	14.3
Q8N1G2	Cap-specific mRNA (nucleoside-2-O-)-methyltransferase 1	CMTR1	0.120128	0.26042	22.2541	22.3463	22.5243	22.4029	22.5391	22.5431	193590000	37	10	10	18.4
[truncated: 1,973 more rows]

## Sheet: Significant
Majority protein IDs	Protein names	Gene name	iPSC_control Log2 Fold Change	iPSC_control P-Value	Control_1 Log2 LFQ Values	Control_2 Log2 LFQ Values	Control_3 Log2 LFQ Values	iPSC_1 Log2 LFQ Values	iPSC_2 Log2 LFQ Values	iPSC_3 Log2 LFQ Values	Intensity	MS/MS count	Peptides	Razor + unique peptides	sequence coverage [%]
P60510	Serine/threonine-protein phosphatase 4 catalytic subunit	PPP4C	2.42408	0.0471767	20.8421	23.3772	20.9196	24.3817	24.2831	23.7463	122990000	9	4	3	16
Q16352	Alpha-internexin	INA	1.77966	0.0252642	22.9854	23.814	22.3898	25.2142	24.2474	25.0667	812390000	79	24	23	48.9
P07196	Neurofilament light polypeptide	NEFL	1.74782	0.0334157	21.3071	20.7272	20.8756	23.7591	22.1839	22.2104	78929000	8	7	6	14.5
P57723	Poly(rC)-binding protein 4	PCBP4	1.62017	0.00552763	20.2008	21.1196	20.7609	22.1789	22.1876	22.5754	84820000	16	7	6	31
O15111	Inhibitor of nuclear factor kappa-B kinase subunit alpha	CHUK	1.50679	0.016378	19.7686	20.426	20.9681	22.1955	21.7731	21.7145	12782000	2	1	1	2.1
Q9NT99	Leucine-rich repeat-containing protein 4B	LRRC4B	1.49459	0.0111189	21.1725	20.1065	20.6419	22.2342	21.8739	22.2965	30877000	4	3	3	5.5
O14763	Tumor necrosis factor receptor superfamily member 10B	TNFRSF10B	1.39218	0.0462487	20.2176	21.5197	21.0947	22.7354	21.7444	22.5289	30035000	5	2	2	7.3
A6NE02	BTB/POZ domain-containing protein 17	BTBD17	1.32021	0.0276087	21.292	20.4967	21.3632	22.5777	22.706	21.8289	68824000	12	6	6	26.2
P60983	Glia maturation factor beta	GMFB	1.31702	0.0128524	22.236	22.2711	22.0656	22.923	23.6763	23.9245	102200000	11	2	2	27.5
Q9GZY8	Mitochondrial fission factor	MFF	1.30628	0.00452026	21.987	21.6168	21.5557	22.9532	23.3725	22.7526	47635000	5	1	1	7.9
P78346	Ribonuclease P protein subunit p30	RPP30	1.24534	0.00186136	22.4895	22.7264	23.056	23.9144	24.0313	24.0623	127100000	12	4	4	25
P04350	Tubulin beta-4A chain	TUBB4A	1.21767	0.0347134	21.7411	22.2907	22.2341	23.7843	23.5001	22.6346	68181000	7	23	2	7.7
P29762	Cellular retinoic acid-binding protein 1	CRABP1	1.19635	0.0158166	23.183	23.2352	22.8188	24.5117	23.7426	24.5718	466030000	39	10	9	57.7
Q8IXM3	39S ribosomal protein L41, mitochondrial	MRPL41	1.16131	0.0307328	20.3571	21.0391	19.8257	21.4683	21.6398	21.5976	13029000	3	1	1	24.1
Q8IW35	Centrosomal protein of 97 kDa	CEP97	1.05519	0.0158346	21.4947	21.1664	21.5561	22.1103	22.371	22.9015	63480000	13	5	5	8.3
Q96DE0	U8 snoRNA-decapping enzyme	NUDT16	1.0265	0.00641516	20.7069	20.462	21.0964	21.9083	21.7568	21.6797	19812000	5	3	2	21
P29323;P54762	Ephrin type-B receptor 2;Ephrin type-B receptor 1	EPHB2;EPHB1	0.98636	0.0224552	21.4285	20.6681	21.1304	21.9145	21.8904	22.3812	23660000	5	3	2	3.2
Q13425	Beta-2-syntrophin	SNTB2	0.906883	0.00171961	21.3476	21.2572	21.3813	22.2761	22.4126	22.0181	84751000	12	5	5	10.6
Q9NV88	Integrator complex subunit 9	INTS9	0.904246	0.00390767	22.1609	22.1667	22.0607	23.1799	22.7397	23.1815	112090000	17	7	7	16.7
Q9NRF8	CTP synthase 2	CTPS2	0.901479	0.0187908	22.6483	22.4723	22.6185	23.0279	23.7721	23.6436	143270000	17	7	5	9.7
O00151	PDZ and LIM domain protein 1	PDLIM1	0.896067	0.00221286	22.6529	22.7066	22.9138	23.5369	23.5702	23.8543	198110000	17	7	7	35.3
P49137	MAP kinase-activated protein kinase 2	MAPKAPK2	0.892863	0.0275429	22.1935	22.1413	22.2421	22.5711	23.2561	23.4283	65202000	7	2	2	6.8
Q7Z2W9	39S ribosomal protein L21, mitochondrial	MRPL21	0.841907	0.0359025	21.5301	21.5795	21.8863	22.0996	22.9521	22.47	32761000	4	2	2	19
Q9Y4D1	Disheveled-associated activator of morphogenesis 1	DAAM1	0.785034	0.0340612	21.4408	22.0867	21.5461	22.5199	22.7057	22.2031	78446000	14	6	6	7.2
Q9GZT8	NIF3-like protein 1	NIF3L1	0.781678	0.0241299	21.3249	21.6528	21.8822	22.2356	22.7028	22.2665	87900000	12	5	5	17.2
Q9H3H5	UDP-N-acetylglucosamine--dolichyl-phosphate N-acetylglucosaminephosphotransferase	DPAGT1	0.780428	0.0009078	20.3274	20.4592	20.5774	21.1774	21.3367	21.1912	14936000	3	1	1	2.7
Q9UPZ3	Hermansky-Pudlak syndrome 5 protein	HPS5	0.752526	0.0302997	20.8383	20.9345	20.97	21.5362	21.3582	22.106	21979000	4	2	2	2.4
Q8NBT2	Kinetochore protein Spc24	SPC24	0.735215	0.0303482	20.8546	20.7233	20.9393	21.4789	21.2593	21.9847	12000000	4	2	2	15.7
O95415	Brain protein I3	BRI3	0.716283	0.0121771	20.5446	20.6071	21.054	21.4149	21.5266	21.4131	16138000	3	1	1	12.8
P63172	Dynein light chain Tctex-type 1	DYNLT1	0.712772	0.00939993	22.1923	22.1578	21.8996	22.9844	22.8329	22.5708	75049000	18	3	3	49.6
Q9Y221	60S ribosome subunit biogenesis protein NIP7 homolog	NIP7	0.682343	0.0405049	21.4636	21.292	22.028	22.1865	22.2745	22.3696	45390000	5	2	2	18.9
Q96RN5	Mediator of RNA polymerase II transcription subunit 15	MED15	0.680204	0.0445378	20.8821	20.9484	21.2445	21.6566	21.3729	22.0861	41582000	6	4	4	6.6
O14787	Transportin-2	TNPO2	0.659136	0.000214068	22.7306	22.7711	22.88	23.4598	23.4936	23.4056	383740000	54	18	13	23.4
P49760	Dual specificity protein kinase CLK2	CLK2	0.646635	0.0275468	21.5262	21.8899	21.8237	22.1272	22.6626	22.39	40761000	5	3	3	7.2
Q96GZ6	Solute carrier family 41 member 3	SLC41A3	0.643356	0.0298424	20.194	20.4772	20.2804	21.249	20.6422	20.9905	12528000	5	1	1	2.6
Q9P0S9	Transmembrane protein 14C	TMEM14C	0.629175	0.0261796	22.9547	23.0824	22.9826	23.9901	23.4956	23.4215	87263000	7	2	2	41.1
Q9NXR7	BRCA1-A complex subunit BRE	BRE	0.621191	0.0465191	22.1936	22.2641	21.8734	23.054	22.7169	22.4239	62728000	10	3	3	15.7
P52756	RNA-binding protein 5	RBM5	0.608275	0.0207923	21.1083	21.4705	21.4274	22.175	21.8693	21.7867	45091000	10	4	4	7
Q5EBL4;Q969X0	RILP-like protein 1;RILP-like protein 2	RILPL1;RILPL2	0.604399	0.0307545	20.0583	20.6796	20.2759	21.0015	20.893	20.9325	16010000	3	2	2	4.5
Q5TC82	Roquin-1	RC3H1	0.604073	0.0357277	21.488	21.871	22.0488	22.2091	22.5437	22.4672	49335000	9	3	3	3.5
P62891;Q59GN2	60S ribosomal protein L39;Putative 60S ribosomal protein L39-like 5	RPL39;RPL39P5	0.594915	0.0263062	23.7981	23.553	23.694	23.9843	24.5255	24.32	131530000	5	1	1	19.6
Q8WU76	Sec1 family domain-containing protein 2	SCFD2	0.594667	0.0408123	21.1311	21.7139	21.2133	21.8581	22.111	21.8732	48477000	9	3	3	6.7
P24468	COUP transcription factor 2	NR2F2	0.58573	0.0171058	21.513	21.8569	21.5235	22.0399	22.3755	22.2352	53627000	12	4	4	11.4
O00442	RNA 3-terminal phosphate cyclase	RTCA	0.58045	0.0352115	22.0295	22.0663	21.5297	22.5025	22.5405	22.3238	70616000	9	4	4	15.8
O75531	Barrier-to-autointegration factor;Barrier-to-autointegration factor, N-terminally processed	BANF1	0.562455	0.00451838	22.0711	22.2264	22.0948	22.8614	22.5882	22.6301	64003000	11	2	2	40.4
Q02818	Nucleobindin-1	NUCB1	0.5596	0.0373473	21.6517	21.8061	22.1835	22.2621	22.4948	22.5632	50906000	7	3	3	9.5
O15213	WD repeat-containing protein 46	WDR46	0.557733	0.0367127	22.4153	22.315	22.1573	22.534	23.08	22.9469	151720000	19	7	7	17.9
Q96DH6	RNA-binding protein Musashi homolog 2	MSI2	0.54142	0.0159139	23.5393	23.3784	23.541	23.8001	24.2248	24.058	291040000	21	6	4	18.9
P61077;P62837	Ubiquitin-conjugating enzyme E2 D3;Ubiquitin-conjugating enzyme E2 D2	UBE2D3;UBE2D2	0.531425	0.0247199	25.0263	25.0552	24.7905	25.7102	25.483	25.2732	411770000	18	4	4	40.8
Q02040	A-kinase anchor protein 17A	AKAP17A	0.531347	0.00436384	22.9601	22.8619	22.9787	23.5234	23.2994	23.572	169010000	15	7	7	11.2
Q6ZRQ5	Protein MMS22-like	MMS22L	0.527036	0.00200485	21.9611	22.0323	22.1441	22.6723	22.506	22.5404	58026000	13	3	3	3.5
Q5HYI8	Rab-like protein 3	RABL3	0.519579	0.016316	21.021	20.8206	20.8476	21.5318	21.1876	21.5286	10837000	1	1	1	13.6
Q04727	Transducin-like enhancer protein 4	TLE4	0.518562	0.0038807	23.1943	23.0189	23.1398	23.5384	23.6005	23.7698	542810000	67	15	15	32.3
Q9NVM6	DnaJ homolog subfamily C member 17	DNAJC17	0.515027	0.0396343	20.7762	20.5798	21.1447	21.4106	21.2643	21.3709	17249000	7	1	1	6.9
Q86U70	LIM domain-binding protein 1	LDB1	0.512389	0.0480139	22.5978	22.7728	22.7903	22.9197	23.5095	23.2689	89100000	16	3	3	9.2
Q15796;P84022	Mothers against decapentaplegic homolog 2;Mothers against decapentaplegic homolog 3	SMAD2;SMAD3	0.509294	0.0161625	22.8843	22.8563	22.5414	23.1478	23.2954	23.3665	159990000	21	6	6	18
Q96GK7;Q6P2I3	Fumarylacetoacetate hydrolase domain-containing protein 2A;Fumarylacetoacetate hydrolase domain-containing protein 2B	FAHD2A;FAHD2B	0.50813	0.0411554	20.8622	20.8707	20.6246	21.0391	21.5614	21.2814	27963000	1	2	2	8.3
O75663	TIP41-like protein	TIPRL	0.492758	0.00341979	22.0199	22.046	21.9889	22.6138	22.5603	22.3589	96284000	13	4	4	21.7
Q8NEW0	Zinc transporter 7	SLC30A7	0.48479	0.00998253	21.8102	21.8761	22.0121	22.2185	22.5122	22.422	80227000	11	3	3	10.9
Q9Y657;Q5JUX0	Spindlin-1;Spindlin-3	SPIN1;SPIN3	0.4815	0.0446075	21.6258	21.363	21.578	21.7183	22.0952	22.1978	36249000	7	2	2	10.3
P14859	POU domain, class 2, transcription factor 1	POU2F1	0.479425	0.000423847	24.1006	24.0469	24.1864	24.6088	24.6093	24.554	566980000	51	10	10	23
P19105;O14950;P24844	Myosin regulatory light chain 12A;Myosin regulatory light chain 12B;Myosin regulatory light polypeptide 9	MYL12A;MYL12B;MYL9	0.474629	0.0161189	22.592	22.624	22.7573	22.968	23.0952	23.334	129080000	12	3	3	27.5
Q9P2D3	HEAT repeat-containing protein 5B	HEATR5B	0.467836	0.00531181	21.0672	21.1167	21.0459	21.6046	21.3815	21.6471	43077000	8	5	5	4
P24534	Elongation factor 1-beta	EEF1B2	0.459849	0.0380504	24.4371	24.8447	24.868	25.0642	25.2397	25.2256	300720000	22	3	2	20.9
Q13126	S-methyl-5-thioadenosine phosphorylase	MTAP	0.456489	0.00436708	22.7107	22.5555	22.8174	23.1378	23.1254	23.19	131370000	10	4	4	26.5
P54619	5-AMP-activated protein kinase subunit gamma-1	PRKAG1	0.45334	0.0411653	22.4356	22.0638	22.0608	22.4653	22.7509	22.704	71790000	9	3	3	14.2
Q6L8Q7	2,5-phosphodiesterase 12	PDE12	0.452202	0.0144576	22.3557	22.519	22.7273	23.0089	23.0038	22.9459	332390000	47	13	13	38.1
O95777	U6 snRNA-associated Sm-like protein LSm8	LSM8	0.450697	0.0121612	21.7624	21.538	21.8356	22.1647	22.0714	22.252	30695000	7	1	1	16.7
Q8IZ40	REST corepressor 2	RCOR2	0.447728	0.0396854	22.7638	23.2704	23.0849	23.4625	23.4809	23.5189	583400000	60	14	13	36.3
Q8NDT2	Putative RNA-binding protein 15B	RBM15B	0.441479	0.0234671	23.3048	23.3086	23.0119	23.5028	23.7515	23.6954	269500000	28	8	7	13.6
Q9BT22	Chitobiosyldiphosphodolichol beta-mannosyltransferase	ALG1	0.43875	0.017695	22.7043	22.6869	22.7563	22.9736	23.1342	23.356	121140000	12	2	2	8.2
Q9UH99	SUN domain-containing protein 2	SUN2	0.43478	0.0079838	23.5133	23.4105	23.3496	23.9015	23.962	23.7143	431180000	52	13	13	32.2
Q9H201	Epsin-3	EPN3	0.426963	0.0259173	20.9941	20.8217	21.2333	21.4988	21.388	21.4432	18762000	6	1	1	1.6
Q6P9B6	TLD domain-containing protein 1	TLDC1	0.426392	0.0196362	23.7328	23.9859	24.0108	24.2199	24.4623	24.3264	296930000	29	5	5	15.6
Q9NVE7	Pantothenate kinase 4	PANK4	0.424682	0.00113276	22.172	22.1453	22.124	22.6429	22.5946	22.4778	201530000	24	12	12	26.3
Q9H444	Charged multivesicular body protein 4b	CHMP4B	0.423373	0.032171	21.2743	21.5606	21.366	21.7758	22.0169	21.6783	43981000	7	2	2	10.7
P61020	Ras-related protein Rab-5B	RAB5B	0.422848	0.0047122	22.1608	22.3305	22.3033	22.7421	22.7382	22.5828	104220000	13	7	4	27.4
Q6NW34	Uncharacterized protein C3orf17	C3orf17	0.42104	0.0273671	21.5288	21.3783	21.5265	21.6911	22.082	21.9236	59339000	16	4	4	9.9
Q8NFF5	FAD synthase;Molybdenum cofactor biosynthesis protein-like region;FAD synthase region	FLAD1	0.420061	0.025063	22.1769	22.1721	22.3731	22.493	22.649	22.8402	178600000	28	8	8	24
Q12824	SWI/SNF-related matrix-associated actin-dependent regulator of chromatin subfamily B member 1	SMARCB1	0.418594	0.0350448	22.8938	22.9681	22.9842	23.4201	23.1193	23.5624	179580000	21	6	6	29.1
Q92990	Glomulin	GLMN	0.417901	0.0176702	22.4152	22.3982	22.6868	22.8181	22.9977	22.9381	266430000	53	12	12	29.3
Q9UKL0	REST corepressor 1	RCOR1	0.416871	0.0322373	21.5923	21.8919	21.4983	22.0845	22.1634	21.9852	74912000	14	5	5	13.8
Q8WX92	Negative elongation factor B	NELFB	0.41101	0.01319	23.199	23.5168	23.3411	23.7089	23.8136	23.7673	475670000	52	11	11	29.8
Q6PJG6	BRCA1-associated ATM activator 1	BRAT1	0.409969	0.0153441	22.4904	22.6683	22.8003	23.1203	22.9715	23.097	318640000	63	13	13	26.2
P51178	1-phosphatidylinositol 4,5-bisphosphate phosphodiesterase delta-1	PLCD1	0.406978	0.0143803	24.4403	24.5897	24.381	24.726	24.9371	24.9689	975200000	77	17	17	36.2
P13473	Lysosome-associated membrane glycoprotein 2	LAMP2	0.406562	0.00895516	23.9793	23.9489	24.0097	24.5486	24.3386	24.2703	252600000	22	4	4	9.3
Q9NUW8	Tyrosyl-DNA phosphodiesterase 1	TDP1	0.406391	0.0421839	21.9814	22.3247	22.2944	22.4434	22.6558	22.7205	113950000	18	8	8	19.7
O95372	Acyl-protein thioesterase 2	LYPLA2	0.405599	0.0128291	23.1027	22.9736	23.2807	23.5413	23.462	23.5703	120710000	12	2	2	19
O75608	Acyl-protein thioesterase 1	LYPLA1	0.402749	0.0245788	22.4094	22.5622	22.5085	22.6889	22.9652	23.0342	125730000	12	4	4	33.5
Q99081	Transcription factor 12	TCF12	0.393645	0.0285837	21.5975	21.8691	21.9561	22.1284	22.188	22.2873	70155000	9	4	4	14.1
Q9UBD5	Origin recognition complex subunit 3	ORC3	0.393157	0.0202925	22.9236	22.8643	22.7396	23.0654	23.3733	23.2683	365660000	48	13	13	27.1
Q9UFC0	Leucine-rich repeat and WD repeat-containing protein 1	LRWD1	0.38746	0.00607074	24.6664	24.7106	24.5111	24.9514	25.0069	25.0922	715990000	55	12	12	28.6
Q13595	Transformer-2 protein homolog alpha	TRA2A	0.385052	0.0215533	23.2157	23.5057	23.5476	23.8256	23.7827	23.8158	198730000	23	4	4	19.5
Q14257	Reticulocalbin-2	RCN2	0.383457	0.00928742	24.9696	24.8906	25.0073	25.48	25.2297	25.3081	1002300000	53	10	10	38.8
O60256	Phosphoribosyl pyrophosphate synthase-associated protein 2	PRPSAP2	0.37796	0.0363776	23.039	22.7613	23.0109	23.2053	23.4809	23.2588	389510000	40	11	11	39.8
P60891;P11908	Ribose-phosphate pyrophosphokinase 1;Ribose-phosphate pyrophosphokinase 2	PRPS1;PRPS2	0.372885	0.0205247	24.1267	24.1888	24.3969	24.5676	24.7255	24.538	682830000	83	11	11	50.3
Q9P2I0	Cleavage and polyadenylation specificity factor subunit 2	CPSF2	0.371239	0.0234402	24.1486	24.3236	24.2011	24.418	24.7121	24.657	769960000	76	18	18	34.1
Q96TA2	ATP-dependent zinc metalloprotease YME1L1	YME1L1	0.367383	0.043134	21.4754	21.7316	21.747	22.1361	21.8425	22.0775	46200000	11	3	3	7.6
Q9H074	Polyadenylate-binding protein-interacting protein 1	PAIP1	0.362967	0.0186033	22.8664	22.7508	22.7232	23.0491	23.0694	23.3106	152390000	26	5	5	14.8
O75027	ATP-binding cassette sub-family B member 7, mitochondrial	ABCB7	0.361806	0.0316514	22.4666	22.3538	22.6111	22.9817	22.6936	22.8417	161970000	38	10	10	20.1
O43148	mRNA cap guanine-N7 methyltransferase	RNMT	0.359801	0.00183948	22.6963	22.7811	22.7442	23.0931	23.1773	23.0307	267870000	39	9	9	25
Q71UI9;P0C0S5	Histone H2A.V;Histone H2A.Z	H2AFV;H2AFZ	0.358105	0.0432629	27.3719	27.0966	27.0207	27.4056	27.6103	27.5476	2456900000	42	5	3	24.2
Q9H1I8	Activating signal cointegrator 1 complex subunit 2	ASCC2	0.357371	0.0470918	21.9906	21.9058	22.2934	22.3302	22.4645	22.4672	117710000	25	9	9	16.1
Q7L2H7	Eukaryotic translation initiation factor 3 subunit M	EIF3M	0.356838	0.00579202	25.2782	25.089	25.1678	25.5211	25.4786	25.6057	879490000	59	11	11	44.4
Q15800	Methylsterol monooxygenase 1	MSMO1	0.355179	0.0254189	23.3499	23.2774	23.35	23.6475	23.8671	23.5283	253280000	30	4	4	16.7
O95983	Methyl-CpG-binding domain protein 3	MBD3	0.351243	0.0172791	21.7688	21.7118	21.5471	21.9865	21.9494	22.1456	56875000	14	4	4	19.9
Q14119	Vascular endothelial zinc finger 1	VEZF1	0.34601	0.0321538	22.9322	22.8548	22.8338	23.0302	23.2437	23.3848	189130000	19	8	8	21.7
O43414	ERI1 exoribonuclease 3	ERI3	0.345054	0.038997	20.9835	20.9602	21.0531	21.313	21.1697	21.5492	13219000	3	1	1	3.6
P51692;P42229	Signal transducer and activator of transcription 5B;Signal transducer and activator of transcription 5A	STAT5B;STAT5A	0.339713	0.0340427	23.2437	23.4461	23.135	23.5311	23.5899	23.723	533740000	57	15	15	23
P54277	PMS1 protein homolog 1	PMS1	0.33482	0.003908	22.9329	23.092	23.0089	23.3001	23.331	23.4072	236640000	33	11	11	15.1
Q6P1J9	Parafibromin	CDC73	0.334809	0.012943	23.2404	23.4769	23.3098	23.6079	23.7197	23.7039	297540000	41	12	12	25
P43487	Ran-specific GTPase-activating protein	RANBP1	0.333373	0.0144097	25.5072	25.4494	25.5076	25.665	25.9006	25.8988	1571100000	59	6	6	49.3
Q27J81	Inverted formin-2	INF2	0.325909	0.00663372	22.2275	22.2109	22.3797	22.5483	22.6605	22.5871	176690000	34	11	11	15.1
Q9H0B6	Kinesin light chain 2	KLC2	0.321498	0.0231543	22.0176	22.1893	21.9618	22.2896	22.3561	22.4874	109880000	24	12	7	15.1
Q4V328	GRIP1-associated protein 1	GRIPAP1	0.314847	0.0471914	22.7988	22.6861	22.6836	22.8332	23.1032	23.1767	249870000	33	15	15	22.5
Q8IXK0	Polyhomeotic-like protein 2	PHC2	0.312509	0.0113312	21.7945	21.7247	21.942	22.1535	22.0753	22.1699	56068000	8	3	3	4.3
Q6PJI9	WD repeat-containing protein 59	WDR59	0.31184	0.035264	21.6218	21.4823	21.7295	21.7965	21.9366	22.0359	64100000	11	4	4	5.2
Q8NB90	Spermatogenesis-associated protein 5	SPATA5	0.311648	0.00574633	21.8189	21.9767	21.8372	22.1683	22.2473	22.1521	100510000	21	10	9	18.5
Q9NPJ6	Mediator of RNA polymerase II transcription subunit 4	MED4	0.310978	0.0272891	21.739	21.7857	21.8716	22.1514	21.9501	22.2278	44652000	9	3	3	15.2
O60341	Lysine-specific histone demethylase 1A	KDM1A	0.298535	0.0153314	25.287	25.3888	25.3994	25.5589	25.6342	25.7777	2834700000	201	33	33	58.3
Q9P2K5	Myelin expression factor 2	MYEF2	0.294819	0.0439841	22.8472	22.8827	22.9169	22.9922	23.2056	23.3335	277100000	34	9	9	19.3
O00505	Importin subunit alpha-4	KPNA3	0.293035	0.0272048	24.9137	25.1261	25.1561	25.3081	25.4373	25.3297	1024200000	58	15	15	43.2
P14550	Alcohol dehydrogenase [NADP(+)]	AKR1A1	0.288948	0.014534	24.6515	24.5391	24.5746	24.7934	24.841	24.9976	1312700000	90	16	16	61.8
Q09161	Nuclear cap-binding protein subunit 1	NCBP1	0.287948	0.00397583	24.71	24.721	24.7103	24.9114	25.0178	25.0759	1857000000	144	28	28	49.4
O43765	Small glutamine-rich tetratricopeptide repeat-containing protein alpha	SGTA	0.28443	0.0154896	23.1383	23.0259	23.0122	23.2432	23.3431	23.4434	172790000	26	5	5	20.4
Q13362	Serine/threonine-protein phosphatase 2A 56 kDa regulatory subunit gamma isoform	PPP2R5C	0.2819	0.0270017	21.9836	22.1064	22.261	22.3962	22.3661	22.4344	89784000	19	9	5	12
Q15813	Tubulin-specific chaperone E	TBCE	0.279824	0.00112033	23.0086	23.0984	23.055	23.2967	23.3347	23.3701	305060000	50	12	12	38.5
Q969S3	Zinc finger protein 622	ZNF622	0.275387	0.0248165	21.3132	21.5505	21.3849	21.6683	21.6456	21.7609	23118000	5	1	1	3.4
Q9Y2X0	Mediator of RNA polymerase II transcription subunit 16	MED16	0.273691	0.0105611	22.7431	22.6523	22.6658	23.0291	22.8556	22.9975	129980000	21	7	7	12.1
P48380	Transcription factor RFX3	RFX3	0.271783	0.0135443	23.324	23.1685	23.2359	23.453	23.605	23.4858	261740000	36	9	9	23.4
Q92522	Histone H1x	H1FX	0.270568	0.00482302	25.8828	25.8663	25.8795	26.057	26.1644	26.219	1237900000	50	8	8	32.4
P19447	TFIIH basal transcription factor complex helicase XPB subunit	ERCC3	0.266928	0.0147506	21.174	21.1596	21.0819	21.3007	21.5023	21.4133	37535000	6	4	4	7.3
P26583	High mobility group protein B2	HMGB2	0.263713	0.00939426	26.6834	26.6312	26.6362	26.8067	26.9741	26.961	3133800000	107	11	9	27.8
O75844	CAAX prenyl protease 1 homolog	ZMPSTE24	0.263541	0.023572	22.9666	22.946	23.1195	23.2897	23.1813	23.3518	218990000	38	8	8	19.8
Q9UJX4	Anaphase-promoting complex subunit 5	ANAPC5	0.263075	0.0408273	22.7975	22.8066	22.7834	22.9446	23.2322	22.9999	367510000	58	14	14	28.1
O15372	Eukaryotic translation initiation factor 3 subunit H	EIF3H	0.26199	0.0349422	24.2741	24.4143	24.4591	24.5318	24.7464	24.6552	840930000	65	14	14	55.7
Q9NYK5	39S ribosomal protein L39, mitochondrial	MRPL39	0.261158	0.0338932	21.6224	21.7808	21.8168	21.8957	22.0904	22.0175	83222000	19	4	4	10.1
P18031	Tyrosine-protein phosphatase non-receptor type 1	PTPN1	0.260198	0.0164549	23.4183	23.4422	23.6139	23.7208	23.7399	23.7943	511930000	51	14	14	45.3
Q8N4Q0	Zinc-binding alcohol dehydrogenase domain-containing protein 2	ZADH2	0.255084	0.0147391	22.1459	22.0861	22.1293	22.3724	22.4801	22.2742	88889000	20	5	5	22.5
Q9Y450	HBS1-like protein	HBS1L	0.254932	0.0154924	23.674	23.6931	23.6939	23.8192	24.025	23.9816	590960000	54	17	17	37
Q8WW12	PEST proteolytic signal-containing nuclear protein	PCNP	0.254815	0.0215763	22.2248	22.0876	22.0726	22.2853	22.4137	22.4503	84047000	18	4	4	29.8
P67936	Tropomyosin alpha-4 chain	TPM4	0.249301	0.033158	25.223	25.0288	25.0648	25.2549	25.3932	25.4164	858080000	71	18	18	56.9
Q9BWS9	Chitinase domain-containing protein 1	CHID1	0.24797	0.00288653	21.5928	21.7124	21.6765	21.9245	21.9207	21.8804	75479000	19	5	5	19.3
Q7Z5L9	Interferon regulatory factor 2-binding protein 2	IRF2BP2	0.24746	0.0167108	21.3528	21.3247	21.3302	21.6519	21.6384	21.4597	42979000	13	6	6	22.5
P62805	Histone H4	HIST1H4A	0.245878	0.0393912	31.2899	31.045	31.2789	31.4237	31.481	31.4467	98509000000	451	18	18	66
Q8ND24	RING finger protein 214	RNF214	0.237867	0.0235054	24.832	24.9454	24.9219	25.0267	25.1697	25.2166	495850000	38	12	12	25.6
Q9BTV4	Transmembrane protein 43	TMEM43	0.235986	0.0295973	23.8583	23.7246	23.7569	23.917	24.0105	24.1204	472970000	54	11	11	39
Q9UJX2	Cell division cycle protein 23 homolog	CDC23	0.23595	0.0284625	23.6055	23.7525	23.7022	23.8569	24.0331	23.8779	341330000	40	11	11	30.3
O75489	NADH dehydrogenase [ubiquinone] iron-sulfur protein 3, mitochondrial	NDUFS3	0.235432	0.0474184	22.8066	22.7103	22.9329	23.0924	23.1161	22.9475	292990000	40	8	8	40.9
O60506	Heterogeneous nuclear ribonucleoprotein Q	SYNCRIP	0.233435	0.0192681	26.5856	26.6395	26.6632	26.7529	26.9449	26.8908	4486600000	206	26	22	43
Q8N5C6	S1 RNA-binding domain-containing protein 1	SRBD1	0.231008	0.00417831	23.4869	23.4089	23.4089	23.7125	23.6114	23.6737	366700000	45	16	16	21.7
Q3KQU3	MAP7 domain-containing protein 1	MAP7D1	0.22476	0.0211408	23.2869	23.3321	23.2905	23.5715	23.4107	23.6016	546630000	78	17	17	24
Q13867	Bleomycin hydrolase	BLMH	0.211291	0.0427258	24.7901	24.9263	24.7783	24.9345	25.1011	25.093	502510000	39	11	11	34.3
Q05397	Focal adhesion kinase 1	PTK2	0.211068	0.045017	23.7666	23.7582	23.868	24.0737	23.8802	24.072	728410000	74	20	20	31.8
Q9UBF2	Coatomer subunit gamma-2	COPG2	0.209666	0.0265176	23.563	23.7235	23.7205	23.8859	23.9274	23.8227	790090000	84	22	18	33.1
Q8N3U4	Cohesin subunit SA-2	STAG2	0.204062	0.0228825	23.7797	23.7533	23.7815	24.0259	23.8636	24.0371	706980000	78	22	18	20.8
Q10567	AP-1 complex subunit beta-1	AP1B1	0.200943	0.0459042	24.517	24.674	24.5513	24.8351	24.8316	24.6785	1118400000	105	33	17	28.6
P67812	Signal peptidase complex catalytic subunit SEC11A	SEC11A	0.197528	0.0412078	22.5476	22.4316	22.3226	22.6025	22.6466	22.6453	95371000	10	3	3	16.2
Q14241	Transcription elongation factor B polypeptide 3	TCEB3	0.195717	0.0197529	22.1641	22.306	22.1939	22.4003	22.3772	22.4735	236500000	44	8	8	18.2
Q96SB8	Structural maintenance of chromosomes protein 6	SMC6	0.194773	0.025315	23.1728	23.1368	23.1346	23.2696	23.3094	23.4495	205770000	19	9	9	14
P00387	NADH-cytochrome b5 reductase 3;NADH-cytochrome b5 reductase 3 membrane-bound form;NADH-cytochrome b5 reductase 3 soluble form	CYB5R3	0.194142	0.0364601	24.2316	24.2534	24.3713	24.5692	24.423	24.4464	728030000	54	9	9	38.2
O43252	Bifunctional 3-phosphoadenosine 5-phosphosulfate synthase 1;Sulfate adenylyltransferase;Adenylyl-sulfate kinase	PAPSS1	0.193834	0.0241953	23.7663	23.8433	23.891	23.9507	24.0396	24.0917	421690000	48	14	14	30.6
Q15369	Transcription elongation factor B polypeptide 1	TCEB1	0.193299	0.0241634	22.4156	22.4011	22.2821	22.5075	22.6253	22.5458	114020000	14	3	3	37.5
Q14738	Serine/threonine-protein phosphatase 2A 56 kDa regulatory subunit delta isoform	PPP2R5D	0.192508	0.0462015	23.6013	23.4731	23.4207	23.6356	23.7707	23.6663	633090000	68	12	12	24.1
P30153	Serine/threonine-protein phosphatase 2A 65 kDa regulatory subunit A alpha isoform	PPP2R1A	0.186439	0.000955131	27.6372	27.6537	27.614	27.7917	27.8186	27.8539	6486700000	273	28	28	59.9
P40227	T-complex protein 1 subunit zeta	CCT6A	0.186344	0.0332983	26.0894	26.1021	25.9899	26.1614	26.3212	26.2578	4352200000	206	30	30	69.7
Q9H0D6	5-3 exoribonuclease 2	XRN2	0.185517	0.0132276	25.0244	25.1269	25.116	25.2856	25.2193	25.3188	2111900000	159	33	33	46.6
P78310	Coxsackievirus and adenovirus receptor	CXADR	0.182806	0.0135146	22.1349	22.1757	22.2261	22.2941	22.4066	22.3844	83282000	16	7	7	22.7
Q05086	Ubiquitin-protein ligase E3A	UBE3A	0.182786	0.0246695	23.2079	23.1719	23.0795	23.2654	23.366	23.3762	624270000	83	22	22	34.7
Q96FV9	THO complex subunit 1	THOC1	0.180942	0.0117185	22.4178	22.5357	22.4516	22.6101	22.6844	22.6534	184040000	31	9	9	15.5
Q13033	Striatin-3	STRN3	0.177714	0.0151145	23.8335	23.9345	23.8032	24.0301	24.0063	24.068	285240000	23	5	5	9.3
Q9H936	Mitochondrial glutamate carrier 1	SLC25A22	0.177569	0.032632	22.2803	22.2135	22.2576	22.3353	22.5142	22.4345	174880000	24	7	7	26.9
Q02218	2-oxoglutarate dehydrogenase, mitochondrial	OGDH	0.164469	0.0476047	24.0641	23.881	23.9309	24.1029	24.1633	24.1033	1003700000	114	26	26	35.3
P33176	Kinesin-1 heavy chain	KIF5B	0.163164	0.0199001	25.1886	25.182	25.1207	25.2796	25.2997	25.4015	4864600000	327	52	52	63
Q99729	Heterogeneous nuclear ribonucleoprotein A/B	HNRNPAB	0.161166	0.0457196	25.6013	25.4664	25.4247	25.6428	25.6384	25.6946	1017400000	58	7	7	20.5
Q9UGP8	Translocation protein SEC63 homolog	SEC63	0.158033	0.0488694	24.309	24.2994	24.2348	24.3518	24.5299	24.4356	723600000	80	17	17	31.3
P13489	Ribonuclease inhibitor	RNH1	0.153992	0.00302036	23.325	23.2825	23.3027	23.4162	23.4793	23.4767	705950000	84	17	17	68.3
O43264	Centromere/kinetochore protein zw10 homolog	ZW10	0.152173	0.00797979	23.9212	23.9073	23.8338	24.0097	24.057	24.0522	591050000	81	18	18	36.8
O95487	Protein transport protein Sec24B	SEC24B	0.145888	0.0157822	22.4041	22.3973	22.4708	22.5254	22.6206	22.5639	374060000	66	16	16	18.2
O15397	Importin-8	IPO8	0.143735	0.0376769	27.1126	27.179	27.0801	27.3085	27.3003	27.194	1351600000	79	18	17	22.1
Q96P70	Importin-9	IPO9	0.142286	0.034699	25.9799	26.0791	25.9791	26.1028	26.153	26.2092	3545000000	226	33	33	47.2
P78371	T-complex protein 1 subunit beta	CCT2	0.140765	0.0349354	26.56	26.6014	26.5803	26.6349	26.767	26.7622	8364500000	313	37	37	79.3
P56545	C-terminal-binding protein 2	CTBP2	0.139256	0.00844769	24.7288	24.7003	24.6628	24.8447	24.8692	24.7958	700600000	53	14	10	37.8
O43143	Pre-mRNA-splicing factor ATP-dependent RNA helicase DHX15	DHX15	0.138947	0.048923	25.7553	25.7651	25.7788	25.835	25.881	26.0001	5599500000	323	36	36	52.5
Q13011	Delta(3,5)-Delta(2,4)-dienoyl-CoA isomerase, mitochondrial	ECH1	0.131369	0.0258649	23.1601	23.1265	23.0717	23.248	23.3005	23.2038	206390000	21	8	8	29.3
Q9H9B4	Sideroflexin-1	SFXN1	0.13108	0.0481514	23.8685	23.7934	23.8473	23.952	24.0448	23.9057	650240000	57	11	11	49.7
P67775;P62714	Serine/threonine-protein phosphatase 2A catalytic subunit alpha isoform;Serine/threonine-protein phosphatase 2A catalytic subunit beta isoform	PPP2CA;PPP2CB	0.127214	0.0128902	24.873	24.9333	24.8726	25.0434	24.9765	25.0407	795210000	68	10	10	50.8
O00303	Eukaryotic translation initiation factor 3 subunit F	EIF3F	0.125845	0.0123037	25.1643	25.262	25.2329	25.347	25.3486	25.3412	1222400000	84	12	12	41.2
P09651;Q32P51	Heterogeneous nuclear ribonucleoprotein A1;Heterogeneous nuclear ribonucleoprotein A1, N-terminally processed;Heterogeneous nuclear ribonucleoprotein A1-like 2	HNRNPA1;HNRNPA1L2	0.112324	0.0305646	28.4139	28.4855	28.4712	28.5178	28.5844	28.6053	28009000000	380	20	20	57.8
P62826	GTP-binding nuclear protein Ran	RAN	0.0973685	0.00496625	27.7165	27.7598	27.706	27.8286	27.8139	27.8319	9297200000	143	13	13	48.6
O96008	Mitochondrial import receptor subunit TOM40 homolog	TOMM40	0.0945464	0.0336874	23.6813	23.6001	23.6261	23.7354	23.7583	23.6975	556140000	76	11	11	44.3
P43034	Platelet-activating factor acetylhydrolase IB subunit alpha	PAFAH1B1	0.0910774	0.0462818	24.9092	24.8985	24.9498	25.0643	24.9715	24.9949	1423400000	97	17	17	50.2
P31943	Heterogeneous nuclear ribonucleoprotein H;Heterogeneous nuclear ribonucleoprotein H, N-terminally processed	HNRNPH1	0.0871839	0.0408802	27.8673	27.9382	27.9531	28.0141	27.9823	28.0237	10802000000	308	20	20	59.5
P45973	Chromobox protein homolog 5	CBX5	0.0825373	0.0162698	23.9315	23.9697	23.9853	24.0503	24.0196	24.0641	701610000	62	11	11	50.3
Q16531	DNA damage-binding protein 1	DDB1	0.0747144	0.0363744	26.191	26.1645	26.1177	26.2252	26.2542	26.218	8053400000	385	53	53	53.4
Q15393	Splicing factor 3B subunit 3	SF3B3	0.0622074	0.00454776	26.6447	26.623	26.6592	26.7039	26.7005	26.7091	10160000000	465	48	48	50.6
P61221	ATP-binding cassette sub-family E member 1	ABCE1	-0.0735177	0.0326112	25.2227	25.2291	25.2886	25.1549	25.1835	25.1814	2461100000	140	24	24	52.1
P11940	Polyadenylate-binding protein 1	PABPC1	-0.0868505	0.0418362	26.7405	26.7365	26.7332	26.6102	26.7071	26.6323	8481700000	313	29	29	52.4
Q92900	Regulator of nonsense transcripts 1	UPF1	-0.0949561	0.037638	24.7153	24.6719	24.6499	24.6293	24.5458	24.5772	3114900000	257	46	46	50.4
Q9UBB6	Neurochondrin	NCDN	-0.0994273	0.0347455	23.033	23.0964	22.9948	22.9568	22.9487	22.9204	171710000	28	7	7	12.3
P40855	Peroxisomal biogenesis factor 19	PEX19	-0.10838	0.0195924	21.7117	21.7279	21.7492	21.672	21.6096	21.5821	34016000	5	2	2	13.7
Q86UP2	Kinectin	KTN1	-0.111098	0.0320242	25.298	25.1884	25.2277	25.1383	25.102	25.1405	4379400000	279	53	53	46.9
P26641	Elongation factor 1-gamma	EEF1G	-0.11191	0.0393941	27.4785	27.4904	27.5385	27.3535	27.4549	27.3632	8277100000	295	27	27	64.3
O75152	Zinc finger CCCH domain-containing protein 11A	ZC3H11A	-0.113277	0.0303279	23.2469	23.1766	23.1947	23.0777	23.0549	23.1457	510490000	57	15	15	26
P49790	Nuclear pore complex protein Nup153	NUP153	-0.113614	0.0461015	23.2386	23.1505	23.2374	23.1491	23.065	23.0716	922960000	119	30	30	35
P61247	40S ribosomal protein S3a	RPS3A	-0.114284	0.0480009	26.3094	26.2936	26.2711	26.2217	26.2103	26.0993	5066500000	147	16	16	53.4
O60610	Protein diaphanous homolog 1	DIAPH1	-0.12666	0.0282883	25.1523	25.0884	25.0902	24.9625	24.9432	25.0452	1618800000	141	29	29	29
P62241	40S ribosomal protein S8	RPS8	-0.133494	0.0187515	26.5138	26.5601	26.5698	26.4743	26.3929	26.3759	3724100000	118	13	13	58.7
Q9BXT2	Voltage-dependent calcium channel gamma-6 subunit	CACNG6	-0.143998	0.0179906	25.5992	25.5678	25.6894	25.4767	25.4868	25.4609	364060000	7	1	1	2.7
Q5JPE7;P69849	Nodal modulator 2;Nodal modulator 3	NOMO2;NOMO3	-0.14594	0.0104343	24.3274	24.3568	24.4196	24.2561	24.2048	24.2051	1177600000	153	31	31	39.7
Q9UHD1	Cysteine and histidine-rich domain-containing protein 1	CHORDC1	-0.152682	0.0442144	23.0366	23.029	23.1759	22.8884	22.9655	22.9295	220130000	26	7	7	31.3
P20020	Plasma membrane calcium-transporting ATPase 1	ATP2B1	-0.157691	0.0256166	24.0189	24.0462	24.0434	23.8681	23.9604	23.8069	819620000	107	20	20	23.5
P06493	Cyclin-dependent kinase 1	CDK1	-0.166205	0.00645986	24.2924	24.2206	24.2008	24.1018	24.0637	24.0498	713150000	49	12	11	47.5
P28370	Probable global transcription activator SNF2L1	SMARCA1	-0.169531	0.00840466	24.1654	24.1678	24.0678	23.9725	23.9405	23.9794	823650000	78	36	20	19.7
O94842	TOX high mobility group box family member 4	TOX4	-0.172215	0.0194322	22.6472	22.7409	22.6827	22.5556	22.4452	22.5535	102250000	17	4	4	9.2
A6NHR9	Structural maintenance of chromosomes flexible hinge domain-containing protein 1	SMCHD1	-0.187219	0.0160267	24.7031	24.6973	24.6358	24.5742	24.4446	24.4557	2892400000	264	57	57	37.5
Q9H2G2	STE20-like serine/threonine-protein kinase	SLK	-0.189772	0.0277208	24.8621	24.6922	24.7143	24.5628	24.5982	24.5382	1214300000	112	27	27	33.4
P18858	DNA ligase 1	LIG1	-0.191076	0.0438138	24.1333	24.3314	24.1558	24.0058	23.9871	24.0542	1254900000	155	29	29	41.8
P61011	Signal recognition particle 54 kDa protein	SRP54	-0.199251	0.045099	23.3671	23.2822	23.4563	23.2551	23.1621	23.0906	245760000	36	9	9	26.4
P43686	26S protease regulatory subunit 6B	PSMC4	-0.199303	0.0491541	24.8085	24.7008	24.6382	24.4326	24.6092	24.5077	1531600000	107	22	22	61
P68036;A0A1B0GUS4	Ubiquitin-conjugating enzyme E2 L3	UBE2L3	-0.203516	0.0177233	24.5305	24.565	24.6254	24.3992	24.2829	24.4282	499940000	32	6	6	63.6
Q9H4L4	Sentrin-specific protease 3	SENP3	-0.204725	0.0413699	22.4747	22.272	22.3119	22.1889	22.0887	22.1667	123960000	23	8	8	18.3
Q92530	Proteasome inhibitor PI31 subunit	PSMF1	-0.209172	0.016135	22.9328	23.0462	22.9422	22.7558	22.7042	22.8336	108420000	15	5	5	29.5
P36507	Dual specificity mitogen-activated protein kinase kinase 2	MAP2K2	-0.211129	0.00502844	23.2898	23.1908	23.3061	23.0529	23.0698	23.0306	438030000	54	13	13	48.8
P51687	Sulfite oxidase, mitochondrial	SUOX	-0.211969	0.012162	21.7351	21.6468	21.6367	21.3869	21.4885	21.5074	39317000	11	3	3	11.2
P35606	Coatomer subunit beta	COPB2	-0.218294	0.0434323	25.6573	25.5309	25.4409	25.3798	25.3493	25.2451	3909900000	235	35	35	58.7
P61586;P08134	Transforming protein RhoA;Rho-related GTP-binding protein RhoC	RHOA;RHOC	-0.21942	0.0248711	24.4178	24.4608	24.3386	24.2873	24.1532	24.1185	560790000	59	12	12	72
Q00610	Clathrin heavy chain 1	CLTC	-0.219891	0.0230264	27.8476	27.8183	27.9297	27.7137	27.6777	27.5445	40974000000	1084	97	97	63.6
P48444	Coatomer subunit delta	ARCN1	-0.222664	0.0402769	24.6715	24.4915	24.4357	24.2915	24.3537	24.2855	1343200000	98	22	22	43.6
O75521	Enoyl-CoA delta isomerase 2, mitochondrial	ECI2	-0.222934	0.0360026	22.1314	22.3031	22.3196	22.078	22.0561	21.9512	90417000	12	5	5	21.8
A6NHQ2	rRNA/tRNA 2-O-methyltransferase fibrillarin-like protein 1	FBLL1	-0.228225	0.042882	24.9999	25.0683	24.9296	24.9048	24.7051	24.7032	225550000	5	3	1	3.3
O15067	Phosphoribosylformylglycinamidine synthase	PFAS	-0.228501	0.02044	25.9343	25.9708	25.9832	25.8429	25.6373	25.7227	4992900000	288	42	42	52.4
Q9C0C9	E2/E3 hybrid ubiquitin-protein ligase UBE2O	UBE2O	-0.232819	0.0345649	24.3047	24.3651	24.3055	24.2337	24.0072	24.0359	1220500000	117	23	23	29.8
Q9GZZ1	N-alpha-acetyltransferase 50	NAA50	-0.253902	0.0358294	22.4919	22.3841	22.5839	22.1897	22.3469	22.1616	114650000	17	5	5	33.7
Q96N66	Lysophospholipid acyltransferase 7	MBOAT7	-0.257427	0.0402755	24.6791	24.8132	24.622	24.5653	24.4345	24.3422	485520000	46	9	9	21
O43399	Tumor protein D54	TPD52L2	-0.258608	0.0111287	22.9516	22.7648	22.8281	22.6017	22.5529	22.614	94630000	11	5	5	35.9
P40222	Alpha-taxilin	TXLNA	-0.25978	0.00356861	23.317	23.3257	23.2239	23.0391	23.07	22.9781	391140000	44	13	13	33.3
Q9UDY2	Tight junction protein ZO-2	TJP2	-0.260217	0.0231882	22.7465	22.6695	22.6583	22.5654	22.3572	22.3711	201630000	37	11	11	12.3
Q9UIF9	Bromodomain adjacent to zinc finger domain protein 2A	BAZ2A	-0.261	0.026369	23.2565	23.2157	23.2356	23.1246	22.8913	22.9088	563870000	81	18	18	16.4
O75534	Cold shock domain-containing protein E1	CSDE1	-0.265052	0.0471969	24.6929	24.9074	24.6421	24.5653	24.4053	24.4767	1192700000	112	28	28	42.7
Q14185	Dedicator of cytokinesis protein 1	DOCK1	-0.265507	0.00965187	23.2501	23.1772	23.3699	23.0204	22.988	22.9922	650780000	91	26	26	19.7
Q96GM8	Target of EGR1 protein 1	TOE1	-0.274517	0.0354481	21.5854	21.3869	21.5846	21.263	21.3344	21.1359	35760000	8	4	4	11
Q92800	Histone-lysine N-methyltransferase EZH1	EZH1	-0.277239	0.0218851	21.5495	21.7366	21.7469	21.3201	21.4542	21.427	17760000	4	1	1	2.7
P67809	Nuclease-sensitive element-binding protein 1	YBX1	-0.282409	0.029093	25.9359	26.0452	25.8975	25.5907	25.8208	25.6199	2259100000	106	13	13	65.4
P20073	Annexin A7	ANXA7	-0.287128	0.0440029	23.8648	23.6517	23.7372	23.3131	23.5673	23.5118	320760000	32	9	9	21.1
Q16512	Serine/threonine-protein kinase N1	PKN1	-0.288417	0.00021843	22.7133	22.6917	22.7384	22.452	22.4351	22.3911	134150000	22	9	8	10.4
Q32P28	Prolyl 3-hydroxylase 1	LEPRE1	-0.291792	0.0455307	22.9802	22.7943	22.768	22.5541	22.6894	22.4237	192840000	33	10	10	21.3
P49327	Fatty acid synthase;[Acyl-carrier-protein] S-acetyltransferase;[Acyl-carrier-protein] S-malonyltransferase;3-oxoacyl-[acyl-carrier-protein] synthase;3-oxoacyl-[acyl-carrier-protein] reductase;3-hydroxyacyl-[acyl-carrier-protein] dehydratase;Enoyl-[acyl-carrier-protein] reductase;Oleoyl-[acyl-carrier-protein] hydrolase	FASN	-0.292257	0.024545	29.1822	29.1706	29.1106	29.0221	28.7909	28.7736	72330000000	1567	131	131	69.1
Q9UKX7	Nuclear pore complex protein Nup50	NUP50	-0.293307	0.0377193	23.7063	23.8305	23.7381	23.3144	23.4601	23.6204	398030000	42	12	12	38.7
Q969N2	GPI transamidase component PIG-T	PIGT	-0.299396	0.0182366	22.6113	22.8023	22.7969	22.3535	22.511	22.4478	136230000	23	5	5	11.6
Q01082	Spectrin beta chain, non-erythrocytic 1	SPTBN1	-0.303571	0.0383892	26.792	26.6273	26.657	26.554	26.265	26.3466	11481000000	697	112	112	59.4
O95793	Double-stranded RNA-binding protein Staufen homolog 1	STAU1	-0.303883	0.0319019	22.9678	23.0726	22.7689	22.674	22.5739	22.6497	276030000	42	10	10	22.4
P36543	V-type proton ATPase subunit E 1	ATP6V1E1	-0.306075	0.045343	23.3676	23.3069	23.3856	22.8538	23.2094	23.0787	179260000	19	4	4	17.7
Q8IWI9	MAX gene-associated protein	MGA	-0.308591	0.0185706	21.3411	21.2497	21.0845	20.9737	20.897	20.8789	19928000	3	2	2	0.9
Q96AY3	Peptidyl-prolyl cis-trans isomerase FKBP10	FKBP10	-0.30875	0.0161222	24.6986	24.6549	24.4555	24.3315	24.2817	24.2695	799840000	90	12	12	25.9
Q13576	Ras GTPase-activating-like protein IQGAP2	IQGAP2	-0.311779	0.0368288	24.3321	24.465	24.245	24.1911	23.9747	23.941	1608800000	198	43	42	36.8
P04075	Fructose-bisphosphate aldolase A	ALDOA	-0.318409	0.0207525	26.9474	26.8027	26.9355	26.4839	26.7193	26.5271	10003000000	293	28	28	86.5
P62273	40S ribosomal protein S29	RPS29	-0.320318	0.0479804	25.4331	25.415	25.6555	25.3395	25.0568	25.1464	324310000	9	1	1	19.6
Q12872	Splicing factor, suppressor of white-apricot homolog	SFSWAP	-0.321778	0.0496532	22.9585	22.7443	22.6132	22.5161	22.4975	22.3369	168780000	20	9	9	12.1
Q86VI3	Ras GTPase-activating-like protein IQGAP3	IQGAP3	-0.322814	0.0234717	22.3408	22.4419	22.507	22.1767	22.1904	21.9541	182180000	29	15	11	9.9
Q96R06	Sperm-associated antigen 5	SPAG5	-0.329551	0.0362888	21.2185	21.1927	21.1944	21.0463	20.6803	20.8904	17283000	4	2	2	3.1
Q14696	LDLR chaperone MESD	MESDC2	-0.337027	0.0280708	23.3185	23.3514	23.0528	22.9514	22.9191	22.8411	203260000	29	6	6	40.2
Q9BRP4	Proteasomal ATPase-associated factor 1	PAAF1	-0.337549	0.0402367	21.5727	21.9291	21.8526	21.4762	21.4811	21.3844	49457000	8	4	4	12.2
O75937	DnaJ homolog subfamily C member 8	DNAJC8	-0.339209	0.0396379	24.7414	24.9271	25.0144	24.6813	24.5743	24.4098	550820000	36	9	9	36
Q00341	Vigilin	HDLBP	-0.341397	0.0301442	25.4449	25.2918	25.5284	25.162	25.1528	24.9261	2691600000	202	38	38	38.3
P51571	Translocon-associated protein subunit delta	SSR4	-0.348138	0.0136367	24.0719	24.0498	23.9298	23.6225	23.8067	23.5778	168340000	19	3	3	23.1
O43847	Nardilysin	NRD1	-0.350184	0.00839435	23.4852	23.6306	23.5317	23.312	23.1179	23.1669	774440000	83	24	24	24.8
O14939	Phospholipase D2	PLD2	-0.354414	0.0236455	23.1409	23.3237	23.4535	23.0315	22.8932	22.9303	105410000	5	3	3	4.6
Q9Y490	Talin-1	TLN1	-0.35536	0.0498851	26.2298	25.8968	26.0349	25.7898	25.7744	25.5311	7825200000	563	96	96	57.1
P61457	Pterin-4-alpha-carbinolamine dehydratase	PCBD1	-0.366187	0.024601	22.0008	22.1782	22.3179	21.7913	21.8888	21.7182	42962000	3	3	3	35.6
P38117	Electron transfer flavoprotein subunit beta	ETFB	-0.36695	0.0459644	22.6053	22.8721	22.9559	22.304	22.5485	22.4799	146670000	20	5	5	23.9
P05556	Integrin beta-1	ITGB1	-0.370334	0.00169906	24.233	24.0797	24.2058	23.8269	23.8043	23.7764	365980000	41	10	10	16
Q9H9F9	Actin-related protein 5	ACTR5	-0.375753	0.0475733	21.2232	21.2562	21.1388	20.656	21.0806	20.7543	22128000	4	2	2	7.2
Q32MZ4	Leucine-rich repeat flightless-interacting protein 1	LRRFIP1	-0.3847	0.0266138	22.6014	22.2606	22.499	22.1433	22.0874	21.9762	169040000	32	8	8	15.6
Q5JPH6	Probable glutamate--tRNA ligase, mitochondrial	EARS2	-0.390985	0.013654	22.951	22.8319	22.9293	22.5039	22.6656	22.3699	56647000	7	2	2	4.8
P14735	Insulin-degrading enzyme	IDE	-0.395723	0.00854892	24.5231	24.3187	24.383	23.9203	24.1131	24.0042	800760000	76	23	23	30
P78364	Polyhomeotic-like protein 1	PHC1	-0.397438	0.0325581	21.894	21.5298	21.6587	21.2014	21.4153	21.2734	39653000	10	2	2	5.4
P46977	Dolichyl-diphosphooligosaccharide--protein glycosyltransferase subunit STT3A	STT3A	-0.426762	0.0255815	25.2276	25.1555	24.92	24.8009	24.6973	24.5246	1232700000	103	17	17	25.2
A3KMH1	von Willebrand factor A domain-containing protein 8	VWA8	-0.434725	0.0145851	21.4097	21.2487	21.4988	21.0931	20.8336	20.9262	74260000	11	7	7	5.1
Q9NZN5	Rho guanine nucleotide exchange factor 12	ARHGEF12	-0.439082	0.0365207	22.1001	21.9866	21.8952	21.8047	21.4863	21.3736	44652000	7	4	4	4
P23284	Peptidyl-prolyl cis-trans isomerase B	PPIB	-0.451206	0.00231889	24.8623	24.7028	24.7419	24.3232	24.3919	24.2382	644910000	45	8	8	40.3
Q15043	Zinc transporter ZIP14	SLC39A14	-0.471789	0.0334293	23.2874	23.3773	23.271	23.1291	22.6953	22.696	76640000	8	3	3	9.1
O75592	E3 ubiquitin-protein ligase MYCBP2	MYCBP2	-0.484023	0.000992672	21.6177	21.6271	21.6628	21.2391	21.1646	21.0519	57807000	8	5	5	1.6
Q7LGA3	Heparan sulfate 2-O-sulfotransferase 1	HS2ST1	-0.503772	0.0190846	22.4853	22.4653	22.2579	22.1168	21.8263	21.7542	108120000	20	4	4	14.9
A0A024RBG1;Q9NZJ9	Diphosphoinositol polyphosphate phosphohydrolase 2	NUDT4	-0.514074	0.0158229	26.3061	26.2529	26.1593	25.966	25.6101	25.6001	527980000	11	3	3	19.3
Q6NXR4	TELO2-interacting protein 2	TTI2	-0.548897	0.0274307	21.4558	21.3361	21.8578	20.9395	21.001	21.0625	39642000	5	4	4	10.6
Q9BUK6	Protein misato homolog 1	MSTO1	-0.559104	0.0258226	22.1669	21.8773	21.9152	21.1729	21.4839	21.6253	43597000	6	3	3	9.5
Q9H1E5	Thioredoxin-related transmembrane protein 4	TMX4	-0.572469	0.0142265	22.6823	22.4296	22.3198	21.984	21.7319	21.9983	46363000	7	2	2	7.2
P23471	Receptor-type tyrosine-protein phosphatase zeta	PTPRZ1	-0.574425	0.0285019	22.9003	22.7955	22.8381	22.5909	22.2002	22.0195	173560000	27	12	12	7.2
Q86SQ0	Pleckstrin homology-like domain family B member 2	PHLDB2	-0.606539	0.0406593	22.5856	22.62	22.4164	21.7154	21.7671	22.3198	112910000	10	5	5	5.4
P23470	Receptor-type tyrosine-protein phosphatase gamma	PTPRG	-0.608523	0.0123858	22.0774	22.1204	22.4205	21.6774	21.6978	21.4176	52371000	8	3	3	3.6
O95864	Fatty acid desaturase 2	FADS2	-0.631637	0.0407021	24.8566	24.8502	24.5773	24.4827	23.8275	24.079	554820000	48	9	9	24.5
Q8NEY1	Neuron navigator 1	NAV1	-0.669573	0.0478064	24.179	24.03	23.492	23.4012	23.2748	23.0163	1061700000	125	34	34	26.3
O94919	Endonuclease domain-containing 1 protein	ENDOD1	-0.670039	0.0183356	22.0374	22.2845	22.1527	21.2552	21.7917	21.4177	27905000	4	1	1	2.6
Q13423	NAD(P) transhydrogenase, mitochondrial	NNT	-0.720313	0.0035688	24.2314	24.5339	24.1593	23.6333	23.5811	23.5492	922200000	92	22	22	26.8
Q8IUE6	Histone H2A type 2-B	HIST2H2AB	-0.724686	0.0309908	24.9516	25.3515	24.7964	24.4633	24.4502	24.0121	205250000	2	4	1	5.4
Q99707	Methionine synthase	MTR	-0.814153	0.0433684	22.4648	22.6492	21.7741	21.6087	21.5121	21.3248	85814000	15	7	7	7.1
